# Supplementary material for: Comparative mitochondrial genome and transcriptome analyses reveal strain-specific features of RNA editing in Trypanosoma brucei
Source: Nucleic Acids Res. 2025 Jul 16;53(13):gkaf661. doi: 10.1093/nar/gkaf661 (PMC12266143; doi:10.1093/nar/gkaf661)
Supplement: gkaf661_Supplemental_Files [file gkaf661_supplemental_files.zip]

Archive with 8 entries (8 files):
- TableS1_R.xlsx
- TableS2_R.xlsx
- TableS3_R.xlsx
- TableS4_R.xlsx
- TableS5_R.xlsx
- TableS6_R.xlsx
- TableS7_R.xlsx
- Zhao-Sup-R2.pdf
