# Supplementary material for: Comparative mitochondrial genome and transcriptome analyses reveal strain-specific features of RNA editing in Trypanosoma brucei
Source: Nucleic Acids Res. 2025 Jul 16;53(13):gkaf661. doi: 10.1093/nar/gkaf661 (PMC12266143; doi:10.1093/nar/gkaf661)
Supplement: gkaf661_Supplemental_Files [file gkaf661_supplemental_files.zip › TableS1_R.xlsx]

## Sheet: Sheet1
Cell line	Strain	Maxicircle length (nt)	Total read counts (removed nuclear genome)	Read counts mapped to cell-line specific assembled maxicircle	Read counts mapped to maxicircle (GenBank:M94286.1 )	Read counts mapped to cell line-specific minicircle assemblies	Read counts mapped to 381 minicircles from Cooper et al. (PMID 31665448).
AnTat1.1	AnTat1.1	19338	10326913	667752	660009	8149415	8040782
29-13	Lister 427	18252	17714967	2597736	2629714	13941615	7733921
PF	Lister 427	19526	24775870	1464834	1458395	22319552	18275610
BF	Lister 427	19075	21792719	1569504	1568223	18574116	9933618
SM	Lister 427	17841	14287341	1072165	1129867	12381656	6381816
Column C represents the length of the assembled maxicircle for each cell line. Column D shows the total kDNA read count after removing reads mapped to the Trypanosoma brucei nuclear genome. Columns E and F display the read counts mapped to either the cell line-specific maxicircle assemblies or the publicly available maxicircle assembly, respectively. Columns G and H show the read counts mapped to…
