# Supplementary material for: Comparative mitochondrial genome and transcriptome analyses reveal strain-specific features of RNA editing in Trypanosoma brucei
Source: Nucleic Acids Res. 2025 Jul 16;53(13):gkaf661. doi: 10.1093/nar/gkaf661 (PMC12266143; doi:10.1093/nar/gkaf661)
Supplement: gkaf661_Supplemental_Files [file gkaf661_supplemental_files.zip › TableS2_R.xlsx]

## Sheet: 1
	gene	type	start	end	T-less coordinate	ref	alt	Consequences	Ref. AA	Alternative AA	AnTat1.1	PF	29-13	BF	SM	Description	Maxcircle (Cooper et al., PMID 31665448)
1	A6	insertion	16	16	10	G	GTG	5' UTR			yes	no	no	no	no		yes
2	A6	SNP	122	122	95	A	G	synonymous mutation	Leu	Leu	yes	no	no	no	no		yes
3	CO2	SNP	100	100	51	G	A	nonsynonymous mutation	Ala	Thr	yes	no	no	no	no		yes
4	CR3	SNP	9	9	7	A	G	5' UTR			yes	no	no	no	no		yes
5	CR4	insertion	42	42	20	T	TT	frameshift_insertion			yes	no	no	no	no		yes
6	CR4	SNP	101	101	65	A	G	synonymous mutation	Val	Val	yes	no	no	no	no		yes
7	CR4	SNP	144	144	98	A	G	synonymous mutation	Val	Val	yes	no	no	no	no		yes
8	CR4	insertion	222	222	151	T	TT	3' UTR			yes	no	no	no	no		yes
9	CYB	SNP	77	77	50	T	C	synonymous mutation	Tyr	Tyr	yes	no	no	no	no		yes
10	CYB	SNP	365	365	193	T	C	synonymous mutation	Phe	Phe	yes	no	no	no	no		yes
11	CYB	SNP	1070	1070	574	A	G	synonymous mutation	Trp	Trp	yes	no	no	no	no		yes
12	MURF2	SNP	96	96	54	T	C	synonymous mutation	Tyr	Tyr	yes	no	no	no	no		yes
13	MURF2	SNP	396	396	182	T	C	synonymous mutation	His	His	yes	no	no	no	no		yes
14	MURF2	SNP	1000	1000	431	T	C	synonymous mutation	Leu	Leu	yes	no	no	no	no		yes
15	ND3	SNP	68	68	43	A	G	synonymous mutation	Leu	Leu	yes	no	no	no	no		yes
16	ND3	SNP	81	81	56	G	A	synonymous mutation	Trp	Trp	yes	no	no	no	no		yes
17	ND3	SNP	142	142	104	G	A	synonymous mutation	Leu	Leu	yes	no	no	no	no		yes
18	ND3	insertion	235	235	167	T	TT	frameshift_insertion			yes	no	no	no	no		yes
19	ND7	insertion	6	6	4	AC	ATA	5' UTR			yes	no	no	no	no		no
20	ND7	deletion	250	252	194	TTG	TG	frameshift_deletion			yes	no	no	no	no		yes
21	ND7	SNP	269	269	209	G	A	synonymous mutation	Leu	Leu	yes	no	no	no	no		yes
22	ND7	deletion	492	494	383	TTG	TG	frameshift_deletion			yes	no	no	no	no		yes
23	ND7	insertion	529	529	415	T	TT	frameshift_insertion			yes	no	no	no	no		yes
24	ND7	insertion	595	595	470	G	GT	frameshift_insertion			yes	no	no	no	no		yes
25	ND7	deletion	743	745	590	ATT	AT	3' UTR			yes	no	no	no	no		yes
26	ND8	SNP	275	275	197	T	A	frameshift_insertion			no	yes	no	no	no	the deleted T is substituted by A	no
27	ND8	SNP	337	337	247	C	T	3' UTR			yes	no	no	no	no		yes
28	ND9	deletion	1	2	0	TT	T	5' UTR			yes	no	no	no	no		yes
29	ND9	insertion	15	15	9	A	ATTTTT	5' UTR			yes	no	no	no	no		yes
30	ND9	SNP	31	31	16	A	G	5' UTR			yes	no	no	no	no		yes
31	ND9	SNP	85	85	57	A	G	nonsynonymous mutation	Ser	Gly	yes	no	no	no	no		yes
32	ND9	SNP	267	267	209	A	G	synonymous mutation	Thr	Thr	yes	no	no	no	no		yes
33	ND9	SNP	306	306	235	G	A	3' UTR			yes	no	no	no	no		yes
34	9S	insertion	170	170	86	T	TA				yes	no	no	no	no	doesn't have translation	yes
35	12S	SNP	151	151	77	C	T				yes	no	no	no	no	doesn't have translation	yes
36	12S	SNP	490	490	265	G	A				yes	no	no	no	no	doesn't have translation	yes
37	CO1	SNP	336	336	173	T	C	synonymous mutation	Asn	Asn	yes	no	no	no	no		yes
38	CO1	SNP	408	408	217	G	A	synonymous mutation	Gly	Gly	yes	no	no	no	no		yes
39	CO1	SNP	549	549	290	C	T	synonymous mutation	Cys	Cys	yes	no	no	no	no		yes
40	CO1	SNP	666	666	355	A	G	synonymous mutation	Leu	Leu	yes	no	no	no	no		yes
41	CO1	SNP	711	711	381	A	G	synonymous mutation	Gly	Gly	yes	no	no	no	no		yes
42	CO1	SNP	717	717	386	A	T	synonymous mutation	Gly	Gly	yes	no	no	no	no		yes
43	CO1	SNP	900	900	484	A	G	synonymous mutation	Trp	Trp	yes	no	no	no	no		yes
44	CO1	SNP	1158	1158	620	A	G	synonymous mutation	Ala	Ala	yes	no	no	no	no		yes
45	CO1	SNP	1260	1260	676	A	T	nonsynonymous mutation	Trp	Cys	no	yes	no	no	no		no
46	CO1	SNP	1347	1347	735	A	G	synonymous mutation	Pro	Pro	yes	no	no	no	no		yes
47	CO1	SNP	1584	1584	827	G	A	3' UTR			yes	no	no	no	no		yes
48	MURF1	SNP	61	61	40	T	C	synonymous mutation	Phe	Phe	yes	no	no	no	no		yes
49	MURF1	SNP	190	190	106	T	C	synonymous mutation	Cys	Cys	yes	no	no	no	no		yes
50	MURF1	SNP	667	667	327	T	C	synonymous mutation	Phe	Phe	yes	no	no	no	no		yes
51	MURF1	SNP	1183	1183	570	C	T	synonymous mutation	Ile	Ile	yes	no	no	no	no		yes
52	MURF1	SNP	1243	1243	591	T	C	synonymous mutation	Leu	Leu	yes	no	no	no	no		yes
53	uS3m	deletion	12	14	3	TGT	TT	5' UTR			yes	no	no	no	no		yes
54	uS3m	SNP	17	17	6	C	A	5' UTR			yes	no	no	no	no		yes
55	uS3m	SNP	18	18	7	A	T	5' UTR			yes	no	no	no	no		yes
56	uS3m	SNP	19	19	7	T	C	5' UTR			yes	no	no	no	no		yes
57	uS3m	SNP	133	133	76	C	T	synonymous mutation	Ser	Ser	yes	no	no	no	no		yes
58	uS3m	SNP	169	169	93	T	G	synonymous mutation	Leu	Leu	yes	no	no	no	no		yes
59	uS3m	SNP	249	249	136	T	C	3' UTR			yes	no	no	no	no		yes
60	uS3m	deletion	251	262	138	ATATCAACTTAA	A	3' UTR			yes	no	no	no	no		no
61	ND1	SNP	148	148	80	C	T	synonymous mutation	Phe	Phe	yes	no	no	no	no		yes
62	ND1	SNP	175	175	95	T	C	synonymous mutation	Phe	Phe	yes	no	no	no	no		yes
63	ND1	SNP	280	280	148	A	G	synonymous mutation	Thr	Thr	yes	no	no	no	no		yes
64	ND1	SNP	282	282	150	C	T	nonsynonymous mutation	Ala	Val	yes	no	no	no	no		yes
65	ND1	SNP	631	631	316	G	A	synonymous mutation	Leu	Leu	yes	no	no	no	no		yes
66	ND1	SNP	670	670	338	A	G	synonymous mutation	Glu	Glu	yes	no	no	no	no		yes
67	ND1	SNP	694	694	354	C	T	synonymous mutation	Gly	Gly	yes	no	no	no	no		yes
68	ND1	SNP	706	706	361	A	G	synonymous mutation	Glu	Glu	yes	no	no	no	no		yes
69	ND1	SNP	716	716	366	A	G	nonsynonymous mutation	Ile	Val	yes	no	no	no	no		yes
70	ND1	SNP	737	737	375	G	A	nonsynonymous mutation	Val	Ile	yes	no	no	no	no		yes
71	ND1	SNP	761	761	388	C	T	synonymous mutation	Leu	Leu	yes	no	no	no	no		yes
72	ND4	SNP	5	5	5	A	T	5' UTR			yes	no	no	no	no		yes
73	ND4	SNP	49	49	37	A	G	5' UTR			yes	no	no	no	no		yes
74	ND4	SNP	188	188	114	C	T	synonymous mutation	Leu	Leu	yes	no	no	no	no		yes
75	ND4	SNP	794	794	442	T	C	synonymous mutation	Leu	Leu	yes	no	no	no	no		yes
76	ND4	SNP	907	907	516	T	C	synonymous mutation	Asn	Asn	yes	no	no	no	no		yes
77	ND4	SNP	1066	1066	600	G	A	synonymous mutation	Leu	Leu	yes	no	no	no	no		yes
78	ND5	SNP	332	332	158	C	T	synonymous mutation	Tyr	Tyr	yes	no	no	no	no		yes
79	ND5	SNP	428	428	203	T	C	synonymous mutation	Tyr	Tyr	yes	no	no	no	no		yes
80	ND5	SNP	446	446	213	C	T	synonymous mutation	Tyr	Tyr	yes	no	no	no	no		yes
81	ND5	SNP	468	468	228	T	C	synonymous mutation	Leu	Leu	yes	no	no	no	no		yes
82	ND5	SNP	716	716	349	C	T	synonymous mutation	Phe	Phe	yes	no	no	no	no		yes
83	ND5	SNP	771	771	389	T	C	synonymous mutation	Leu	Leu	yes	no	no	no	no		yes
84	ND5	SNP	779	779	395	C	T	synonymous mutation	His	His	yes	no	no	no	no		yes
85	ND5	SNP	1170	1170	596	T	C	synonymous mutation	Leu	Leu	yes	no	no	no	no		yes
86	ND5	SNP	1406	1406	695	A	G	synonymous mutation	Val	Val	yes	no	no	no	no		yes
87	ND5	SNP	1622	1622	783	C	T	synonymous mutation	Cys	Cys	yes	no	no	no	no		yes
88	ND5	SNP	1793	1793	855	A	G	synonymous mutation	Trp	Trp	yes	no	no	no	no		yes
