# Supplementary material for: Comparative mitochondrial genome and transcriptome analyses reveal strain-specific features of RNA editing in Trypanosoma brucei
Source: Nucleic Acids Res. 2025 Jul 16;53(13):gkaf661. doi: 10.1093/nar/gkaf661 (PMC12266143; doi:10.1093/nar/gkaf661)
Supplement: gkaf661_Supplemental_Files [file gkaf661_supplemental_files.zip › TableS3_R.xlsx]

## Sheet: AnTat1.1
minicircle	length(bp)	cpm	counts	grouping	gRNA amount	Cooper et al.NAR2019
AnTat1.1_run_contig1604_len1020_circularized	1020	366.139	3067	shared_by_all_47	2	mO_359
AnTat1.1_remain_contig478_len1005_circularized	1005	1589.66	13316	unique_AnTat1.1_445	0	mO_171
AnTat1.1_run_contig438_len1015_circularized	1015	1345.06	11267	AnTat1.1+BSF_36	4	mO_215
AnTat1.1_remain_contig556_len1006_circularized	1006	2390.23	20022	unique_AnTat1.1_490	3	mO_069
AnTat1.1_run_contig1671.1_len1174.997	997	2184.06	18295	shared_by_all_86	2	mO_306
AnTat1.1_run_contig1859_len1046_circularized	1046	723.085	6057	unique_AnTat1.1_276	0	mO_181
AnTat1.1_remain_contig182_len997_circularized	997	4578.46	38352	except_29-13_39	3	mO_169
AnTat1.1_run_contig319_len1069_circularized	1069	2349.64	19682	unique_AnTat1.1_347	3	mO_231
AnTat1.1_run_contig1945.1_len1241.1013	1013	691.927	5796	unique_AnTat1.1_418	2	*
AnTat1.1_run_contig2099_len1058_circularized	1058	225.031	1885	unique_AnTat1.1_364	4	mO_124
AnTat1.1_remain_contig360_len999	1009	1370.6	11481	unique_AnTat1.1_471	2	mO_394
AnTat1.1_run_contig2050_len1155	1165	127.02	1064	unique_AnTat1.1_201	5	*
AnTat1.1_run_contig2039_len1013_circularized	1013	1706.9	14298	unique_AnTat1.1_327	3	mO_077
AnTat1.1_run_contig1974.1_len1167.1006	1006	1015.21	8504	unique_AnTat1.1_422	1	*
AnTat1.1_run_contig2098_len995_circularized	995	652.054	5462	AnTat1.1+BSF_66	2	mO_096
AnTat1.1_remain_contig277_len978_circularized	978	7170.2	60062	unique_AnTat1.1_478	3	mO_273
AnTat1.1_run_contig1437_len1047_circularized	1047	769.524	6446	unique_AnTat1.1_242	3	mO_153
AnTat1.1_remain_contig355_len1026_circularized	1026	5283.76	44260	shared_by_all_101	5	mO_074
AnTat1.1_remain_contig553_len1006_circularized	1006	6172.66	51706	unique_AnTat1.1_489	4	mO_088
AnTat1.1_run_contig591_len1071_circularized	1071	1184.49	9922	unique_AnTat1.1_309	1	mO_089
AnTat1.1_run_contig238.1_len1096.984	984	2331.13	19527	unique_AnTat1.1_424	3	mO_345
AnTat1.1_remain_contig14_len1047_circularized	1047	2323.73	19465	unique_AnTat1.1_459	3	mO_391
AnTat1.1_run_contig1444.1_len2455.1071	1071	2027.07	16980	unique_AnTat1.1_384	1	mO_373
AnTat1.1_run_contig1431_len978_circularized	978	1015.33	8505	unique_AnTat1.1_236	1	mO_387
AnTat1.1_run_contig815_len1001_circularized	1001	3548.21	29722	unique_AnTat1.1_280	3	mO_038
AnTat1.1_run_contig10_len982	992	147.912	1239	unique_AnTat1.1_194	0	mO_080
AnTat1.1_run_contig2079_len1077_circularized	1077	264.904	2219	AnTat1.1+29-13_119	0	*
AnTat1.1_remain_contig123_len989_circularized	989	1619.63	13567	unique_AnTat1.1_463	0	mO_106
AnTat1.1_run_contig1076.2_len3202.989	989	1245.85	10436	except_PF_71	2	mO_269
AnTat1.1_remain_contig297_len990_circularized	990	3830.91	32090	unique_AnTat1.1_449	1	mO_052
AnTat1.1_remain_contig69_len984_circularized	984	4029.32	33752	unique_AnTat1.1_486	1	mO_151
AnTat1.1_run_contig702_len1000_circularized	1000	7177.37	60122	unique_AnTat1.1_218	3	mO_235
AnTat1.1_run_contig1252.3_len3198.1012	1012	2042.35	17108	unique_AnTat1.1_417	3	mO_327
AnTat1.1_run_contig2097_len1045_circularized	1045	917.197	7683	AnTat1.1+BF_64	1	mO_281
AnTat1.1_run_contig998_len986_circularized	986	2297.47	19245	unique_AnTat1.1_333	3	mO_191
AnTat1.1_run_contig1799_len1001_circularized	1001	1263.88	10587	except_PF_24	2	mO_389
AnTat1.1_run_contig163.1_len1315.1046	1046	2173.43	18206	unique_AnTat1.1_414	1	mO_257
AnTat1.1_run_contig886_len989_circularized	989	1005.06	8419	unique_AnTat1.1_302	4	mO_375
AnTat1.1_run_contig1960_len1000_circularized	1000	1249.31	10465	unique_AnTat1.1_310	2	mO_271
AnTat1.1_run_contig349.2_len1979.996_circularized	996	6306.97	52831	unique_AnTat1.1_215	3	mO_227
AnTat1.1_run_contig660_len1029_circularized	1029	2814.15	23573	unique_AnTat1.1_335	2	mO_049
AnTat1.1_run_contig1145.1_len1372.1017	1017	786.953	6592	AnTat1.1+29-13_122	2	*
AnTat1.1_run_contig833_len1031_circularized	1031	3398.87	28471	AnTat1.1+PCF_115	4	mO_037
AnTat1.1_run_contig1105_len1009_circularized	1009	1828.07	15313	unique_AnTat1.1_264	3	mO_022
AnTat1.1_run_contig1895_len1035_circularized	1035	361.96	3032	unique_AnTat1.1_287	2	mO_396
AnTat1.1_run_contig1903.1_len2108.997	997	981.304	8220	unique_AnTat1.1_411	0	mO_374
AnTat1.1_remain_contig106_len986_circularized	986	2736.07	22919	except_PF_93	1	mO_186
AnTat1.1_run_contig1827_len1008_circularized	1008	1473.75	12345	unique_AnTat1.1_265	3	mO_005
AnTat1.1_run_contig1080.1_len1197.1019	1019	8652.67	72480	unique_AnTat1.1_381	4	mO_376
AnTat1.1_run_contig1347.1_len1115.1012	1012	5112.21	42823	unique_AnTat1.1_427	3	mO_341
AnTat1.1_run_contig1107.2_len2215.1003	1003	1375.5	11522	shared_by_all_75	3	mO_066
AnTat1.1_run_contig1061_len997_circularized	997	1780.08	14911	unique_AnTat1.1_225	4	mO_314
AnTat1.1_run_contig1349.1_len1189.1001	1001	1081.82	9062	unique_AnTat1.1_429	2	mO_238
AnTat1.1_run_contig1402_len987_circularized	987	2363.49	19798	unique_AnTat1.1_220	2	mO_023
AnTat1.1_remain_contig13_len1013_circularized	1013	3291.55	27572	unique_AnTat1.1_457	2	mO_331
AnTat1.1_run_contig113_len962	972	8260.86	69198	shared_by_all_4	3	mO_242
AnTat1.1_run_contig2080_len1072_circularized	1072	1715.49	14370	unique_AnTat1.1_338	1	mO_197
AnTat1.1_run_contig1517_len1026_circularized	1026	2897.35	24270	unique_AnTat1.1_282	3	mO_120
AnTat1.1_run_contig1793.1_len1427.990	990	2434.99	20397	unique_AnTat1.1_379	3	mO_288
AnTat1.1_run_contig1250_len987_circularized	987	2038.89	17079	unique_AnTat1.1_303	4	mO_011
AnTat1.1_run_contig60.1_len1076.974	974	3760.71	31502	unique_AnTat1.1_388	3	mO_183
AnTat1.1_run_contig386_len995_circularized	995	253.324	2122	unique_AnTat1.1_244	2	mO_363
AnTat1.1_run_contig1382_len1001_circularized	1001	11851	99271	unique_AnTat1.1_342	4	mO_115
AnTat1.1_run_contig1764_len994_circularized	994	1527.95	12799	AnTat1.1+BSF_15	4	mO_254
AnTat1.1_run_contig753_len993_circularized	993	1599.69	13400	except_PF_26	4	mO_248
AnTat1.1_run_contig137.1_len1096.989	989	5219.18	43719	shared_by_all_4	3	mO_399
AnTat1.1_run_contig372_len1121	1131	36983.6	309797	shared_by_all_2	2	mO_044
AnTat1.1_run_contig633_len1017_circularized	1017	1062	8896	unique_AnTat1.1_320	3	mO_168
AnTat1.1_run_contig1107.1_len2215.1042	1042	3619.6	30320	unique_AnTat1.1_391	2	mO_237
AnTat1.1_run_contig439_len993_circularized	993	450.302	3772	unique_AnTat1.1_273	2	mO_042
AnTat1.1_run_contig366_len995_circularized	995	913.019	7648	unique_AnTat1.1_230	3	mO_118
AnTat1.1_run_contig1553.1_len1123.1005	1005	1619.99	13570	unique_AnTat1.1_409	1	mO_100
AnTat1.1_run_contig1351_len997_circularized	997	3438.03	28799	AnTat1.1+PCF_117	3	mO_021
AnTat1.1_run_contig1915_len976_circularized	976	1757.39	14721	AnTat1.1+BSF_42	0	mO_370
AnTat1.1_remain_contig128_len1009_circularized	1009	5550.69	46496	unique_AnTat1.1_464	3	mO_293
AnTat1.1_run_contig915_len1064_circularized	1064	3654.1	30609	unique_AnTat1.1_307	2	mO_302
AnTat1.1_run_contig1434_len995_circularized	995	2286.61	19154	unique_AnTat1.1_238	3	mO_222
AnTat1.1_remain_contig547_len1011_circularized	1011	1531.77	12831	unique_AnTat1.1_487	0	mO_395
AnTat1.1_run_contig1870_len980_circularized	980	2206.5	18483	unique_AnTat1.1_279	3	mO_286
AnTat1.1_run_contig1444.2_len2455.1002	1002	622.806	5217	unique_AnTat1.1_385	2	mO_056
AnTat1.1_run_contig2095_len1012_circularized	1012	892.605	7477	unique_AnTat1.1_360	1	mO_275
AnTat1.1_run_contig736.1_len1852.1077	1077	2322.66	19456	unique_AnTat1.1_377	2	mO_285
AnTat1.1_run_contig710.1_len2139.983	983	241.506	2023	unique_AnTat1.1_367	0	mO_146
AnTat1.1_run_contig490.1_len1403.1065	1065	293.556	2459	unique_AnTat1.1_408	2	mO_117
AnTat1.1_remain_contig483_len993_circularized	993	1514.69	12688	unique_AnTat1.1_450	3	mO_332
AnTat1.1_run_contig1374.1_len1327.1179	1179	1292.77	10829	unique_AnTat1.1_434	3	mO_360
AnTat1.1_run_contig2093_len1014_circularized	1014	614.449	5147	unique_AnTat1.1_359	1	*
AnTat1.1_run_contig1051_len1014_circularized	1014	1749.4	14654	unique_AnTat1.1_216	3	mO_160
AnTat1.1_run_contig626_len1013_circularized	1013	4593.27	38476	shared_by_all_55	4	mO_368
AnTat1.1_run_contig154_len1049_circularized	1049	869.445	7283	unique_AnTat1.1_292	2	*
AnTat1.1_run_contig83.1_len1372.1009	1009	685.6	5743	shared_by_all_76	2	mO_318
AnTat1.1_run_contig2094_len997_circularized	997	1191.29	9979	except_PF_62	4	mO_018
AnTat1.1_run_contig799_len991_circularized	991	485.877	4070	except_29-13_37&except_29-13_129	2	mO_152
AnTat1.1_run_contig912_len1008_circularized	1008	2828.59	23694	unique_AnTat1.1_306	4	mO_127
AnTat1.1_run_contig1427.1_len1217.980	980	153.045	1282	unique_AnTat1.1_373	0	*
AnTat1.1_run_contig830_len1060_circularized	1060	4704.65	39409	unique_AnTat1.1_285	1	mO_221
AnTat1.1_run_contig1837_len1009_circularized	1009	739.082	6191	unique_AnTat1.1_271	1	mO_259
AnTat1.1_run_contig1476_len1057	1067	1526.87	12790	unique_AnTat1.1_196	2	mO_101
AnTat1.1_run_contig286_len1057	1067	863.834	7236	shared_by_all_5	2	mO_004
AnTat1.1_run_contig2062_len1043_circularized	1043	708.521	5935	AnTat1.1+PCF_118	1	mO_230
AnTat1.1_run_contig424.1_len1988.1002_circularized	1002	502.59	4210	except_29-13_7	0	*
AnTat1.1_run_contig429_len1006_circularized	1006	2113.98	17708	except_PF_32	5	mO_054
AnTat1.1_run_contig377.1_len1225.987	987	1205.14	10095	except_29-13_70	2	mO_047
AnTat1.1_run_contig1501_len988_circularized	988	4407.87	36923	unique_AnTat1.1_278	3	mO_111
AnTat1.1_run_contig418_len991_circularized	991	649.308	5439	unique_AnTat1.1_263	3	*
AnTat1.1_run_contig497.1_len1330.950	950	3851.68	32264	unique_AnTat1.1_410	3	mO_365
AnTat1.1_run_contig425.1_len1302.991	991	1671.92	14005	unique_AnTat1.1_393	3	mO_260
AnTat1.1_run_contig1835.1_len1105.986	986	204.737	1715	unique_AnTat1.1_394	1	*
AnTat1.1_run_contig1063.1_len1273.1015	1015	202.469	1696	AnTat1.1+29-13_121	3	*
AnTat1.1_run_contig713.1_len1184.1020	1020	1451.06	12155	unique_AnTat1.1_370	1	mO_051
AnTat1.1_run_contig1740.1_len1180.1071	1071	2409.93	20187	unique_AnTat1.1_430	2	mO_283
AnTat1.1_run_contig353.1_len1221.1002	1002	4341.49	36367	unique_AnTat1.1_365	5	mO_272
AnTat1.1_run_contig325.1_len1318.989	989	2386.41	19990	except_PF_91	3	mO_280
AnTat1.1_remain_contig244_len1004_circularized	1004	1390.18	11645	unique_AnTat1.1_469	3	mO_274
AnTat1.1_run_contig92_len1028_circularized	1028	522.526	4377	shared_by_all_38	2	mO_220
AnTat1.1_remain_contig109_len1011_circularized	1011	3922.23	32855	AnTat1.1+BSF_95	2	mO_059
AnTat1.1_run_contig64_len975_circularized	975	649.427	5440	unique_AnTat1.1_262	2	*
AnTat1.1_remain_contig354_len992_circularized	992	2306.78	19323	unique_AnTat1.1_470	2	mO_091
AnTat1.1_run_contig347_len1002_circularized	1002	2882.43	24145	unique_AnTat1.1_363	2	mO_028
AnTat1.1_run_contig21_len1001_circularized	1001	1375.74	11524	except_PF_19	3	mO_236
AnTat1.1_run_contig1384_len1055_circularized	1055	1202.4	10072	unique_AnTat1.1_346	3	mO_189
AnTat1.1_run_contig1399.1_len1337.1028	1028	1303.39	10918	unique_AnTat1.1_438	2	mO_035
AnTat1.1_run_contig2096_len1000_circularized	1000	259.771	2176	unique_AnTat1.1_361	3	mO_006
AnTat1.1_run_contig2081_len1039_circularized	1039	377.002	3158	unique_AnTat1.1_341	3	*
AnTat1.1_run_contig261.1_len1185.1000	1000	187.785	1573	AnTat1.1+BSF_88	0	mO_392
AnTat1.1_run_contig803.1_len1990.1001_circularized	1001	3095.05	25926	shared_by_all_9	3	mO_244
AnTat1.1_remain_contig567_len987_circularized	987	4135.92	34645	shared_by_all_48	1	mO_055
AnTat1.1_run_contig1497_len999_circularized	999	1030.61	8633	except_29-13_39	0	mO_082
AnTat1.1_run_contig651_len1009_circularized	1009	1538.09	12884	unique_AnTat1.1_332	4	mO_315
AnTat1.1_run_contig2085_len1003_circularized	1003	278.991	2337	unique_AnTat1.1_350	1	mO_194
AnTat1.1_run_contig817_len1002_circularized	1002	1236.06	10354	except_29-13_41	3	mO_061
AnTat1.1_run_contig632_len1015_circularized	1015	1981.47	16598	unique_AnTat1.1_317	0	mO_102
AnTat1.1_run_contig1400_len979_circularized	979	2293.29	19210	except_PF_61	1	mO_210
AnTat1.1_run_contig1758_len988_circularized	988	1125.99	9432	unique_AnTat1.1_221	2	mO_107
AnTat1.1_run_contig408_len1121	1131	13085.5	109612	unique_AnTat1.1_195	2	mO_213
AnTat1.1_run_contig33_len997_circularized	997	788.744	6607	unique_AnTat1.1_240	2	mO_298
AnTat1.1_run_contig36.1_len1985.995	995	639.758	5359	unique_AnTat1.1_380	2	*
AnTat1.1_run_contig1069_len1010_circularized	1010	1083.25	9074	shared_by_all_18	3	mO_338
AnTat1.1_run_contig1512_len1000_circularized	1000	915.048	7665	unique_AnTat1.1_281	3	*
AnTat1.1_run_contig448_len982_circularized	982	2664.8	22322	unique_AnTat1.1_275	3	mO_240
AnTat1.1_run_contig634_len1010_circularized	1010	3393.74	28428	unique_AnTat1.1_321	4	mO_133
AnTat1.1_run_contig586.1_len1180.1047	1047	4724.94	39579	unique_AnTat1.1_419	2	mO_184
AnTat1.1_run_contig1121.1_len2021.1010_circularized	1010	160.924	1348	unique_AnTat1.1_208	2	*
AnTat1.1_remain_contig458_len1018_circularized	1018	1204.9	10093	unique_AnTat1.1_479	3	mO_070
AnTat1.1_run_contig1795_len1002_circularized	1002	3180.76	26644	unique_AnTat1.1_246	2	mO_180
AnTat1.1_run_contig635.1_len1179.1007	1007	530.286	4442	AnTat1.1+BSF_87	3	mO_323
AnTat1.1_run_contig1037_len1027_circularized	1027	2837.54	23769	unique_AnTat1.1_362	5	mO_094
AnTat1.1_remain_contig327.1_len1009_circularized	1009	2936.75	24600	unique_AnTat1.1_460	0	mO_322
AnTat1.1_run_contig1038_len1035_circularized	1035	186.113	1559	except_PF_65	1	mO_097
AnTat1.1_run_contig1169.1_len1120.999	999	717.832	6013	unique_AnTat1.1_404	2	*
AnTat1.1_run_contig1482_len1033_circularized	1033	1077.52	9026	AnTat1.1+PCF_114	2	mO_214
AnTat1.1_run_contig413_len1001_circularized	1001	2978.77	24952	AnTat1.1+BSF_29	4	mO_256
AnTat1.1_run_contig1908_len995_circularized	995	875.175	7331	unique_AnTat1.1_294	3	mO_147
AnTat1.1_remain_contig208_len1005_circularized	1005	2007.85	16819	unique_AnTat1.1_455	3	mO_239
AnTat1.1_remain_contig522_len1009_circularized	1009	1282.38	10742	unique_AnTat1.1_476	4	mO_339
AnTat1.1_run_contig1925.1_len1324.1045	1045	2692.86	22557	except_29-13_82	3	mO_208
AnTat1.1_run_contig957_len1006_circularized	1006	677.482	5675	shared_by_all_56	0	mO_317
AnTat1.1_run_contig601_len989_circularized	989	1665.71	13953	unique_AnTat1.1_312	4	mO_126
AnTat1.1_run_contig1952_len986_circularized	986	2225.96	18646	unique_AnTat1.1_308	2	mO_041
AnTat1.1_run_contig1873.1_len1898.1019	1019	2482.39	20794	unique_AnTat1.1_402	1	mO_161
AnTat1.1_run_contig357_len1018_circularized	1018	590.692	4948	unique_AnTat1.1_224	3	mO_219
AnTat1.1_run_contig1396_len1004_circularized	1004	1226.27	10272	unique_AnTat1.1_352	3	mO_086
AnTat1.1_run_contig1092_len993_circularized	993	8720	73044	unique_AnTat1.1_254	2	mO_342
AnTat1.1_run_contig199_len976_circularized	976	1334.55	11179	except_PF_50	3	mO_299
AnTat1.1_run_contig1120.1_len1141	1141	82.9691	695	unique_AnTat1.1_203	0	*
AnTat1.1_remain_contig230_len1006_circularized	1006	1130.17	9467	AnTat1.1+BSF_98	0	mO_262
AnTat1.1_run_contig1897_len1014_circularized	1014	4363.46	36551	shared_by_all_45	4	mO_164
AnTat1.1_run_contig365_len998_circularized	998	4603.41	38561	unique_AnTat1.1_229	1	mO_372
AnTat1.1_run_contig423_len989_circularized	989	6410.83	53701	unique_AnTat1.1_266	5	mO_349
AnTat1.1_remain_contig544_len1043_circularized	1043	2986.41	25016	except_PF_108	4	mO_278
AnTat1.1_run_contig1021_len986_circularized	986	1699.02	14232	unique_AnTat1.1_354	2	mO_019
AnTat1.1_run_contig838.1_len1205.1017	1017	350.619	2937	except_PF_81	2	mO_135
AnTat1.1_run_contig1578_len1021_circularized	1021	458.419	3840	AnTat1.1+PF_126	1	mO_138
AnTat1.1_run_contig1426_len1042_circularized	1042	1252.77	10494	unique_AnTat1.1_232	1	mO_105
AnTat1.1_run_contig710.2_len2139.998	998	3074.99	25758	unique_AnTat1.1_368	2	mO_204
AnTat1.1_remain_contig204_len1035_circularized	1035	3738.86	31319	AnTat1.1+BSF_53	4	mO_131
AnTat1.1_remain_contig440.1_len987_circularized	987	464.15	3888	unique_AnTat1.1_472	0	mO_080
AnTat1.1_run_contig99_len1050_circularized	1050	229.448	1922	unique_AnTat1.1_274	1	*
AnTat1.1_run_contig1076.3_len3202.1078	1078	567.055	4750	AnTat1.1+BSF_60	4	*
AnTat1.1_run_contig108.1_len2240.988	988	885.919	7421	unique_AnTat1.1_400	3	mO_232
AnTat1.1_run_contig1369.1_len1168.1004	1004	2927.92	24526	unique_AnTat1.1_433	5	mO_033
AnTat1.1_run_contig1966.1_len1142.1023	1023	4843.49	40572	unique_AnTat1.1_421	1	mO_057
AnTat1.1_remain_contig108_len1000_circularized	1000	1338.73	11214	unique_AnTat1.1_452	0	mO_367
AnTat1.1_remain_contig229_len990_circularized	990	1379.32	11554	except_PF_97	2	mO_267
AnTat1.1_remain_contig473_len1002_circularized	1002	4081.01	34185	AnTat1.1+PCF_111	4	mO_148
AnTat1.1_run_contig769_len984_circularized	984	2028.74	16994	except_PF_28	3	mO_144
AnTat1.1_run_contig636.1_len1464.998	998	1578.68	13224	unique_AnTat1.1_428	3	*
AnTat1.1_remain_contig84_len976_circularized	976	4645.67	38915	AnTat1.1+PF_128	3	mO_025
AnTat1.1_run_contig388.1_len2232.987	987	6434.58	53900	shared_by_all_72	6	mO_159
AnTat1.1_run_contig695.1_len1281.1011	1011	1323.33	11085	AnTat1.1+29-13_124	3	mO_334
AnTat1.1_run_contig471_len1060	1070	606.093	5077	unique_AnTat1.1_198	3	mO_268
AnTat1.1_run_contig1465_len987_circularized	987	1875.46	15710	unique_AnTat1.1_259	4	mO_020
AnTat1.1_run_contig2082_len1001_circularized	1001	655.993	5495	unique_AnTat1.1_343	1	*
AnTat1.1_run_contig1483_len1008_circularized	1008	5465.82	45785	except_SM_33	4	mO_016
AnTat1.1_run_contig952.1_len1207.1004	1004	3950.05	33088	unique_AnTat1.1_426	3	mO_320
AnTat1.1_remain_contig2_len959	969	3549.05	29729	unique_AnTat1.1_448	3	mO_316
AnTat1.1_run_contig1363.1_len1197.1037	1037	858.939	7195	unique_AnTat1.1_431	1	mO_068
AnTat1.1_run_contig929_len976_circularized	976	1874.15	15699	unique_AnTat1.1_311	3	mO_201
AnTat1.1_run_contig340.1_len1177.1009	1009	5958.14	49909	unique_AnTat1.1_441	2	mO_050
AnTat1.1_run_contig519_len972_circularized	972	3849.89	32249	unique_AnTat1.1_296	4	mO_026
AnTat1.1_run_contig397_len1008_circularized	1008	1026.79	8601	except_PF_25	1	mO_079
AnTat1.1_run_contig1447_len1000_circularized	1000	2708.38	22687	unique_AnTat1.1_248	0	mO_347
AnTat1.1_run_contig278_len998_circularized	998	320.416	2684	unique_AnTat1.1_329	3	*
AnTat1.1_remain_contig181_len1013_circularized	1013	3252.51	27245	unique_AnTat1.1_483	4	mO_352
AnTat1.1_run_contig216_len992_circularized	992	913.854	7655	except_PF_8	3	mO_196
AnTat1.1_run_contig1252.1_len3198.986	986	271.112	2271	unique_AnTat1.1_415	0	*
AnTat1.1_run_contig1988.1_len1124.1009	1009	9704.17	81288	unique_AnTat1.1_423	3	mO_145
AnTat1.1_run_contig683.2_len2425.990	990	1372.27	11495	unique_AnTat1.1_437	0	mO_192
AnTat1.1_run_contig8_len1012_circularized	1012	4926.93	41271	shared_by_all_14	4	mO_024
AnTat1.1_run_contig358.1_len1295.1031	1031	1546.81	12957	unique_AnTat1.1_366	4	mO_060
AnTat1.1_run_contig1089_len1031_circularized	1031	2503.4	20970	except_PF_27	2	mO_040
AnTat1.1_remain_contig346_len1041	1051	283.408	2374	unique_AnTat1.1_466	1	*
AnTat1.1_run_contig1588.1_len1113.1004	1004	407.086	3410	unique_AnTat1.1_413	2	mO_303
AnTat1.1_run_contig755_len995_circularized	995	2415.77	20236	AnTat1.1+PCF_111	2	mO_340
AnTat1.1_remain_contig518_len987_circularized	987	428.455	3589	except_PF_26	1	*
AnTat1.1_remain_contig442_len986_circularized	986	4040.06	33842	unique_AnTat1.1_473	3	mO_289
AnTat1.1_run_contig1784_len990_circularized	990	785.64	6581	shared_by_all_20	3	mO_182
AnTat1.1_run_contig1401_len973_circularized	973	1652.34	13841	AnTat1.1+BF_12	4	mO_307
AnTat1.1_run_contig2.1_len1047	1047	3257.76	27289	unique_AnTat1.1_193	4	mO_200
AnTat1.1_run_contig1842_len989_circularized	989	969.963	8125	shared_by_all_34	3	mO_109
AnTat1.1_remain_contig542_len1052_circularized	1052	4981.97	41732	except_PF_106	1	mO_371
AnTat1.1_run_contig1194.1_len1230.983	983	671.99	5629	unique_AnTat1.1_407	0	*
AnTat1.1_run_contig2083_len1062_circularized	1062	174.295	1460	AnTat1.1+BSF_60	2	mO_149
AnTat1.1_run_contig1324.1_len1501.993	993	955.04	8000	unique_AnTat1.1_425	2	mO_103
AnTat1.1_remain_contig177_len995_circularized	995	3660.31	30661	unique_AnTat1.1_482	3	mO_185
AnTat1.1_run_contig405_len1011_circularized	1011	178.831	1498	unique_AnTat1.1_255	2	mO_385
AnTat1.1_run_contig1946.1_len1171.994	994	588.902	4933	except_PF_85	3	mO_048
AnTat1.1_run_contig1999_len979_circularized	979	1564.95	13109	unique_AnTat1.1_316	6	mO_053
AnTat1.1_run_contig1081_len1015_circularized	1015	486.712	4077	unique_AnTat1.1_247	4	mO_193
AnTat1.1_run_contig898.2_len1982.1003_circularized	1003	1497.26	12542	unique_AnTat1.1_214	1	mO_379
AnTat1.1_run_contig1297_len994_circularized	994	338.084	2832	AnTat1.1+BSF_51	0	*
AnTat1.1_run_contig363_len991_circularized	991	608.003	5093	unique_AnTat1.1_227	2	*
AnTat1.1_run_contig725_len999_circularized	999	3646.22	30543	AnTat1.1+29-13_110	2	mO_207
AnTat1.1_run_contig1407.1_len1140.996	996	408.757	3424	AnTat1.1+PF_127	3	mO_179
AnTat1.1_run_contig771_len1014_circularized	1014	3284.98	27517	unique_AnTat1.1_261	1	mO_098
AnTat1.1_run_contig640_len1056_circularized	1056	5726.3	47967	unique_AnTat1.1_324	5	mO_188
AnTat1.1_run_contig350.1_len1321.1048	1048	4160.39	34850	unique_AnTat1.1_442	3	mO_085
AnTat1.1_run_contig1004.1_len1108.1005	1005	2553.06	21386	AnTat1.1+29-13_123	4	mO_309
AnTat1.1_remain_contig526_len1016_circularized	1016	3810.25	31917	except_PF_25	0	mO_175
AnTat1.1_run_contig313_len1011_circularized	1011	182.651	1530	unique_AnTat1.1_340	3	mO_290
AnTat1.1_run_contig132.1_len1301.988	988	652.77	5468	unique_AnTat1.1_405	2	*
AnTat1.1_run_contig59_len983_circularized	983	5000.47	41887	unique_AnTat1.1_257	2	mO_032
AnTat1.1_run_contig564_len997_circularized	997	4594.34	38485	unique_AnTat1.1_304	3	mO_264
AnTat1.1_run_contig1440_len1022_circularized	1022	1076.33	9016	unique_AnTat1.1_245	1	mO_010
AnTat1.1_remain_contig240_len1143	1153	2232.41	18700	unique_AnTat1.1_467	2	mO_121
AnTat1.1_run_contig1097_len1010_circularized	1010	1216.24	10188	unique_AnTat1.1_258	3	mO_328
AnTat1.1_run_contig730_len963_circularized	963	1069.29	8957	unique_AnTat1.1_233	1	mO_104
AnTat1.1_run_contig782_len1018_circularized	1018	851.538	7133	unique_AnTat1.1_268	1	mO_173
AnTat1.1_remain_contig534_len1009_circularized	1009	873.862	7320	unique_AnTat1.1_481	2	mO_108
AnTat1.1_run_contig1381_len1001_circularized	1001	920.659	7712	unique_AnTat1.1_339	3	mO_113
AnTat1.1_run_contig1375_len1000_circularized	1000	328.056	2748	unique_AnTat1.1_336	1	mO_083
AnTat1.1_run_contig1067.1_len1289.1015	1015	2028.03	16988	unique_AnTat1.1_371	3	mO_129
AnTat1.1_run_contig540_len1017_circularized	1017	2037.58	17068	AnTat1.1+29-13_116	4	mO_084
AnTat1.1_run_contig1796.1_len2165.994	994	201.872	1691	unique_AnTat1.1_382	2	*
AnTat1.1_run_contig784_len989_circularized	989	1914.14	16034	unique_AnTat1.1_270	0	mO_245
AnTat1.1_run_contig807_len1007_circularized	1007	505.694	4236	unique_AnTat1.1_277	2	mO_081
AnTat1.1_run_contig2100_len977_circularized	977	211.661	1773	except_PF_67	2	mO_228
AnTat1.1_run_contig934_len997_circularized	997	1626.31	13623	unique_AnTat1.1_313	1	mO_295
AnTat1.1_run_contig1457_len993_circularized	993	3067.35	25694	AnTat1.1+PCF_112	2	mO_205
AnTat1.1_run_contig1625_len1005_circularized	1005	639.638	5358	unique_AnTat1.1_305	1	*
AnTat1.1_run_contig1211_len991_circularized	991	4473.29	37471	unique_AnTat1.1_293	0	mO_279
AnTat1.1_run_contig652.1_len1178.997	997	865.864	7253	unique_AnTat1.1_432	1	mO_128
AnTat1.1_run_contig11_len1008_circularized	1008	1033.71	8659	unique_AnTat1.1_226	5	mO_353
AnTat1.1_run_contig1127_len987_circularized	987	334.025	2798	except_PF_40	3	mO_336
AnTat1.1_run_contig143_len993_circularized	993	2141.8	17941	unique_AnTat1.1_288	3	mO_357
AnTat1.1_run_contig1187_len996_circularized	996	2452.3	20542	AnTat1.1+BSF_43	3	mO_381
AnTat1.1_run_contig403.1_len2233.1049	1049	2038.77	17078	except_PF_73	3	mO_258
AnTat1.1_remain_contig262_len1031_circularized	1031	4059.76	34007	shared_by_all_102	4	mO_247
AnTat1.1_remain_contig178_len995_circularized	995	1080.39	9050	shared_by_all_105	4	mO_361
AnTat1.1_run_contig1788_len1061_circularized	1061	389.298	3261	unique_AnTat1.1_239	4	mO_378
AnTat1.1_run_contig1887_len998_circularized	998	684.764	5736	unique_AnTat1.1_284	2	mO_253
AnTat1.1_run_contig463.1_len2070.1046_circularized	1046	854.522	7158	unique_AnTat1.1_211	3	*
AnTat1.1_run_contig475_len997_circularized	997	1645.65	13785	unique_AnTat1.1_283	2	mO_170
AnTat1.1_remain_contig122_len997_circularized	997	776.806	6507	unique_AnTat1.1_462	3	*
AnTat1.1_run_contig1022.1_len1078.978	978	574.218	4810	unique_AnTat1.1_440	3	mO_304
AnTat1.1_run_contig797_len1000_circularized	1000	4979.46	41711	unique_AnTat1.1_272	4	mO_167
AnTat1.1_run_contig813_len999	1009	1428.98	11970	AnTat1.1+BSF_3	4	mO_270
AnTat1.1_run_contig121.1_len1176.997	997	302.509	2534	unique_AnTat1.1_403	0	mO_383
AnTat1.1_run_contig824_len970_circularized	970	1854.93	15538	AnTat1.1+BSF_42	3	mO_355
AnTat1.1_run_contig159_len1000_circularized	1000	1869.61	15661	unique_AnTat1.1_298	2	mO_354
AnTat1.1_run_contig624_len1017_circularized	1017	4321.08	36196	shared_by_all_54	3	mO_030
AnTat1.1_remain_contig491_len1012_circularized	1012	4597.56	38512	unique_AnTat1.1_456	5	mO_224
AnTat1.1_remain_contig138_len1016_circularized	1016	1383.38	11588	AnTat1.1+BSF_99	3	mO_058
AnTat1.1_run_contig2084_len1009_circularized	1009	376.167	3151	unique_AnTat1.1_348	0	mO_062
AnTat1.1_run_contig1357_len1014_circularized	1014	2236.23	18732	unique_AnTat1.1_326	1	mO_255
AnTat1.1_run_contig1000.1_len988	988	50.259	421	unique_AnTat1.1_202	0	mO_284
AnTat1.1_run_contig1076.1_len3202.1016	1016	3112.83	26075	unique_AnTat1.1_378	6	mO_388
AnTat1.1_run_contig2090_len998_circularized	998	1339.8	11223	unique_AnTat1.1_356	3	mO_172
AnTat1.1_run_contig467.1_len1087.988	988	5400.99	45242	shared_by_all_78	4	mO_090
AnTat1.1_remain_contig89_len992_circularized	992	1006.61	8432	unique_AnTat1.1_491	0	mO_250
AnTat1.1_run_contig2092_len1016_circularized	1016	633.192	5304	unique_AnTat1.1_358	1	*
AnTat1.1_run_contig945_len1001_circularized	1001	285.676	2393	unique_AnTat1.1_314	6	mO_007
AnTat1.1_remain_contig383_len1006_circularized	1006	3030.1	25382	unique_AnTat1.1_446	0	mO_216
AnTat1.1_run_contig783.1_len1106.987	987	2973.64	24909	unique_AnTat1.1_392	3	mO_008
AnTat1.1_remain_contig202_len1029_circularized	1029	3402.93	28505	shared_by_all_94	4	mO_291
AnTat1.1_remain_contig479_len1016_circularized	1016	2553.54	21390	unique_AnTat1.1_447	0	mO_284
AnTat1.1_run_contig1240.1_len1157.1041	1041	1119.31	9376	AnTat1.1+BSF_83	3	mO_013
AnTat1.1_remain_contig6_len1244	1254	4627.89	38766	unique_AnTat1.1_451	3	mO_116
AnTat1.1_run_contig360_len1036	1046	4844.8	40583	shared_by_all_1	2	mO_155
AnTat1.1_run_contig72_len1013_circularized	1013	611.584	5123	unique_AnTat1.1_269	0	mO_343
AnTat1.1_run_contig1944_len1045_circularized	1045	4858.17	40695	except_PF_49	4	mO_165
AnTat1.1_run_contig224_len1002_circularized	1002	1231.76	10318	shared_by_all_52	4	mO_218
AnTat1.1_remain_contig165_len1096	1106	2021.46	16933	shared_by_all_104	2	mO_266
AnTat1.1_run_contig486_len991_circularized	991	5863.47	49116	AnTat1.1+BSF_44	0	mO_324
AnTat1.1_run_contig344_len992_circularized	992	881.98	7388	AnTat1.1+BSF_63	3	mO_233
AnTat1.1_remain_contig525_len1000_circularized	1000	2349.04	19677	unique_AnTat1.1_477	0	mO_137
AnTat1.1_run_contig2091_len991_circularized	991	464.627	3892	unique_AnTat1.1_357	3	mO_223
AnTat1.1_run_contig676_len1018_circularized	1018	2829.19	23699	unique_AnTat1.1_344	5	mO_015
AnTat1.1_run_contig20_len1021_circularized	1021	1087.43	9109	AnTat1.1+BSF_17	3	mO_095
AnTat1.1_run_contig1865.1_len1246.1011	1011	785.043	6576	unique_AnTat1.1_397	1	mO_139
AnTat1.1_run_contig112.1_len1226.1004	1004	663.395	5557	AnTat1.1+BF_77	3	mO_002
AnTat1.1_run_contig1828_len1020_circularized	1020	344.531	2886	unique_AnTat1.1_267	3	mO_366
AnTat1.1_run_contig5_len1005_circularized	1005	5574.81	46698	unique_AnTat1.1_223	0	mO_064
AnTat1.1_run_contig832.1_len1193.1032	1032	7158.98	59968	except_PF_79	5	mO_087
AnTat1.1_remain_contig129_len991_circularized	991	6632.99	55562	unique_AnTat1.1_465	5	mO_190
AnTat1.1_run_contig28_len1012_circularized	1012	2372.32	19872	unique_AnTat1.1_234	2	mO_300
AnTat1.1_run_contig1752_len1019_circularized	1019	1078.6	9035	unique_AnTat1.1_217	1	*
AnTat1.1_run_contig956_len973_circularized	973	1740.08	14576	unique_AnTat1.1_318	3	mO_073
AnTat1.1_run_contig776.1_len1306.986	986	685.958	5746	unique_AnTat1.1_389	5	mO_009
AnTat1.1_run_contig870_len984_circularized	984	4713.6	39484	shared_by_all_46	4	mO_114
AnTat1.1_run_contig214.1_len1519.989	989	2948.21	24696	unique_AnTat1.1_420	2	mO_310
AnTat1.1_run_contig328.1_len1096.991	991	446.123	3737	unique_AnTat1.1_439	2	*
AnTat1.1_run_contig1824_len1000_circularized	1000	733.352	6143	except_PF_30	3	mO_217
AnTat1.1_run_contig2065_len986_circularized	986	264.307	2214	unique_AnTat1.1_334	2	mO_292
AnTat1.1_run_contig37.1_len1996.1001_circularized	1001	883.054	7397	unique_AnTat1.1_206	1	mO_249
AnTat1.1_remain_contig280_len994_circularized	994	6292.88	52713	unique_AnTat1.1_480	3	mO_282
AnTat1.1_run_contig1803_len1019_circularized	1019	7539.92	63159	unique_AnTat1.1_252	4	mO_163
AnTat1.1_remain_contig152_len983_circularized	983	1506.1	12616	unique_AnTat1.1_474	1	mO_384
AnTat1.1_run_contig1068_len996_circularized	996	381.419	3195	unique_AnTat1.1_231	0	mO_158
AnTat1.1_run_contig1796.2_len2165.991	991	1475.06	12356	unique_AnTat1.1_383	3	mO_031
AnTat1.1_run_contig458.1_len2070.990	990	2998.47	25117	unique_AnTat1.1_398	4	mO_014
AnTat1.1_run_contig1459_len990_circularized	990	2420.07	20272	unique_AnTat1.1_256	2	mO_348
AnTat1.1_remain_contig285_len1001_circularized	1001	5871.23	49181	unique_AnTat1.1_443	2	mO_157
AnTat1.1_run_contig530_len1006_circularized	1006	1831.65	15343	unique_AnTat1.1_301	4	mO_369
AnTat1.1_run_contig349.1_len1979.983_circularized	983	4909.39	41124	shared_by_all_11	2	mO_229
AnTat1.1_run_contig463.2_len2070.1024_circularized	1024	488.384	4091	unique_AnTat1.1_212	2	mO_039
AnTat1.1_run_contig677.1_len1145.973	973	1338.25	11210	except_PF_89	1	mO_397
AnTat1.1_run_contig158_len1005_circularized	1005	1639.09	13730	unique_AnTat1.1_297	3	mO_261
AnTat1.1_remain_contig62_len1088	1098	1040.52	8716	unique_AnTat1.1_484	0	mO_364
AnTat1.1_run_contig249_len1092	1102	104.935	879	unique_AnTat1.1_200	2	mO_380
AnTat1.1_run_contig1344_len1001_circularized	1001	5161.75	43238	shared_by_all_57	2	mO_344
AnTat1.1_run_contig700_len980	990	4413.24	36968	AnTat1.1+BSF_6	3	mO_329
AnTat1.1_run_contig355_len991_circularized	991	1516.01	12699	AnTat1.1+BSF_13	3	mO_313
AnTat1.1_run_contig55_len988_circularized	988	1230.21	10305	unique_AnTat1.1_253	3	*
AnTat1.1_run_contig1586_len1014_circularized	1014	2345.82	19650	unique_AnTat1.1_299	3	*
AnTat1.1_run_contig1765.1_len1168.1007	1007	443.855	3718	unique_AnTat1.1_369	2	mO_265
AnTat1.1_run_contig1120.3_len1655	1655	136.571	1144	unique_AnTat1.1_205	0	*
AnTat1.1_run_contig1123_len973_circularized	973	4064.65	34048	except_29-13_129	3	mO_356
AnTat1.1_run_contig389.1_len1271.1018	1018	2218.56	18584	unique_AnTat1.1_386	2	mO_034
AnTat1.1_remain_contig548_len1074_circularized	1074	7173.91	60093	unique_AnTat1.1_488	4	mO_003
AnTat1.1_run_contig321_len990_circularized	990	316.715	2653	shared_by_all_48	2	*
AnTat1.1_remain_contig449_len1000_circularized	1000	3135.16	26262	except_PF_103	2	mO_198
AnTat1.1_run_contig2015_len1008_circularized	1008	3382.04	28330	shared_by_all_58	3	mO_263
AnTat1.1_run_contig424.2_len1988.986_circularized	986	3040.97	25473	except_PF_8	3	mO_297
AnTat1.1_run_contig44_len1013_circularized	1013	3660.67	30664	unique_AnTat1.1_249	4	mO_252
AnTat1.1_run_contig1894.1_len1173.1055	1055	1241.67	10401	unique_AnTat1.1_406	3	mO_142
AnTat1.1_run_contig1008_len1010_circularized	1010	2127.11	17818	unique_AnTat1.1_345	4	mO_154
AnTat1.1_run_contig1.1_len1423.1018	1018	3191.51	26734	except_PF_68	4	mO_099
AnTat1.1_run_contig786_len986_circularized	986	1572.83	13175	shared_by_all_31	0	mO_199
AnTat1.1_remain_contig311_len977_circularized	977	835.78	7001	unique_AnTat1.1_453	3	*
AnTat1.1_run_contig1120.2_len1052	1052	86.3118	723	unique_AnTat1.1_204	0	*
AnTat1.1_run_contig1780.1_len2737.993	993	3266.72	27364	unique_AnTat1.1_374	2	mO_294
AnTat1.1_run_contig1152.2_len2001.1001_circularized	1001	2824.41	23659	except_PF_10	5	*
AnTat1.1_run_contig1749_len1008_circularized	1008	2842.92	23814	unique_AnTat1.1_331	4	mO_319
AnTat1.1_run_contig1909_len1010_circularized	1010	432.275	3621	unique_AnTat1.1_295	2	*
AnTat1.1_run_contig2089_len989_circularized	989	428.336	3588	unique_AnTat1.1_355	2	mO_386
AnTat1.1_run_contig670_len1084_circularized	1084	1915.09	16042	except_PF_59	3	mO_251
AnTat1.1_remain_contig351_len991_circularized	991	6263.27	52465	unique_AnTat1.1_468	6	mO_312
AnTat1.1_run_contig1732_len1053_circularized	1053	462.836	3877	unique_AnTat1.1_323	2	mO_001
AnTat1.1_run_contig2087_len984_circularized	984	216.078	1810	unique_AnTat1.1_353	1	mO_226
AnTat1.1_run_contig320.1_len1209.989	989	3616.74	30296	AnTat1.1+BSF_90	2	mO_122
AnTat1.1_remain_contig187_len1004_circularized	1004	6244.17	52305	AnTat1.1+BSF_107	4	mO_377
AnTat1.1_run_contig740_len990_circularized	990	1418.23	11880	AnTat1.1+BF_21	2	mO_078
AnTat1.1_run_contig1003_len995_circularized	995	1488.79	12471	AnTat1.1+29-13_120	0	mO_174
AnTat1.1_run_contig403.2_len2233.1013	1013	2881.36	24136	except_PF_74	4	mO_140
AnTat1.1_run_contig708_len1049_circularized	1049	1477.09	12373	unique_AnTat1.1_222	4	mO_075
AnTat1.1_run_contig230_len1037_circularized	1037	400.878	3358	AnTat1.1+BSF_53	2	*
AnTat1.1_remain_contig68_len1014_circularized	1014	459.613	3850	unique_AnTat1.1_485	2	*
AnTat1.1_remain_contig312_len995_circularized	995	3456.29	28952	unique_AnTat1.1_454	0	mO_277
AnTat1.1_run_contig620_len998_circularized	998	483.25	4048	unique_AnTat1.1_315	4	*
AnTat1.1_run_contig1943_len991_circularized	991	957.547	8021	shared_by_all_48	1	mO_027
AnTat1.1_run_contig683.1_len2425.1007	1007	1896.71	15888	unique_AnTat1.1_436	2	mO_212
AnTat1.1_run_contig641_len989_circularized	989	5806.17	48636	unique_AnTat1.1_325	5	mO_276
AnTat1.1_run_contig2086_len990_circularized	990	176.324	1477	unique_AnTat1.1_351	2	mO_132
AnTat1.1_remain_contig96_len999_circularized	999	1347.8	11290	unique_AnTat1.1_444	5	mO_333
AnTat1.1_run_contig130_len1008_circularized	1008	656.71	5501	unique_AnTat1.1_286	2	mO_141
AnTat1.1_run_contig1058.1_len1181.1006	1006	6793.44	56906	AnTat1.1+BSF_69	5	mO_305
AnTat1.1_run_contig1484_len1008_circularized	1008	4151.92	34779	AnTat1.1+BSF_35	4	mO_110
AnTat1.1_run_contig1252.2_len3198.988	988	2571.33	21539	unique_AnTat1.1_416	2	mO_029
AnTat1.1_remain_contig331_len998_circularized	998	3066.87	25690	unique_AnTat1.1_461	2	mO_195
AnTat1.1_run_contig1798_len1006_circularized	1006	4659.76	39033	except_PF_23	4	mO_178
AnTat1.1_run_contig378_len1006_circularized	1006	691.33	5791	unique_AnTat1.1_235	2	mO_209
AnTat1.1_run_contig744_len1047_circularized	1047	1771.96	14843	except_PF_22	4	mO_346
AnTat1.1_run_contig646_len1000_circularized	1000	522.407	4376	unique_AnTat1.1_328	1	*
AnTat1.1_run_contig388.2_len2232.1001	1001	1344.46	11262	except_PF_24	2	mO_202
AnTat1.1_run_contig1473.1_len1237.977	977	604.302	5062	unique_AnTat1.1_390	3	mO_177
AnTat1.1_run_contig437_len1582	1592	3718.57	31149	unique_AnTat1.1_197	2	mO_211
AnTat1.1_run_contig2000_len997_circularized	997	765.704	6414	unique_AnTat1.1_319	2	mO_125
AnTat1.1_run_contig194.1_len1192.1030	1030	2049.28	17166	AnTat1.1+BSF_84	3	mO_187
AnTat1.1_run_contig1088_len1003_circularized	1003	2855.21	23917	unique_AnTat1.1_250	1	mO_156
AnTat1.1_run_contig529_len986_circularized	986	1522.81	12756	unique_AnTat1.1_300	3	*
AnTat1.1_run_contig213_len1072	1082	4310.34	36106	unique_AnTat1.1_199	3	mO_296
AnTat1.1_run_contig1419_len993_circularized	993	725.473	6077	unique_AnTat1.1_228	2	mO_325
AnTat1.1_run_contig1489_len1002_circularized	1002	1037.77	8693	except_PF_30	4	mO_203
AnTat1.1_run_contig1729_len1026_circularized	1026	220.376	1846	unique_AnTat1.1_322	3	*
AnTat1.1_run_contig63_len996_circularized	996	1938.49	16238	unique_AnTat1.1_260	2	mO_046
AnTat1.1_run_contig458.2_len2070.988	988	498.531	4176	unique_AnTat1.1_399	4	mO_287
AnTat1.1_run_contig134.1_len1131.1018	1018	1601.24	13413	shared_by_all_80	2	mO_045
AnTat1.1_remain_contig328_len1008_circularized	1008	887.591	7435	except_PF_96	0	*
AnTat1.1_run_contig1074.1_len1151.1005	1005	1051.62	8809	unique_AnTat1.1_376	3	mO_043
AnTat1.1_run_contig1775_len1034_circularized	1034	2512.59	21047	AnTat1.1+BSF_16	2	mO_335
AnTat1.1_run_contig309_len978_circularized	978	1734.23	14527	unique_AnTat1.1_337	2	mO_063
AnTat1.1_run_contig804.1_len1101.993	993	1193.44	9997	unique_AnTat1.1_395	3	mO_351
AnTat1.1_run_contig1014_len996_circularized	996	1235.94	10353	unique_AnTat1.1_349	4	mO_036
AnTat1.1_run_contig1864.1_len1212.988	988	1340.76	11231	unique_AnTat1.1_396	1	mO_092
AnTat1.1_run_contig1801.1_len1229.1055	1055	2005.47	16799	unique_AnTat1.1_387	4	mO_246
AnTat1.1_run_contig1362_len1014_circularized	1014	6008.76	50333	unique_AnTat1.1_330	1	mO_390
AnTat1.1_run_contig669.1_len1227.997	997	2341.76	19616	unique_AnTat1.1_435	0	mO_112
AnTat1.1_run_contig50_len985_circularized	985	6459.42	54108	unique_AnTat1.1_251	3	mO_337
AnTat1.1_run_contig385_len1055_circularized	1055	1555.04	13026	unique_AnTat1.1_243	1	*
AnTat1.1_run_contig1572_len1027_circularized	1027	375.092	3142	unique_AnTat1.1_290	1	*
AnTat1.1_run_contig803.2_len1990.989_circularized	989	4569.99	38281	unique_AnTat1.1_210	3	mO_093
AnTat1.1_remain_contig33_len993_circularized	993	3451.16	28909	except_29-13_100	4	mO_326
AnTat1.1_remain_contig407_len1179	1189	2499.82	20940	unique_AnTat1.1_458	0	mO_065
AnTat1.1_run_contig1904.1_len1218.1002	1002	10615.8	88924	unique_AnTat1.1_412	2	mO_130
AnTat1.1_remain_contig368_len989_circularized	989	1255.4	10516	unique_AnTat1.1_475	4	*
AnTat1.1_run_contig842_len1007_circularized	1007	2177.85	18243	unique_AnTat1.1_289	3	mO_243
AnTat1.1_run_contig1121.2_len2021.1011_circularized	1011	2978.77	24952	unique_AnTat1.1_209	2	mO_206
AnTat1.1_run_contig721.1_len1217.993	993	647.279	5422	unique_AnTat1.1_372	2	mO_071
AnTat1.1_run_contig1054_len1004_circularized	1004	316.238	2649	unique_AnTat1.1_219	0	*
AnTat1.1_run_contig30_len1012_circularized	1012	2337.22	19578	unique_AnTat1.1_237	3	mO_176
AnTat1.1_run_contig37.2_len1996.995_circularized	995	1333.24	11168	unique_AnTat1.1_207	3	*
AnTat1.1_remain_contig427.1_len1004_circularized	1004	1459.66	12227	AnTat1.1+PCF_125	3	mO_076
AnTat1.1_run_contig898.1_len1982.979_circularized	979	3554.54	29775	unique_AnTat1.1_213	3	mO_166
AnTat1.1_remain_contig102_len990_circularized	990	2318.36	19420	except_PF_92	2	mO_067
AnTat1.1_run_contig1468_len988_circularized	988	1502.64	12587	AnTat1.1+PCF_113	3	mO_308
AnTat1.1_run_contig384_len989_circularized	989	2749.44	23031	unique_AnTat1.1_241	4	mO_301
AnTat1.1_run_contig1780.2_len2737.993	993	317.909	2663	unique_AnTat1.1_375	3	mO_143
AnTat1.1_run_contig849_len996_circularized	996	1412.5	11832	unique_AnTat1.1_291	2	mO_358
AnTat1.1_run_contig108.2_len2240.991	991	967.098	8101	unique_AnTat1.1_401	1	mO_330
			8376609

## Sheet: BF
minicircle	length(bp)	cpm	counts	grouping	gRNA amount
BF_run_contig1205.1_len1115.1016	1016	570.697	10385	AnTat1.1+BSF_99	6
BF_run_contig89_len1000_circularized	1000	6724.33	122363	BSF_139	3
BF_run_contig79_len999_circularized	999	3870.46	70431	except_PF_62	7
BF_run_contig1245.1_len1303.977	977	206.792	3763	AnTat1.1+BSF_42	3
BF_run_contig1143.1_len1152.994	994	494.641	9001	except_PF_85	3
BF_run_contig213_len1001_circularized	1001	4936.68	89833	AnTat1.1+BSF_35	6
BF_run_contig492.2_len2211.1006	1006	11662.2	212218	except_AnTat1.1_151	6
BF_run_contig76.1_len1245.999	999	471.121	8573	shared_by_all_57	0
BF_run_contig903_len994_circularized	994	1133.98	20635	except_AnTat1.1_140	4
BF_remain_contig150.1_len1049_circularized	1049	6411.15	116664	except_PF_73	8
BF_run_contig1208.1_len1151.987	987	12766.1	232306	AnTat1.1+BSF_44	5
BF_run_contig1028.1_len1121.993	993	3999.11	72772	shared_by_all_86	2
BF_run_contig668_len1041	1051	2181.89	39704	except_AnTat1.1_29-13_184	0
BF_remain_contig85_len1009_circularized	1009	1575.09	28662	shared_by_all_76	4
BF_run_contig670_len1007_circularized	1007	3542.11	64456	except_PF_96	4
BF_run_contig492.1_len2211.1010	1010	2185.19	39764	except_AnTat1.1_PF_150	4
BF_run_contig833_len1001_circularized	1001	2341.48	42608	AnTat1.1+BSF_29	6
BF_run_contig558_len1033_circularized	1033	3563.93	64853	except_PF_79	5
BF_run_contig248.1_len2165.997	997	4215.8	76715	AnTat1.1+BSF_3	4
BF_run_contig1386_len1021_circularized	1021	1707.09	31064	shared_by_all_101	6
BF_remain_contig142_len998_circularized	998	374.292	6811	except_29-13_37&except_29-13_129	0
BF_run_contig756.1_len1256.992	992	686.76	12497	AnTat1.1+BSF_63	5
BF_run_contig743.1_len1288.987	987	386.766	7038	except_AnTat1.1_154	3
BF_run_contig36.1_len1170.994	994	403.197	7337	BSF_155	3
BF_run_contig1075.1_len1231.993	993	27283.1	496472	except_AnTat1.1_PF_171	4
BF_run_contig215_len1002_circularized	1002	928.228	16891	except_AnTat1.1_PF_143	0
BF_run_contig503.1_len1153.990	990	131.835	2399	BSF_157	3
BF_run_contig1082.1_len1193.996	996	2602.07	47350	AnTat1.1+BSF_98	5
BF_run_contig246.1_len1191.1029	1029	3648.07	66384	except_AnTat1.1_PF_145	7
BF_run_contig6_len1029_circularized	1029	9911.78	180365	except_AnTat1.1_PF_132	8
BF_run_contig363.1_len1248.1053	1053	11076.2	201554	except_PF_59	6
BF_run_contig352.1_len1198.1000	1000	7044.66	128192	except_PF_74	6
BF_run_contig381.1_len1276.1002	1002	1097.1	19964	except_AnTat1.1_PF_174	4
BF_remain_contig90_len1030_circularized	1030	27243.8	495757	shared_by_all_102	8
BF_remain_contig79_len993_circularized	993	2012.03	36613	except_PF_8	5
BF_remain_contig166_len1024_circularized	1024	4060.61	73891	except_AnTat1.1_181	1
BF_run_contig1244.1_len1248.998	998	1032.48	18788	shared_by_all_52	2
BF_run_contig104.2_len1969_circularized.996	996	9243.48	168204	except_AnTat1.1_144	5
BF_run_contig222.1_len1157.986	986	4676.36	85096	shared_by_all_48	4
BF_remain_contig9_len990	1000	1478.37	26902	shared_by_all_31	7
BF_run_contig173.1_len1177.982	982	2240.42	40769	shared_by_all_46	6
BF_run_contig234_len1023_circularized	1023	1169.7	21285	shared_by_all_47	4
BF_run_contig653_len1003_circularized	1003	71.3852	1299	BSF_141	3
BF_run_contig1234.1_len1231.994	994	3263.55	59387	except_29-13_100	4
BF_remain_contig174_len989_circularized	989	1192.23	21695	except_PF_40	4
BF_remain_contig103.1_len993_circularized	993	46628.3	848498	except_AnTat1.1_186	5
BF_run_contig1237_len1011	1021	4.12155	75	except_AnTat1.1_181	0
BF_remain_contig116_len1003_circularized	1003	2075.34	37765	shared_by_all_75	0
BF_run_contig704.1_len2047.1034	1034	1232.29	22424	BSF_180	5
BF_run_contig104.1_len1969_circularized.973	973	9263.54	168569	except_PF_89	4
BF_run_contig32_len1015_circularized	1015	25522.7	464438	shared_by_all_45	6
BF_remain_contig13_len997_circularized	997	1748.03	31809	AnTat1.1+BSF_51	1
BF_run_contig693.1_len1251.995	995	5604.48	101985	AnTat1.1+BSF_15	6
BF_run_contig0_len1037_circularized	1037	14587.9	265456	BSF_130	5
BF_remain_contig185_len1003_circularized	1003	12099.9	220182	BSF_185	0
BF_run_contig250.1_len1162.989	989	7857.43	142982	BSF_148	4
BF_run_contig522_len1038_circularized	1038	1213.93	22090	AnTat1.1+BSF_53	6
BF_run_contig1270.1_len2095.1002	1002	4051.76	73730	except_AnTat1.1_169	3
BF_run_contig1256.1_len1170.1051	1051	8741.7	159073	except_PF_106	8
BF_run_contig752_len1002_circularized	1002	7125.5	129663	BSF_136	3
BF_run_contig929.1_len1265.1028	1028	1485.19	27026	shared_by_all_38	3
BF_run_contig1255_len989_circularized	989	4505.62	81989	shared_by_all_34	5
BF_run_contig808.1_len1202.1013	1013	10223	186029	shared_by_all_18	8
BF_run_contig490_len981_circularized	981	1200.41	21844	shared_by_all_2	3
BF_run_contig314.1_len1174.992	992	1215.42	22117	AnTat1.1+BSF_13	3
BF_run_contig247.1_len1227.1009	1009	1054.24	19184	except_AnTat1.1_PF_146	5
BF_run_contig1323.1_len1310.1048	1048	10624.9	193341	except_PF_49	3
BF_run_contig1410_len1043_circularized	1043	178.271	3244	AnTat1.1+BF_64	2
BF_run_contig1037.1_len1184.1002	1002	7725.6	140583	BSF_165	4
BF_run_contig724.1_len1289.1036	1036	1685.71	30675	except_29-13_82	6
BF_run_contig110_len1173	1183	3382.47	61551	except_AnTat1.1_183	5
BF_run_contig193_len1006_circularized	1006	2561.68	46615	AnTat1.1+BSF_69	5
BF_run_contig588_len1161	1171	9492.53	172736	except_AnTat1.1_182	7
BF_run_contig532.1_len1176.994	994	15341.6	279172	except_PF_91	6
BF_remain_contig17_len999_circularized	999	2059.18	37471	except_AnTat1.1_PF_187	5
BF_run_contig1354.1_len1932.989	989	308.896	5621	AnTat1.1+BF_21	3
BF_run_contig476_len1140	1150	10392	189103	shared_by_all_54	5
BF_run_contig1129_len989_circularized	989	1229.76	22378	except_PF_97	2
BF_run_contig460.1_len1113.995	995	2972.08	54083	except_PF_26	5
BF_run_contig269.1_len2098.999	999	6316.19	114936	BSF_158	6
BF_run_contig780.1_len1107.1001	1001	25509.7	464201	except_AnTat1.1_PF_164	3
BF_run_contig317.1_len1293.1028	1028	2548.05	46367	shared_by_all_80	5
BF_run_contig1148_len1083_circularized	1083	580.754	10568	except_PF_59	4
BF_run_contig12_len1008_circularized	1008	3277.13	59634	shared_by_all_58	6
BF_run_contig970.1_len1085.987	987	1302.24	23697	except_PF_92	3
BF_run_contig1346.1_len2106.986	986	820.023	14922	shared_by_all_4	5
BF_run_contig1367.1_len1179.998	998	775.95	14120	AnTat1.1+BF_77	3
BF_run_contig1071.1_len1189.1003	1003	619.386	11271	unique_BF_494	4
BF_remain_contig198_len976_circularized	976	6714.61	122186	except_PF_50	5
BF_run_contig972.1_len1113.995	995	429.41	7814	BSF_152	5
BF_remain_contig12_len997_circularized	997	2456.66	44704	shared_by_all_105	5
BF_run_contig199_len989_circularized	989	934.383	17003	shared_by_all_72	0
BF_run_contig279.2_len2089.979	979	2772.59	50453	except_AnTat1.1_PF_161	5
BF_run_contig254.1_len1243.1003	1003	656.261	11942	except_29-13_39	0
BF_run_contig446.1_len1318.1037	1037	905.477	16477	except_PF_65	5
BF_run_contig229.1_len1181.1000	1000	1297.85	23617	except_PF_30	4
BF_run_contig1057_len974_circularized	974	2029.4	36929	unique_BF_493	4
BF_run_contig1225.1_len1202.1008	1008	357.641	6508	shared_by_all_56	4
BF_run_contig133.1_len1082.977	977	335.219	6100	except_PF_67	5
BF_run_contig161_len1007_circularized	1007	1286.09	23403	except_PF_32	5
BF_run_contig733.1_len1229.1057	1057	12003.9	218435	except_AnTat1.1_149	6
BF_run_contig781.1_len1266.1016	1016	1115.73	20303	except_PF_81	6
BF_run_contig257.1_len1191.1007	1007	7327.67	133342	AnTat1.1+BSF_87	5
BF_run_contig1331.1_len1148.986	986	7669.54	139563	BSF_172	5
BF_run_contig496_len991_circularized	991	2441.99	44437	except_AnTat1.1_PF_134	5
BF_run_contig1043_len1056_circularized	1056	3630.37	66062	AnTat1.1+BSF_16	4
BF_run_contig249_len999_circularized	999	7764.5	141291	except_PF_103	4
BF_run_contig33.1_len1302.1060	1060	9266.84	168629	AnTat1.1+BSF_60	6
BF_run_contig389.1_len1108.1002	1002	612.902	11153	except_29-13_7	4
BF_run_contig248.2_len2165.1005	1005	408.583	7435	except_SM_33	1
BF_run_contig474_len1025_circularized	1025	12408.5	225798	except_AnTat1.1_PF_131	4
BF_run_contig279.1_len2089.991	991	5537.05	100758	except_29-13_37&except_29-13_129	4
BF_run_contig750.1_len1158.977	977	1169.26	21277	except_AnTat1.1_PF_156	4
BF_run_contig57_len985_circularized	985	1258.28	22897	shared_by_all_11	3
BF_remain_contig205_len983_circularized	983	1480.24	26936	except_PF_28	0
BF_run_contig1201_len1025_circularized	1025	51699.8	940784	except_PF_27	4
BF_run_contig378.1_len1188.989	989	4882.55	88848	BSF_173	6
BF_run_contig901.1_len1254.971	971	15382.1	279909	except_AnTat1.1_162	6
BF_run_contig535_len1025_circularized	1025	2993.95	54481	shared_by_all_94	6
BF_run_contig523.1_len1169.991	991	819.254	14908	except_AnTat1.1_163	1
BF_run_contig1240.1_len1053.1012	1012	20102.4	365804	BSF_160	6
BF_run_contig731.1_len1191.1007	1007	6661.47	121219	except_PF_25	5
BF_run_contig508_len1008_circularized	1008	632.96	11518	unique_BF_492	5
BF_run_contig407.1_len1204.1011	1011	2137.05	38888	shared_by_all_14	5
BF_run_contig493.1_len1113.989	989	3713.9	67582	shared_by_all_78	6
BF_run_contig702_len1316	1326	48691.9	886048	except_PF_93	4
BF_remain_contig139_len997_circularized	997	2157.82	39266	AnTat1.1+BSF_43	5
BF_run_contig510.1_len1158.993	993	6327.18	115136	except_AnTat1.1_159	6
BF_run_contig62_len1000_circularized	1000	8031.47	146149	except_AnTat1.1_PF_137	6
BF_run_contig998.1_len1229.1046	1046	5138.03	93497	AnTat1.1+BSF_83	3
BF_run_contig690.1_len1180.994	994	15231.2	277163	BSF_179	5
BF_run_contig318.1_len1082.991	991	11659.8	212174	shared_by_all_48	5
BF_run_contig772.1_len1217.978	978	17183.8	312695	except_AnTat1.1_162	5
BF_run_contig1261.1_len1216.986	986	8585.85	156237	except_AnTat1.1_166	5
BF_run_contig1193_len1000_circularized	1000	3526.67	64175	except_PF_10	5
BF_run_contig423.1_len1095.974	974	2807.27	51084	except_AnTat1.1_176	4
BF_run_contig87.1_len1275.1013	1013	1645.98	29952	BSF_168	6
BF_run_contig965.1_len1180.992	992	4876.45	88737	BSF_147	2
BF_run_contig1291.1_len1224.997	997	2587.84	47091	shared_by_all_104	4
BF_run_contig376.1_len1152.1000	1000	3308.83	60211	shared_by_all_9	5
BF_run_contig17.1_len1152.998	998	5728.68	104245	except_PF_23	7
BF_run_contig923.1_len1184.1003	1003	3919.1	71316	except_29-13_41	6
BF_run_contig734.2_len2049.1002	1002	15724.1	286133	shared_by_all_52	5
BF_run_contig435_len1008_circularized	1008	21555.3	392243	BSF_142	7
BF_run_contig1276_len1134	1144	6233.32	113428	shared_by_all_55	5
BF_run_contig734.1_len2049.986	986	6425.6	116927	except_29-13_70	5
BF_run_contig98_len988_circularized	988	3012.03	54810	AnTat1.1+BSF_90	4
BF_run_contig28.1_len1156.992	992	593.558	10801	except_AnTat1.1_29-13_153	6
BF_run_contig298.1_len1111.1003	1003	956.859	17412	AnTat1.1+BSF_36	6
BF_run_contig1159.1_len1196.1029	1029	136.561	2485	AnTat1.1+BSF_17	4
BF_run_contig53_len1124	1134	2955.76	53786	AnTat1.1+BSF_107	5
BF_run_contig251_len991_circularized	991	2137.33	38893	except_AnTat1.1_133	3
BF_run_contig577_len1004_circularized	1004	1010.33	18385	AnTat1.1+BSF_6	5
BF_run_contig1161.1_len1045.1001	1001	3805.67	69252	except_PF_24	5
BF_run_contig612_len984_circularized	984	7769.67	141385	shared_by_all_20	5
BF_run_contig994_len1029_circularized	1029	2947.62	53638	AnTat1.1+BSF_84	5
BF_run_contig674.1_len1179.1006	1006	315.546	5742	BSF_177	4
BF_run_contig71.1_len1280.1048	1048	416.167	7573	except_PF_22	4
BF_run_contig1270.2_len2095.989	989	2691.59	48979	except_PF_71	5
BF_run_contig986_len1032_circularized	1032	2238.44	40733	except_AnTat1.1_29-13_135	3
BF_run_contig491.1_len1077.1017	1017	3667.85	66744	shared_by_all_80	5
BF_run_contig1185_len981_circularized	981	21017.1	382449	except_PF_61	3
BF_run_contig571.1_len1115.1003	1003	1213.99	22091	except_AnTat1.1_170	3
BF_run_contig941_len1038_circularized	1038	14269.5	259662	shared_by_all_5	8
BF_run_contig554.1_len1151.985	985	641.258	11669	except_AnTat1.1_167	4
BF_run_contig165.1_len1283.1044	1044	2747.53	49997	except_AnTat1.1_PF_175	4
BF_run_contig443.1_len1241.1002	1002	2142.22	38982	except_AnTat1.1_PF_178	7
BF_run_contig789.1_len1211.1043	1043	2557.67	46542	except_PF_108	5
BF_run_contig1241.1_len1279.996	996	1834.31	33379	AnTat1.1+BSF_66	3
BF_run_contig1346.2_len2106.1004	1004	4126	75081	except_PF_19	5
BF_remain_contig89_len1010_circularized	1010	477.385	8687	except_AnTat1.1_29-13_184	0
BF_run_contig65_len1001_circularized	1001	1020.5	18570	BSF_138	7
BF_run_contig118.1_len1198.1000	1000	26014.6	473389	AnTat1.1+BSF_88	5
BF_run_contig1204.1_len1066.972	972	164.642	2996	AnTat1.1+BF_12	3
BF_run_contig150.1_len1303.1006	1006	6262.72	113963	AnTat1.1+BSF_95	6
BF_run_contig498.1_len1128.1016	1016	1142.22	20785	except_PF_68	5
BF_run_contig1162_len1136	1146	107.435	1955	shared_by_all_1	2
			18197042

## Sheet: SM
minicircle	length(bp)	cpm	counts	grouping	gRNA amount
SM_remain_contig87_len1077	1087	1178.71	14243	shared_by_all_75	2
SM_run_contig328_len1006_circularized	1006	3595.8	43450	AnTat1.1+BSF_95	5
SM_run_contig784_len1028_circularized	1028	3326.18	40192	shared_by_all_80	5
SM_run_contig711.1_len1245.1051	1051	5664.07	68442	except_PF_106	7
SM_run_contig464.2_len4112.1037	1037	1229.36	14855	AnTat1.1+BSF_53	6
SM_run_contig302.1_len1171.1000	1000	829.145	10019	except_PF_30	5
SM_run_contig393_len1136	1146	26945.8	325600	except_AnTat1.1_PF_171	3
SM_remain_contig54_len999_circularized	999	2243.05	27104	except_AnTat1.1_PF_187	5
SM_run_contig208_len1060_circularized	1060	11570.5	139812	AnTat1.1+BSF_60	6
SM_run_contig330_len995_circularized	995	6785.35	81991	AnTat1.1+BSF_15	7
SM_run_contig515_len1037_circularized	1037	10473.2	126553	BSF_130	4
SM_run_contig299.1_len1229.1025	1025	1671.12	20193	shared_by_all_94	7
SM_run_contig850.1_len1115.979	979	2398.89	28987	except_AnTat1.1_PF_161	5
SM_run_contig644.1_len1176.1057	1057	11386.3	137587	except_AnTat1.1_149	5
SM_run_contig464.3_len4112.1033	1033	5749.56	69475	except_PF_79	4
SM_run_contig141.1_len1246.1009	1009	1371.21	16569	except_AnTat1.1_PF_146	5
SM_run_contig181_len1061	1071	2360.82	28527	except_AnTat1.1_PF_174	5
SM_run_contig595_len985_circularized	985	1413.33	17078	shared_by_all_11	5
SM_run_contig156.1_len2161.999	999	459.882	5557	shared_by_all_57	3
SM_run_contig463.1_len1129.993	993	2054.78	24829	AnTat1.1+BSF_107	5
SM_run_contig537_len1153	1163	8577.46	103646	except_29-13_37&except_29-13_129	5
SM_run_contig506.3_len3381.1003	1003	15216.8	183873	BSF_185	5
SM_run_contig377_len1083_circularized	1083	1525.88	18438	except_PF_59	4
SM_run_contig803.1_len2147.1001	1001	24624.7	297553	except_AnTat1.1_PF_164	4
SM_run_contig611_len973_circularized	973	10847.4	131075	except_PF_89	4
SM_run_contig243.1_len1206.1025	1025	10806.8	130584	except_AnTat1.1_PF_131	4
SM_run_contig796.2_len2146.1029	1029	292.299	3532	AnTat1.1+BSF_17	4
SM_run_contig454_len1004_circularized	1004	975.212	11784	AnTat1.1+BSF_6	5
SM_run_contig527_len1007_circularized	1007	4249.17	51345	except_PF_96	3
SM_run_contig468_len1029_circularized	1029	7945.2	96006	except_AnTat1.1_PF_132	7
SM_remain_contig31_len997_circularized	997	1669.21	20170	AnTat1.1+BSF_51	2
SM_run_contig506.1_len3381.978	978	11238	135795	except_AnTat1.1_162	5
SM_run_contig466.1_len1176.1013	1013	8939.86	108025	shared_by_all_55	5
SM_run_contig171_len955	955	1011.13	12218	shared_by_all_31	7
SM_run_contig307_len1137	1147	2939.37	35518	AnTat1.1+BSF_43	6
SM_run_contig439.1_len1107.1000	1000	3115.4	37645	shared_by_all_9	6
SM_run_contig842_len1016_circularized	1016	1449.82	17519	except_PF_81	6
SM_run_contig309_len1095	1105	27650.4	334115	shared_by_all_2	3
SM_run_contig663_len1013_circularized	1013	1347.37	16281	BSF_168	5
SM_run_contig497_len971_circularized	971	15394.3	186017	except_AnTat1.1_162	6
SM_run_contig317.1_len2106.986	986	7590.17	91716	BSF_172	6
SM_run_contig417.1_len1184.996	996	8450.59	102113	except_AnTat1.1_144	5
SM_run_contig553_len989_circularized	989	12778.6	154411	except_PF_93	4
SM_run_contig526_len1127	1137	3712.82	44864	shared_by_all_104	1
SM_run_contig315_len987_circularized	987	1697.52	20512	except_PF_92	3
SM_run_contig297.1_len1148.1048	1048	7978.05	96403	except_PF_49	4
SM_run_contig627_len1009_circularized	1009	935.075	11299	shared_by_all_76	3
SM_run_contig321.2_len2286.995	995	755.408	9128	BSF_152	4
SM_run_contig518.2_len2141.1007	1007	1654.9	19997	except_PF_32	6
SM_run_contig216_len999_circularized	999	2591.71	31317	except_PF_62	6
SM_run_contig566_len1011_circularized	1011	1327.84	16045	shared_by_all_14	0
SM_run_contig642.1_len1190.1006	1006	303.802	3671	BSF_177	4
SM_run_contig199.1_len1227.1049	1049	12419.9	150076	except_PF_73	8
SM_run_contig791_len1016_circularized	1016	321.76	3888	AnTat1.1+BSF_99	6
SM_run_contig362_len994_circularized	994	2104.77	25433	except_29-13_100	4
SM_run_contig518.1_len2141.987	987	7338.09	88670	AnTat1.1+BSF_44	5
SM_run_contig464.4_len4112.1030	1030	33364.7	403163	shared_by_all_102	7
SM_run_contig551_len1003_circularized	1003	187.362	2264	BSF_141	3
SM_run_contig321.1_len2286.1046	1046	8332.75	100689	AnTat1.1+BSF_83	5
SM_run_contig303_len984_circularized	984	5288.69	63906	shared_by_all_20	5
SM_run_contig570_len1008_circularized	1008	23105.6	279197	BSF_142	8
SM_run_contig151.1_len1375.1029	1029	7992.78	96581	except_AnTat1.1_PF_145	8
SM_run_contig375_len1170	1180	12067.8	145822	shared_by_all_54	6
SM_run_contig65.1_len2203.1037	1037	1195.51	14446	except_PF_65	0
SM_run_contig223.1_len1160.977	977	472.544	5710	except_PF_67	4
SM_run_contig458.1_len1239.1002	1002	3876.76	46845	except_AnTat1.1_PF_178	7
SM_run_contig645.1_len1188.1003	1003	1664.41	20112	except_AnTat1.1_170	4
SM_run_contig793.1_len1125.1007	1007	13046.4	157647	except_PF_25	5
SM_run_contig289.1_len1137.986	986	505.481	6108	shared_by_all_4	4
SM_run_contig840_len981_circularized	981	17326.5	209365	except_PF_61	4
SM_run_contig384.1_len1149.989	989	2312.16	27939	except_PF_71	6
SM_run_contig488_len1028_circularized	1028	853.807	10317	AnTat1.1+BSF_84	6
SM_run_contig378.1_len1283.1004	1004	1868.08	22573	except_PF_19	4
SM_run_contig653.1_len1206.1024	1024	21204.2	256221	except_AnTat1.1_181	8
SM_run_contig561_len1032_circularized	1032	3853.34	46562	except_AnTat1.1_29-13_135	6
SM_run_contig13.1_len1275.1021	1021	1804.52	21805	shared_by_all_101	5
SM_run_contig356.1_len1110.999	999	3747.33	45281	BSF_158	5
SM_run_contig587_len1035	1045	2511.35	30346	shared_by_all_1	1
SM_remain_contig181_len1038_circularized	1038	11065.3	133708	shared_by_all_5	8
SM_run_contig676.1_len1218.991	991	3004.01	36299	except_AnTat1.1_133	5
SM_run_contig620.1_len1095.989	989	2843.95	34365	shared_by_all_78	4
SM_run_contig783.1_len1238.1013	1013	12977.9	156819	shared_by_all_18	9
SM_run_contig5.1_len1200.1025	1025	61916.3	748167	except_PF_27	3
SM_run_contig32.1_len1265.1028	1028	542.226	6552	shared_by_all_38	3
SM_run_contig886.1_len1121.994	994	395.332	4777	BSF_155	3
SM_run_contig540.1_len1178.1002	1002	3959.69	47847	except_PF_24	6
SM_run_contig812_len1011	1021	2925.39	35349	except_AnTat1.1_169	3
SM_run_contig777_len1000_circularized	1000	1638.26	19796	except_PF_10	0
SM_run_contig232.1_len1229.992	992	217.817	2632	except_AnTat1.1_29-13_153	5
SM_run_contig877.1_len1214.977	977	104.522	1263	AnTat1.1+BSF_42	3
SM_run_contig710.1_len1320.1036	1036	180.411	2180	except_29-13_82	2
SM_run_contig926_len992_circularized	992	1389.41	16789	AnTat1.1+BSF_13	3
SM_run_contig762_len988_circularized	988	1828.94	22100	AnTat1.1+BSF_90	4
SM_run_contig90.1_len1099.1001	1001	3638.67	43968	AnTat1.1+BSF_29	6
SM_run_contig650.1_len1112.1010	1010	2843.71	34362	except_AnTat1.1_PF_150	3
SM_run_contig246_len1043_circularized	1043	3639.33	43976	except_PF_108	5
SM_run_contig855.1_len1279.994	994	18319.2	221360	BSF_179	6
SM_run_contig873.1_len1274.1006	1006	1385.69	16744	AnTat1.1+BSF_69	0
SM_run_contig178.1_len1238.992	992	4583.76	55388	BSF_147	2
SM_run_contig161_len993_circularized	993	3666.31	44302	shared_by_all_86	2
SM_run_contig562.1_len1482.1048	1048	818.304	9888	except_PF_22	6
SM_run_contig489_len986_circularized	986	4150.86	50157	shared_by_all_48	4
SM_run_contig464.1_len4112.985	985	1394.05	16845	except_AnTat1.1_167	6
SM_run_contig832.1_len1253.997	997	5916.9	71497	AnTat1.1+BSF_3	4
SM_run_contig801.1_len1080.1012	1012	18733.6	226368	BSF_160	6
SM_run_contig931_len987_circularized	987	234.865	2838	except_AnTat1.1_154	2
SM_run_contig543_len991_circularized	991	1911.28	23095	except_AnTat1.1_163	1
SM_run_contig813.1_len1225.977	977	1350.85	16323	except_AnTat1.1_PF_156	3
SM_run_contig803.2_len2147.1056	1056	7549.86	91229	AnTat1.1+BSF_16	6
SM_run_contig531_len983_circularized	983	1545	18669	except_PF_28	3
SM_run_contig351_len993_circularized	993	5345.79	64596	except_AnTat1.1_159	7
SM_run_contig460.1_len1125.998	998	1326.19	16025	except_PF_23	5
SM_run_contig787.1_len1239.1007	1007	6688.28	80818	AnTat1.1+BSF_87	4
SM_run_contig40.1_len1992_circularized.989	989	1945.04	23503	except_PF_97	3
SM_run_contig165_len1015_circularized	1015	20373.7	246186	shared_by_all_45	6
SM_remain_contig17_len1000_circularized	1000	4448.37	53752	except_AnTat1.1_183	4
SM_run_contig38_len977	987	1840.6	22241	except_AnTat1.1_PF_134	6
SM_run_contig506.2_len3381.986	986	6126.02	74024	except_29-13_70	5
SM_run_contig876.1_len1275.1006	1006	8838.31	106798	except_AnTat1.1_151	6
SM_run_contig928_len989_circularized	989	545.702	6594	shared_by_all_72	5
SM_run_contig604_len1000_circularized	1000	26437.2	319455	AnTat1.1+BSF_88	3
SM_run_contig389_len1016_circularized	1016	687.051	8302	except_PF_68	5
SM_run_contig172_len992_circularized	992	1017.34	12293	AnTat1.1+BSF_63	0
SM_run_contig342_len1001_circularized	1001	6464.58	78115	AnTat1.1+BSF_35	5
SM_run_contig58.1_len1292.1000	1000	5932.04	71680	BSF_139	3
SM_run_contig283_len1128	1138	427.193	5162	except_29-13_37&except_29-13_129	2
SM_run_contig65.2_len2203.989	989	75.0609	907	BSF_157	3
SM_run_contig174_len986_circularized	986	8852.13	106965	except_AnTat1.1_166	4
SM_run_contig769_len988_circularized	988	500.019	6042	except_PF_40	2
SM_run_contig563_len1000_circularized	1000	8810.51	106462	except_AnTat1.1_PF_137	5
SM_run_contig177.1_len1173.999	999	4754.07	57446	except_PF_103	4
SM_run_contig395_len994_circularized	994	294.202	3555	except_PF_85	3
SM_run_contig612_len998_circularized	998	979.929	11841	shared_by_all_52	3
SM_run_contig19.1_len1325.1053	1053	10415.2	125852	except_PF_59	5
SM_run_contig308.1_len1227.993	993	1945.95	23514	except_PF_8	6
SM_run_contig476_len1034_circularized	1034	2488.59	30071	BSF_180	6
SM_remain_contig107_len994_circularized	994	11872.4	143461	except_PF_91	3
SM_run_contig619_len994_circularized	994	2363.05	28554	except_AnTat1.1_140	5
SM_run_contig622_len1003_circularized	1003	2286.67	27631	except_29-13_41	4
SM_run_contig902.1_len1113.1002	1002	266.975	3226	except_29-13_7	1
SM_run_contig905.1_len1182.989	989	3712.66	44862	BSF_148	4
SM_run_contig617_len1001_circularized	1001	370.173	4473	BSF_138	4
SM_run_contig317.2_len2106.991	991	12796.3	154625	shared_by_all_48	5
SM_run_contig927_len1008_circularized	1008	1510.9	18257	shared_by_all_58	4
SM_run_contig795.2_len2111.1010	1010	2085.32	25198	except_AnTat1.1_29-13_184	6
SM_run_contig930_len1002_circularized	1002	1449.08	17510	except_AnTat1.1_PF_143	3
SM_run_contig681_len1000_circularized	1000	7630.97	92209	except_PF_74	6
SM_run_contig932_len1003_circularized	1003	182.314	2203	except_29-13_39	2
SM_run_contig421_len995_circularized	995	1592.83	19247	except_PF_26	5
SM_run_contig929_len1023_circularized	1023	412.711	4987	shared_by_all_47	1
SM_run_contig21_len1044_circularized	1044	1778.21	21487	except_AnTat1.1_PF_175	5
SM_run_contig530_len1053	1063	1991.88	24069	AnTat1.1+BSF_66	5
SM_run_contig469.1_len1269.982	982	1422.6	17190	shared_by_all_46	5
SM_run_contig190.1_len1245.1002	1002	20716.3	250326	shared_by_all_52	7
SM_run_contig175_len1047	1057	3490.04	42172	AnTat1.1+BSF_98	5
SM_run_contig486.1_len2080.997	997	1161.42	14034	shared_by_all_105	5
SM_run_contig795.1_len2111.1002	1002	11417.5	137964	BSF_165	6
SM_run_contig796.1_len2146.993	993	47581	574946	except_AnTat1.1_186	4
SM_run_contig770.1_len1194.1014	1014	6399.7	77331	except_AnTat1.1_182	6
SM_run_contig547_len976_circularized	976	4325.89	52272	except_PF_50	5
SM_run_contig501.1_len1168.1008	1008	408.159	4932	shared_by_all_56	4
SM_run_contig640.1_len2102.1017	1017	2843.37	34358	shared_by_all_80	4
SM_run_contig406.1_len1101.974	974	2080.44	25139	except_AnTat1.1_176	6
SM_run_contig630.1_len1159.989	989	3521.9	42557	shared_by_all_34	5
SM_run_contig40.2_len1992_circularized.1003	1003	1261.63	15245	AnTat1.1+BSF_36	4
SM_run_contig313_len989_circularized	989	7153.79	86443	BSF_173	8
SM_run_contig16_len1002_circularized	1002	8617.18	104126	BSF_136	3
			12083529

## Sheet: 2913
minicircle	length(bp)	cpm	counts	grouping	gRNA amount
29-13_run_contig169_len989_circularized	989	3156.25	44805	unique_29-13_495	5
29-13_run_contig129_len1043	1053	4067.65	57743	except_PF_27	5
29-13_remain_contig30_len993_circularized	993	23376.9	331850	except_AnTat1.1_186	0
29-13_run_contig239.1_len1140.1042	1042	1745.89	24784	AnTat1.1+PCF_114	4
29-13_run_contig746_len999_circularized	999	686.829	9750	except_PF_23	0
29-13_run_contig792_len1021_circularized	1021	1106.54	15708	shared_by_all_101	2
29-13_run_contig370.1_len1161.1001	1001	4088.15	58034	AnTat1.1+PCF_125	4
29-13_run_contig73_len1028_circularized	1028	3921.2	55664	shared_by_all_80	4
29-13_run_contig647_len1010_circularized	1010	4541.81	64474	except_AnTat1.1_PF_150	3
29-13_run_contig134_len1051_circularized	1051	9721.91	138009	PCF_188	1
29-13_run_contig4_len1065	1075	3525.16	50042	AnTat1.1+PCF_117	5
29-13_run_contig296.1_len1097.994	994	3962.9	56256	except_PF_91	4
29-13_run_contig492.1_len1102.1007	1007	428.3	6080	except_PF_96	0
29-13_run_contig534.1_len1345.1008	1008	5944.21	84382	unique_29-13_499	6
29-13_run_contig760_len987_circularized	987	1255.17	17818	except_AnTat1.1_154	3
29-13_run_contig764.1_len1184.991	991	2430.32	34500	except_AnTat1.1_163	6
29-13_run_contig719.1_len1269.988	988	4400.36	62466	except_PF_40	5
29-13_run_contig352.1_len1298.989	989	5446.73	77320	shared_by_all_34	4
29-13_run_contig311_len971_circularized	971	5949.92	84463	except_AnTat1.1_162	6
29-13_remain_contig75_len1256	1266	32756.5	465000	except_PF_49	3
29-13_run_contig357.1_len1199.1021	1021	2488.3	35323	shared_by_all_54	5
29-13_run_contig203.1_len1282.1019	1019	12336.5	175125	AnTat1.1+29-13_116	4
29-13_run_contig199.1_len1104.1002	1002	7242.56	102813	except_PF_24	7
29-13_run_contig60_len1028_circularized	1028	8460.75	120106	except_AnTat1.1_182	6
29-13_run_contig14_len989_circularized	989	4767.09	67672	except_PF_93	4
29-13_run_contig62.1_len1172.991	991	5113.96	72596	except_AnTat1.1_133	4
29-13_run_contig541.1_len1239.999	999	21624.4	306972	except_PF_103	2
29-13_run_contig567_len978_circularized	978	6970.23	98947	except_AnTat1.1_162	4
29-13_run_contig2.1_len1269.1002	1002	12007.3	170452	shared_by_all_52	6
29-13_remain_contig79_len1001_circularized	1001	3509.52	49820	AnTat1.1+29-13_120	2
29-13_run_contig574_len974_circularized	974	5361.92	76116	except_AnTat1.1_176	5
29-13_run_contig673.1_len1111.998	998	119.896	1702	except_PF_23	0
29-13_remain_contig62_len1000_circularized	1000	2413.13	34256	except_AnTat1.1_183	4
29-13_remain_contig19_len999_circularized	999	16210.8	230123	except_AnTat1.1_PF_187	5
29-13_run_contig791_len1082_circularized	1082	272.759	3872	unique_29-13_498	0
29-13_run_contig675.1_len2165.1004	1004	1056.8	15002	shared_by_all_75	3
29-13_run_contig281_len1000_circularized	1000	2669.55	37896	shared_by_all_9	6
29-13_run_contig287.1_len1262.1020	1020	9719.17	137970	AnTat1.1+29-13_122	3
29-13_run_contig536_len1014_circularized	1014	3959.87	56213	PCF_189	4
29-13_run_contig704_len1007_circularized	1007	8036.75	114087	except_AnTat1.1_151	5
29-13_run_contig594_len1093	1103	1201.35	17054	shared_by_all_47	3
29-13_run_contig392_len1007_circularized	1007	6830.75	96967	except_PF_25	4
29-13_run_contig328.1_len1104.1017	1017	1526.38	21668	shared_by_all_80	2
29-13_run_contig560.1_len1179.1013	1013	1536.17	21807	shared_by_all_18	5
29-13_run_contig32_len1016_circularized	1016	1708.27	24250	except_PF_81	6
29-13_run_contig156_len999_circularized	999	1635.01	23210	shared_by_all_57	6
29-13_run_contig284.1_len1978.984	984	278.113	3948	shared_by_all_20	1
29-13_run_contig44_len973_circularized	973	6013.32	85363	except_PF_89	3
29-13_run_contig90.1_len1209.1002	1002	39919	566677	except_AnTat1.1_169	4
29-13_run_contig596.1_len1330.1044	1044	2044.22	29019	except_AnTat1.1_PF_175	4
29-13_run_contig747_len1008_circularized	1008	136.38	1936	shared_by_all_56	0
29-13_run_contig139.1_len1172.1053	1053	8713.93	123700	except_PF_59	6
29-13_run_contig788_len986_circularized	986	38.7442	550	shared_by_all_48	0
29-13_run_contig38_len1029_circularized	1029	7729.68	109728	except_AnTat1.1_PF_132	7
29-13_run_contig224_len1107	1117	44565.4	632636	PCF_192	3
29-13_run_contig552_len1189	1199	34578.5	490865	shared_by_all_2	2
29-13_run_contig726_len1005_circularized	1005	9236.2	131114	except_SM_33	5
29-13_run_contig285_len1016_circularized	1016	279.804	3972	except_PF_68	0
29-13_run_contig278_len997_circularized	997	23710.2	336582	shared_by_all_105	5
29-13_run_contig189.1_len1201.1024	1024	1885.65	26768	except_AnTat1.1_181	7
29-13_run_contig270_len993_circularized	993	2400.17	34072	except_PF_8	4
29-13_run_contig790_len1021_circularized	1021	686.195	9741	AnTat1.1+29-13_121	1
29-13_run_contig672.1_len1194.991	991	1779.84	25266	unique_29-13_500	4
29-13_run_contig434.1_len1098.977	977	284.383	4037	except_AnTat1.1_PF_156	0
29-13_run_contig141.2_len2157.992	992	2200.81	31242	except_AnTat1.1_PF_134	4
29-13_run_contig670.1_len1300.1028	1028	8891.73	126224	shared_by_all_38	5
29-13_run_contig275_len1008_circularized	1008	2499.21	35478	except_PF_25	3
29-13_run_contig674.1_len1143.996	996	5234.63	74309	except_AnTat1.1_144	4
29-13_run_contig293.1_len1217.1033	1033	48824.3	693094	except_PF_79	4
29-13_run_contig299_len997_circularized	997	324.888	4612	PCF_191	1
29-13_run_contig684.1_len1088.1001	1001	15463.1	219509	unique_29-13_501	3
29-13_run_contig671_len989_circularized	989	2457.51	34886	shared_by_all_78	3
29-13_run_contig641.1_len1214.995	995	1701.01	24147	AnTat1.1+PCF_111	1
29-13_run_contig18.1_len1285.1016	1016	651.185	9244	AnTat1.1+PCF_115	1
29-13_run_contig618.1_len1170.994	994	10287.4	146037	except_PF_85	5
29-13_run_contig548.1_len1071.985	985	11470.6	162833	except_AnTat1.1_167	6
29-13_run_contig522.1_len1204.1000	1000	1513.42	21484	except_PF_10	0
29-13_run_contig112_len997_circularized	997	3454.29	49036	unique_29-13_497	5
29-13_run_contig13_len1000_circularized	1000	6943.04	98561	except_AnTat1.1_PF_137	5
29-13_run_contig696.1_len1230.999	999	442.741	6285	AnTat1.1+29-13_110	3
29-13_run_contig136.1_len1187.1009	1009	3820.53	54235	except_AnTat1.1_PF_146	4
29-13_run_contig1_len989_circularized	989	16555.5	235017	shared_by_all_72	5
29-13_run_contig680_len976_circularized	976	1644.09	23339	except_PF_50	5
29-13_run_contig28.1_len1171.977	977	5589.95	79353	except_PF_67	6
29-13_run_contig196_len1011_circularized	1011	3849.06	54640	AnTat1.1+29-13_124	4
29-13_run_contig703.1_len1119.997	997	1556.88	22101	shared_by_all_104	5
29-13_run_contig141.1_len2157.1056	1056	2942.66	41773	AnTat1.1+PCF_118	3
29-13_run_contig660.1_len1117.1007	1007	1649.73	23419	AnTat1.1+29-13_123	4
29-13_run_contig595_len1001_circularized	1001	40314.8	572296	except_AnTat1.1_PF_164	5
29-13_run_contig254_len1029_circularized	1029	974.593	13835	except_AnTat1.1_PF_145	9
29-13_run_contig576.1_len1119.986	986	2763.73	39233	shared_by_all_31	6
29-13_run_contig359.1_len1136.981	981	12674.9	179929	except_PF_61	4
29-13_run_contig550_len985_circularized	985	1305.61	18534	shared_by_all_11	3
29-13_run_contig403_len1051_circularized	1051	4598.73	65282	except_PF_106	0
29-13_run_contig17_len993_circularized	993	6205.56	88092	except_AnTat1.1_159	6
29-13_remain_contig59_len939	949	510.297	7244	except_AnTat1.1_PF_178	0
29-13_run_contig740.1_len1397.987	987	4095.19	58134	AnTat1.1+PCF_113	5
29-13_run_contig395_len1011_circularized	1011	4965.46	70488	unique_29-13_496	5
29-13_run_contig431.1_len1083.987	987	8827.06	125306	except_PF_92	5
29-13_run_contig419.1_len1248.1000	1000	4699.96	66719	except_PF_30	4
29-13_run_contig78.1_len2169.1030	1030	9137.37	129711	shared_by_all_102	5
29-13_run_contig789_len1011_circularized	1011	1558.01	22117	shared_by_all_14	4
29-13_run_contig40.1_len1254.993	993	7116.4	101022	shared_by_all_86	3
29-13_run_contig22_len999_circularized	999	6827.37	96919	PCF_190	5
29-13_run_contig118_len1024_circularized	1024	10172.1	144399	shared_by_all_1	2
29-13_run_contig157_len1025_circularized	1025	35287.2	500925	shared_by_all_94	6
29-13_run_contig9_len1015_circularized	1015	22173.2	314763	shared_by_all_45	6
29-13_run_contig15_len993_circularized	993	4612.18	65473	except_AnTat1.1_PF_171	4
29-13_run_contig25.1_len1199.1013	1013	6707.19	95213	shared_by_all_55	6
29-13_run_contig78.2_len2169.1057	1057	20427.6	289983	except_AnTat1.1_149	5
29-13_run_contig693.1_len1188.1049	1049	561.439	7970	except_PF_73	0
29-13_run_contig80_len1002_circularized	1002	262.686	3729	except_AnTat1.1_PF_143	0
29-13_run_contig781_len1013	1023	12274.6	174246	except_PF_32	4
29-13_run_contig154.1_len1251.983	983	6917.82	98203	except_PF_28	4
29-13_run_contig220.1_len1092.989	989	402.165	5709	except_PF_97	2
29-13_run_contig151_len1072_circularized	1072	2136.85	30334	AnTat1.1+29-13_119	0
29-13_run_contig36_len1114	1124	31227.1	443290	except_AnTat1.1_166	4
29-13_run_contig669.1_len2150.1000	1000	8002.09	113595	except_PF_74	7
29-13_run_contig53.1_len1166.999	999	9028.95	128172	unique_29-13_502	2
29-13_run_contig319.1_len1162.982	982	9691.41	137576	shared_by_all_46	5
29-13_run_contig271.1_len1114.986	986	1698.12	24106	shared_by_all_4	6
29-13_run_contig604_len1048_circularized	1048	2147.7	30488	except_PF_22	5
29-13_run_contig252_len1037_circularized	1037	2982.81	42343	except_PF_65	4
29-13_run_contig127_len999_circularized	999	1550.61	22012	except_PF_62	3
29-13_run_contig5_len1009_circularized	1009	5767.75	81877	shared_by_all_58	5
29-13_remain_contig53.1_len1038_circularized	1038	20714.5	294056	shared_by_all_5	0
29-13_run_contig105_len989_circularized	989	3654.92	51884	except_PF_71	5
29-13_run_contig720.1_len1190.1002	1002	10758.6	152725	except_AnTat1.1_PF_174	6
29-13_run_contig669.2_len2150.1003	1003	1161.97	16495	except_AnTat1.1_170	2
29-13_run_contig307.1_len1234.993	993	392.092	5566	AnTat1.1+PCF_112	0
29-13_run_contig688_len979_circularized	979	17433.1	247475	except_AnTat1.1_PF_161	5
29-13_run_contig67_len1010_circularized	1010	1719.75	24413	shared_by_all_76	4
29-13_run_contig184_len1274	1284	534.741	7591	except_PF_108	0
29-13_run_contig276_len1004_circularized	1004	1623.59	23048	except_PF_19	4
29-13_run_contig138.1_len1201.995	995	2042.81	28999	except_PF_26	3
29-13_run_contig291.1_len1273.1025	1025	3983.75	56552	except_AnTat1.1_PF_131	4
29-13_run_contig432_len994_circularized	994	9833.5	139593	except_AnTat1.1_140	6
			14195663

## Sheet: PF
Minicircle	Length (bp)	CPM	Counts	Grouping	gRNA numbers
PF_run_contig72_len1015_circularized	1015	325.992	7209	shared_by_all_45	7
PF_run_contig69_len1142	1152	38507.2	851548	PCF_192	2
PF_run_contig233.1_len2296.1014	1014	835.76	18482	PCF_189	4
PF_run_contig104_len1010_circularized	1010	1571.4	34750	shared_by_all_76	4
PF_run_contig50_len980_circularized	980	378.9	8379	AnTat1.1+PF_128	5
PF_run_contig263_len1036_circularized	1036	23.8763	528	except_29-13_82	2
PF_run_contig208_len980	980	100114	2213922	shared_by_all_2	2
PF_run_contig121.1_len1101.991	991	91659.5	2026959	shared_by_all_48	4
PF_run_contig277.1_len2307.989	989	8714.11	192704	shared_by_all_78	7
PF_run_contig28.2_len2156.1056	1056	3122.91	69060	AnTat1.1+PCF_118	5
PF_run_contig233.2_len2296.1020	1020	23988.2	530476	AnTat1.1+PF_126	5
PF_run_contig255.1_len1098.993	993	1917.38	42401	except_AnTat1.1_186	4
PF_run_contig67.1_len1191.1003	1003	2457.13	54337	except_AnTat1.1_170	5
PF_run_contig45.1_len1241.993	993	2453.33	54253	AnTat1.1+PCF_112	5
PF_run_contig313.1_len1147.1028	1028	4796.46	106069	shared_by_all_80	3
PF_run_contig32.1_len1136.1017	1017	6716.19	148522	AnTat1.1+PCF_115	3
PF_run_contig52.1_len1189.991	991	4364.88	96525	except_29-13_37&except_29-13_129	5
PF_run_contig224.1_len1171.982	982	6906.39	152728	shared_by_all_46	3
PF_run_contig237.2_len2141.994	994	6975.98	154267	except_AnTat1.1_140	5
PF_run_contig271.1_len1105.986	986	1953.78	43206	shared_by_all_4	4
PF_remain_contig86_len1002_circularized	1002	6074.2	134325	shared_by_all_52	6
PF_run_contig241.1_len1113.1008	1008	542.914	12006	shared_by_all_56	5
PF_run_contig327_len991_circularized	991	96.2738	2129	except_AnTat1.1_133	2
PF_run_contig323_len987_circularized	987	1511.39	33423	AnTat1.1+PCF_113	5
PF_remain_contig79_len1038_circularized	1038	2455.82	54308	shared_by_all_5	0
PF_run_contig122_len1021_circularized	1021	1788.28	39546	shared_by_all_47	5
PF_run_contig170.1_len1182.994	994	3546.08	78418	except_29-13_100	7
PF_remain_contig85_len1005_circularized	1005	472.822	10456	except_SM_33	5
PF_run_contig28.1_len2156.985	985	2204.76	48756	except_29-13_70	5
PF_run_contig249.1_len1177.1003	1003	479.153	10596	except_29-13_41	3
PF_run_contig169.1_len1101.997	997	11265.2	249118	shared_by_all_104	6
PF_run_contig117.2_len2135.1013	1013	1793.16	39654	shared_by_all_55	5
PF_run_contig203_len1124	1134	49579.4	1096400	shared_by_all_34	4
PF_run_contig70.1_len1152.993	993	9271.63	205033	shared_by_all_86	4
PF_run_contig158.1_len1168.991	991	3097.49	68498	except_AnTat1.1_163	6
PF_run_contig177_len984_circularized	984	14299.4	316218	shared_by_all_20	4
PF_run_contig76_len1064	1074	593.56	13126	except_AnTat1.1_176	5
PF_run_contig325_len989_circularized	989	420.91	9308	shared_by_all_72	1
PF_run_contig88.1_len1163.992	992	1004.97	22224	except_AnTat1.1_29-13_153	6
PF_run_contig225.1_len1187.1021	1021	574.839	12712	shared_by_all_54	5
PF_run_contig270.1_len1114.1000	1000	20634.2	456305	except_AnTat1.1_183	6
PF_run_contig238.1_len1138.1013	1013	551.37	12193	shared_by_all_18	0
PF_run_contig285.1_len1192.1010	1010	971.194	21477	except_AnTat1.1_29-13_184	5
PF_run_contig326_len985_circularized	985	449.444	9939	shared_by_all_11	1
PF_remain_contig16_len1027	1037	84704.4	1873154	shared_by_all_102	2
PF_run_contig300.1_len2177.1003	1003	115209	2547723	except_29-13_39	4
PF_run_contig273.1_len1247.1057	1057	2652.16	58650	except_AnTat1.1_149	3
PF_run_contig119.1_len2238.997	997	1575.02	34830	PCF_191	4
PF_run_contig277.2_len2307.1042	1042	17202.2	380410	AnTat1.1+PCF_114	7
PF_run_contig299_len1024_circularized	1024	29050.1	642415	shared_by_all_1	2
PF_remain_contig27_len1018_circularized	1018	2253.32	49830	shared_by_all_80	4
PF_run_contig119.2_len2238.1024	1024	9487.88	209815	except_AnTat1.1_181	6
PF_run_contig295.1_len1176.1001	1001	9678.48	214030	AnTat1.1+PCF_125	2
PF_run_contig269.1_len1198.986	986	13498.9	298514	except_AnTat1.1_166	7
PF_run_contig260_len978_circularized	978	4725.74	104505	except_AnTat1.1_162	6
PF_run_contig201.1_len1140.1021	1021	15631.9	345684	shared_by_all_101	4
PF_run_contig139.1_len1202.1007	1007	3534.41	78160	except_AnTat1.1_151	4
PF_run_contig71_len1011_circularized	1011	20258	447986	shared_by_all_14	3
PF_run_contig100_len995_circularized	995	10081.6	222944	AnTat1.1+PCF_111	5
PF_run_contig300.2_len2177.987	987	836.89	18507	except_AnTat1.1_154	4
PF_run_contig322_len1015_circularized	1015	1511.39	33423	except_AnTat1.1_182	5
PF_run_contig235.1_len1164.1032	1032	6280.68	138891	except_AnTat1.1_29-13_135	6
PF_run_contig324_len993_circularized	993	546.848	12093	except_AnTat1.1_159	7
PF_run_contig107.1_len1189.1002	1002	141.72	3134	except_AnTat1.1_169	2
PF_run_contig64.1_len1983.997	997	1242.83	27484	shared_by_all_105	5
PF_run_contig248.1_len1125.1000	1000	2222.17	49141	shared_by_all_9	8
PF_run_contig222_len999_circularized	999	865.741	19145	shared_by_all_57	1
PF_run_contig117.1_len2135.1003	1003	125427	2773686	shared_by_all_75	7
PF_run_contig8_len1008_circularized	1008	1091.93	24147	shared_by_all_58	0
PF_run_contig74_len1002_circularized	1002	13980.3	309161	except_29-13_7	5
PF_run_contig237.1_len2141.986	986	40710.4	900270	shared_by_all_31	4
PF_run_contig109_len1050_circularized	1050	5492.63	121464	PCF_188	1
PF_run_contig150_len985_circularized	985	1757.48	38865	except_AnTat1.1_167	6
PF_run_contig143_len991_circularized	991	3583.25	79240	AnTat1.1+PF_127	5
PF_run_contig80.1_len1268.1025	1025	3393.23	75038	shared_by_all_94	5
PF_run_contig282.1_len1180.996	996	490.549	10848	except_AnTat1.1_144	3
PF_run_contig57_len997_circularized	997	6038.39	133533	AnTat1.1+PCF_117	4
PF_run_contig214_len999_circularized	999	1322.37	29243	PCF_190	6
PF_run_contig153.1_len1127.1028	1028	2060.05	45556	shared_by_all_38	5
			22114012
