# Supplementary material for: Comparative mitochondrial genome and transcriptome analyses reveal strain-specific features of RNA editing in Trypanosoma brucei
Source: Nucleic Acids Res. 2025 Jul 16;53(13):gkaf661. doi: 10.1093/nar/gkaf661 (PMC12266143; doi:10.1093/nar/gkaf661)
Supplement: gkaf661_Supplemental_Files [file gkaf661_supplemental_files.zip › TableS4_R.xlsx]

## Sheet: AnTat1.1
gRNA	Minicircle	Strand	Rep. 1 counts	Rep. 1 cpm	Rep. 2 counts	Rep. 2 CPM	Predicted mRNA,start,end,mismatch	Correspond to Cooper et al., PMID 31665448.
AnTat1.1_remain_contig102_len990_circularized.fwd.1.1	AnTat1.1_remain_contig102_len990_circularized	+	172	30.4453	12	16.6676	['Tbco3ed', '320', '366', '2']['Tbco3ed', '321', '367', '2']['Tbco3ed', '322', '368', '2']
AnTat1.1_remain_contig102_len990_circularized.fwd.3.1	AnTat1.1_remain_contig102_len990_circularized	+	404	71.5111	284	394.466	['Tbco3ed', '893', '940', '2']
AnTat1.1_remain_contig106_len986_circularized.fwd.1.1	AnTat1.1_remain_contig106_len986_circularized	+	244	43.1899	24	33.3351	['Tbnd3ed', '316', '339', '2']['Tbnd3ed', '319', '342', '2']['Tba6ed', '665', '688', '2']['Tbnd7ed', '912', '935', '2']
AnTat1.1_remain_contig109_len1011_circularized.fwd.1.1	AnTat1.1_remain_contig109_len1011_circularized	+	19640	3476.43	2598	3608.53	['Tbnd9ed', '434', '470', '2']['Tbnd9ed', '435', '471', '2']
AnTat1.1_remain_contig109_len1011_circularized.fwd.2.1	AnTat1.1_remain_contig109_len1011_circularized	+	27467	4861.87	1997	2773.76	['Tbco3ed', '267', '299', '2']
AnTat1.1_remain_contig122_len997_circularized.fwd.1.1	AnTat1.1_remain_contig122_len997_circularized	+	40	7.08031	0	0	['Tbnd9ed', '166', '191', '2']['Tbnd9ed', '167', '192', '2']['Tbnd9ed', '169', '194', '2']['Tbnd9ed', '271', '296', '2']
AnTat1.1_remain_contig122_len997_circularized.fwd.2.1	AnTat1.1_remain_contig122_len997_circularized	+	3848	681.126	432	600.033	['Tbnd7ed', '922', '967', '2']
AnTat1.1_remain_contig122_len997_circularized.fwd.3.1	AnTat1.1_remain_contig122_len997_circularized	+	2524	446.767	176	244.458	['Tbnd9ed', '408', '451', '2']
AnTat1.1_remain_contig128_len1009_circularized.fwd.2.1	AnTat1.1_remain_contig128_len1009_circularized	+	138	24.4271	92	127.785	['Tbnd7ed', '553', '593', '2']
AnTat1.1_remain_contig128_len1009_circularized.fwd.3.1	AnTat1.1_remain_contig128_len1009_circularized	+	90	15.9307	16	22.2234	['Tbrps12ed', '87', '112', '2']
AnTat1.1_remain_contig128_len1009_circularized.fwd.4.1	AnTat1.1_remain_contig128_len1009_circularized	+	70003	12391.1	16328	22679	['Tbnd7ed', '1164', '1197', '2']['Tbnd7ed', '1165', '1198', '2']['Tbnd7ed', '1166', '1199', '2']
AnTat1.1_remain_contig129_len991_circularized.fwd.2.1	AnTat1.1_remain_contig129_len991_circularized	+	102	18.0548	8	11.1117	['Tbnd7ed', '40', '63', '2']
AnTat1.1_remain_contig129_len991_circularized.fwd.3.1	AnTat1.1_remain_contig129_len991_circularized	+	444	78.5914	88	122.229	['Tbnd7ed', '667', '715', '2']['Tbnd7ed', '670', '718', '2']
AnTat1.1_remain_contig129_len991_circularized.fwd.4.1	AnTat1.1_remain_contig129_len991_circularized	+	1374	243.209	78	108.339	['Tbnd8ed', '74', '104', '2']
AnTat1.1_remain_contig129_len991_circularized.fwd.5.1	AnTat1.1_remain_contig129_len991_circularized	+	30594	5415.37	1114	1547.31	['Tbco3ed', '66', '102', '2']
AnTat1.1_remain_contig129_len991_circularized.fwd.6.1	AnTat1.1_remain_contig129_len991_circularized	+	75752	13408.7	1060	1472.3	['Tbco3ed', '522', '572', '2']
AnTat1.1_remain_contig138_len1016_circularized.fwd.1.1	AnTat1.1_remain_contig138_len1016_circularized	+	170	30.0913	82	113.895	['Tba6ed', '504', '545', '2']
AnTat1.1_remain_contig138_len1016_circularized.fwd.2.1	AnTat1.1_remain_contig138_len1016_circularized	+	1350	238.96	740	1027.83	['Tbnd7ed', '728', '780', '2']['Tbnd7ed', '732', '784', '2']
AnTat1.1_remain_contig138_len1016_circularized.fwd.3.1	AnTat1.1_remain_contig138_len1016_circularized	+	3360	594.746	1182	1641.76	['Tbnd7ed', '682', '715', '2']
AnTat1.1_remain_contig13_len1013_circularized.fwd.1.1	AnTat1.1_remain_contig13_len1013_circularized	+	100	17.7008	6	8.33378	['Tbco3ed', '178', '206', '2']
AnTat1.1_remain_contig13_len1013_circularized.fwd.2.1	AnTat1.1_remain_contig13_len1013_circularized	+	2374	420.216	606	841.712	['Tbnd9ed', '176', '226', '2']
AnTat1.1_remain_contig14_len1047_circularized.fwd.2.1	AnTat1.1_remain_contig14_len1047_circularized	+	142	25.1351	24	33.3351	['Tba6ed', '268', '291', '2']['Tba6ed', '671', '694', '2']
AnTat1.1_remain_contig14_len1047_circularized.fwd.3.1	AnTat1.1_remain_contig14_len1047_circularized	+	1057	187.097	146	202.789	['Tbnd7ed', '1031', '1055', '2']
AnTat1.1_remain_contig14_len1047_circularized.fwd.4.1	AnTat1.1_remain_contig14_len1047_circularized	+	9838	1741.4	1782	2475.13	['Tbnd7ed', '989', '1018', '2']['Tbnd7ed', '990', '1019', '2']
AnTat1.1_remain_contig152_len983_circularized.fwd.1.1	AnTat1.1_remain_contig152_len983_circularized	+	1176	208.161	296	411.133	['Tbcr4ed', '292', '340', '2']
AnTat1.1_remain_contig165_len1096.fwd.1.1	AnTat1.1_remain_contig165_len1096	+	200	35.4015	80	111.117	['Tbco3ed', '574', '620', '2']
AnTat1.1_remain_contig165_len1096.fwd.2.1	AnTat1.1_remain_contig165_len1096	+	24988	4423.07	6270	8708.81	['Tbco3ed', '76', '104', '2']
AnTat1.1_remain_contig177_len995_circularized.fwd.3.1	AnTat1.1_remain_contig177_len995_circularized	+	170	30.0913	24	33.3351	['Tbnd8ed', '443', '484', '2']
AnTat1.1_remain_contig177_len995_circularized.fwd.4.1	AnTat1.1_remain_contig177_len995_circularized	+	7968	1410.4	1281	1779.26	['Tbnd8ed', '116', '159', '2']
AnTat1.1_remain_contig177_len995_circularized.fwd.5.1	AnTat1.1_remain_contig177_len995_circularized	+	37144	6574.77	3376	4689.14	['Tbnd7ed', '101', '124', '2']['Tbnd7ed', '102', '125', '2']
AnTat1.1_remain_contig178_len995_circularized.fwd.3.1	AnTat1.1_remain_contig178_len995_circularized	+	470	83.1936	66	91.6716	['Tba6ed', '161', '210', '2']
AnTat1.1_remain_contig178_len995_circularized.fwd.4.1	AnTat1.1_remain_contig178_len995_circularized	+	46	8.14236	10	13.8896	['Tbcr4ed', '382', '408', '2']['Tbcr4ed', '388', '414', '2']
AnTat1.1_remain_contig178_len995_circularized.fwd.5.1	AnTat1.1_remain_contig178_len995_circularized	+	1470	260.201	218	302.794	['Tbnd7ed', '1027', '1074', '2']
AnTat1.1_remain_contig181_len1013_circularized.fwd.2.1	AnTat1.1_remain_contig181_len1013_circularized	+	2986	528.545	440	611.144	['Tbcr3ed', '179', '222', '2']
AnTat1.1_remain_contig181_len1013_circularized.fwd.4.1	AnTat1.1_remain_contig181_len1013_circularized	+	24964	4418.82	1506	2091.78	['Tbnd8ed', '435', '469', '2']
AnTat1.1_remain_contig181_len1013_circularized.fwd.5.1	AnTat1.1_remain_contig181_len1013_circularized	+	108540	19212.4	15069	20930.3	['Tbnd7ed', '776', '828', '2']
AnTat1.1_remain_contig181_len1013_circularized.fwd.6.1	AnTat1.1_remain_contig181_len1013_circularized	+	108	19.1168	2	2.77793	['Tbnd9ed', '74', '99', '2']['Tbco3ed', '579', '604', '2']
AnTat1.1_remain_contig182_len997_circularized.fwd.1.1	AnTat1.1_remain_contig182_len997_circularized	+	84	14.8686	58	80.5599	['Tbco3ed', '867', '905', '2']
AnTat1.1_remain_contig182_len997_circularized.fwd.3.1	AnTat1.1_remain_contig182_len997_circularized	+	98	17.3468	8	11.1117	['Tbnd3ed', '249', '276', '2']
AnTat1.1_remain_contig182_len997_circularized.fwd.4.1	AnTat1.1_remain_contig182_len997_circularized	+	2922	517.217	502	697.26	['Tbco3ed', '75', '122', '2']
AnTat1.1_remain_contig187_len1004_circularized.fwd.1.1	AnTat1.1_remain_contig187_len1004_circularized	+	216	38.2337	0	0	['Tbnd8ed', '198', '241', '2']
AnTat1.1_remain_contig187_len1004_circularized.fwd.2.1	AnTat1.1_remain_contig187_len1004_circularized	+	863	152.758	86	119.451	['Tbcr4ed', '292', '337', '2']['Tbcr4ed', '294', '339', '2']
AnTat1.1_remain_contig187_len1004_circularized.fwd.3.1	AnTat1.1_remain_contig187_len1004_circularized	+	1422	251.705	188	261.125	['Tbnd8ed', '42', '73', '2']['Tba6ed', '515', '546', '2']
AnTat1.1_remain_contig187_len1004_circularized.fwd.4.1	AnTat1.1_remain_contig187_len1004_circularized	+	7896	1397.65	880	1222.29	['Tba6ed', '108', '156', '2']
AnTat1.1_remain_contig202_len1029_circularized.fwd.1.1	AnTat1.1_remain_contig202_len1029_circularized	+	1400	247.811	518	719.483	['Tbnd7ed', '245', '294', '2']
AnTat1.1_remain_contig202_len1029_circularized.fwd.2.1	AnTat1.1_remain_contig202_len1029_circularized	+	40	7.08031	18	25.0014	['Tbco3ed', '55', '90', '2']
AnTat1.1_remain_contig202_len1029_circularized.fwd.3.1	AnTat1.1_remain_contig202_len1029_circularized	+	276	48.8541	278	386.132	['Tbcr4ed', '290', '340', '2']
AnTat1.1_remain_contig202_len1029_circularized.fwd.4.1	AnTat1.1_remain_contig202_len1029_circularized	+	33955	6010.3	2798	3886.32	['Tba6ed', '413', '458', '2']['Tba6ed', '414', '459', '2']
AnTat1.1_remain_contig204_len1035_circularized.fwd.1.1	AnTat1.1_remain_contig204_len1035_circularized	+	296	52.3943	52	72.2261	['Tbnd7ed', '776', '816', '2']
AnTat1.1_remain_contig204_len1035_circularized.fwd.2.1	AnTat1.1_remain_contig204_len1035_circularized	+	178	31.5074	12	16.6676	['Tbco3ed', '904', '928', '2']
AnTat1.1_remain_contig204_len1035_circularized.fwd.4.1	AnTat1.1_remain_contig204_len1035_circularized	+	28	4.95622	0	0	['Tbcr4ed', '319', '353', '2']
AnTat1.1_remain_contig204_len1035_circularized.fwd.5.1	AnTat1.1_remain_contig204_len1035_circularized	+	2854	505.18	444	616.7	['Tbcr3ed', '173', '220', '2']
AnTat1.1_remain_contig208_len1005_circularized.fwd.1.1	AnTat1.1_remain_contig208_len1005_circularized	+	400	70.8031	44	61.1144	['Tbnd3ed', '125', '170', '2']
AnTat1.1_remain_contig208_len1005_circularized.fwd.2.1	AnTat1.1_remain_contig208_len1005_circularized	+	54	9.55842	6	8.33378	['Tbrps12ed', '81', '107', '2']['Tbcr4ed', '285', '311', '2']['Tba6ed', '528', '554', '2']
AnTat1.1_remain_contig208_len1005_circularized.fwd.3.1	AnTat1.1_remain_contig208_len1005_circularized	+	2018	357.202	284	394.466	['Tbrps12ed', '90', '126', '2']
AnTat1.1_remain_contig229_len990_circularized.fwd.2.1	AnTat1.1_remain_contig229_len990_circularized	+	390	69.033	138	191.677	['Tbcr3ed', '39', '83', '2']
AnTat1.1_remain_contig229_len990_circularized.fwd.3.1	AnTat1.1_remain_contig229_len990_circularized	+	964	170.635	212	294.46	['Tbnd7ed', '502', '525', '2']
AnTat1.1_remain_contig240_len1143.fwd.2.1	AnTat1.1_remain_contig240_len1143	+	194	34.3395	116	161.12	['Tbnd7ed', '1023', '1069', '2']
AnTat1.1_remain_contig240_len1143.fwd.3.1	AnTat1.1_remain_contig240_len1143	+	1894	335.253	130	180.565	['Tbrps12ed', '155', '201', '2']
AnTat1.1_remain_contig244_len1004_circularized.fwd.1.1	AnTat1.1_remain_contig244_len1004_circularized	+	3336	590.498	254	352.797	['Tbco3ed', '614', '648', '2']['Tbco3ed', '615', '649', '2']
AnTat1.1_remain_contig244_len1004_circularized.fwd.2.1	AnTat1.1_remain_contig244_len1004_circularized	+	4160	736.352	126	175.009	['Tba6ed', '408', '444', '2']
AnTat1.1_remain_contig244_len1004_circularized.fwd.3.1	AnTat1.1_remain_contig244_len1004_circularized	+	6156	1089.66	378	525.028	['Tbnd7ed', '1105', '1147', '2']
AnTat1.1_remain_contig262_len1031_circularized.fwd.1.1	AnTat1.1_remain_contig262_len1031_circularized	+	44	7.78834	0	0	['Tbcr3ed', '117', '143', '2']
AnTat1.1_remain_contig262_len1031_circularized.fwd.2.1	AnTat1.1_remain_contig262_len1031_circularized	+	274	48.5001	72	100.005	['Tba6ed', '246', '292', '2']
AnTat1.1_remain_contig262_len1031_circularized.fwd.3.1	AnTat1.1_remain_contig262_len1031_circularized	+	1014	179.486	224	311.128	['Tbnd7ed', '59', '97', '2']['Tbnd7ed', '60', '98', '2']
AnTat1.1_remain_contig262_len1031_circularized.fwd.5.1	AnTat1.1_remain_contig262_len1031_circularized	+	466	82.4856	70	97.2275	['Tbnd7ed', '390', '439', '2']['Tbnd7ed', '391', '440', '2']
AnTat1.1_remain_contig277_len978_circularized.fwd.1.1	AnTat1.1_remain_contig277_len978_circularized	+	792	140.19	16	22.2234	['Tbrps12ed', '39', '71', '2']['Tbrps12ed', '41', '73', '2']['Tbrps12ed', '42', '74', '2']
AnTat1.1_remain_contig277_len978_circularized.fwd.2.1	AnTat1.1_remain_contig277_len978_circularized	+	282	49.9162	4	5.55586	['Tba6ed', '131', '179', '2']
AnTat1.1_remain_contig277_len978_circularized.fwd.3.1	AnTat1.1_remain_contig277_len978_circularized	+	394	69.741	88	122.229	['Tba6ed', '515', '543', '2']['Tbco3ed', '844', '872', '2']
AnTat1.1_remain_contig280_len994_circularized.fwd.1.1	AnTat1.1_remain_contig280_len994_circularized	+	237	41.9508	16	22.2234	['Tbnd9ed', '334', '360', '2']
AnTat1.1_remain_contig280_len994_circularized.fwd.3.1	AnTat1.1_remain_contig280_len994_circularized	+	78	13.8066	10	13.8896	['Tba6ed', '511', '541', '2']['Tba6ed', '513', '543', '2']
AnTat1.1_remain_contig280_len994_circularized.fwd.4.1	AnTat1.1_remain_contig280_len994_circularized	+	20955	3709.2	2130	2958.49	['Tbco3ed', '271', '318', '2']
AnTat1.1_remain_contig285_len1001_circularized.fwd.2.1	AnTat1.1_remain_contig285_len1001_circularized	+	120	21.2409	0	0	['Tbco3ed', '460', '506', '2']
AnTat1.1_remain_contig285_len1001_circularized.fwd.5.1	AnTat1.1_remain_contig285_len1001_circularized	+	11716	2073.82	906	1258.4	['Tbnd8ed', '377', '401', '2']['Tbco3ed', '587', '611', '2']
AnTat1.1_remain_contig297_len990_circularized.fwd.2.1	AnTat1.1_remain_contig297_len990_circularized	+	2248	397.913	460	638.923	['Tbnd8ed', '457', '509', '2']
AnTat1.1_remain_contig2_len959.fwd.1.1	AnTat1.1_remain_contig2_len959	+	378	66.9089	18	25.0014	['Tba6ed', '92', '136', '2']
AnTat1.1_remain_contig2_len959.fwd.2.1	AnTat1.1_remain_contig2_len959	+	5110	904.509	888	1233.4	['Tbcr4ed', '79', '127', '2']['Tbcr4ed', '81', '129', '2']
AnTat1.1_remain_contig2_len959.fwd.3.1	AnTat1.1_remain_contig2_len959	+	8618	1525.45	1510	2097.34	['Tba6ed', '471', '515', '2']['Tba6ed', '473', '517', '2']
AnTat1.1_remain_contig311_len977_circularized.fwd.2.1	AnTat1.1_remain_contig311_len977_circularized	+	1124	198.957	624	866.714	['Tbnd7ed', '836', '862', '2']
AnTat1.1_remain_contig311_len977_circularized.fwd.3.1	AnTat1.1_remain_contig311_len977_circularized	+	530	93.8141	298	413.911	['Tbnd9ed', '270', '320', '2']
AnTat1.1_remain_contig311_len977_circularized.fwd.4.1	AnTat1.1_remain_contig311_len977_circularized	+	30830	5457.15	7495	10410.3	['Tbcr4ed', '409', '462', '2']
AnTat1.1_remain_contig331_len998_circularized.fwd.1.1	AnTat1.1_remain_contig331_len998_circularized	+	1250	221.26	198	275.015	['Tbnd8ed', '319', '366', '2']
AnTat1.1_remain_contig331_len998_circularized.fwd.2.1	AnTat1.1_remain_contig331_len998_circularized	+	1306	231.172	268	372.242	['Tbco3ed', '208', '242', '2']['Tbco3ed', '210', '244', '2']
AnTat1.1_remain_contig33_len993_circularized.fwd.1.1	AnTat1.1_remain_contig33_len993_circularized	+	382	67.617	100	138.896	['Tbnd8ed', '242', '276', '2']
AnTat1.1_remain_contig33_len993_circularized.fwd.2.1	AnTat1.1_remain_contig33_len993_circularized	+	314	55.5804	302	419.467	['Tbnd7ed', '895', '938', '2']['Tbnd7ed', '896', '939', '2']
AnTat1.1_remain_contig33_len993_circularized.fwd.3.1	AnTat1.1_remain_contig33_len993_circularized	+	30	5.31023	4	5.55586	['Tbnd9ed', '139', '167', '2']
AnTat1.1_remain_contig33_len993_circularized.fwd.4.1	AnTat1.1_remain_contig33_len993_circularized	+	3876	686.082	248	344.463	['Tba6ed', '32', '77', '2']
AnTat1.1_remain_contig346_len1041.fwd.1.1	AnTat1.1_remain_contig346_len1041	+	108	19.1168	2	2.77793	['Tbco3ed', '637', '688', '2']
AnTat1.1_remain_contig351_len991_circularized.fwd.2.1	AnTat1.1_remain_contig351_len991_circularized	+	86	15.2227	4	5.55586	['Tbnd8ed', '462', '490', '2']
AnTat1.1_remain_contig351_len991_circularized.fwd.3.1	AnTat1.1_remain_contig351_len991_circularized	+	728	128.862	140	194.455	['Tbnd9ed', '154', '184', '2']
AnTat1.1_remain_contig351_len991_circularized.fwd.4.1	AnTat1.1_remain_contig351_len991_circularized	+	572	101.248	148	205.567	['Tbco3ed', '644', '690', '2']['Tbco3ed', '645', '691', '2']
AnTat1.1_remain_contig351_len991_circularized.fwd.5.1	AnTat1.1_remain_contig351_len991_circularized	+	4343	768.745	364	505.583	['Tbco3ed', '800', '847', '2']
AnTat1.1_remain_contig351_len991_circularized.fwd.6.1	AnTat1.1_remain_contig351_len991_circularized	+	766	135.588	18	25.0014	['Tbnd8ed', '65', '94', '2']
AnTat1.1_remain_contig351_len991_circularized.fwd.7.1	AnTat1.1_remain_contig351_len991_circularized	+	59160	10471.8	4250	5903.1	['Tbrps12ed', '251', '292', '2']
AnTat1.1_remain_contig354_len992_circularized.fwd.1.1	AnTat1.1_remain_contig354_len992_circularized	+	2550	451.37	352	488.915	['Tbrps12ed', '221', '264', '2']
AnTat1.1_remain_contig354_len992_circularized.fwd.2.1	AnTat1.1_remain_contig354_len992_circularized	+	12516	2215.43	2966	4119.67	['Tbnd9ed', '495', '538', '2']
AnTat1.1_remain_contig355_len1026_circularized.fwd.1.1	AnTat1.1_remain_contig355_len1026_circularized	+	204	36.1096	40	55.5586	['Tbcr3ed', '34', '59', '2']
AnTat1.1_remain_contig355_len1026_circularized.fwd.2.1	AnTat1.1_remain_contig355_len1026_circularized	+	204	36.1096	18	25.0014	['Tbnd8ed', '335', '359', '2']
AnTat1.1_remain_contig355_len1026_circularized.fwd.3.1	AnTat1.1_remain_contig355_len1026_circularized	+	1322	234.004	124	172.232	['Tbnd8ed', '400', '437', '2']
AnTat1.1_remain_contig355_len1026_circularized.fwd.4.1	AnTat1.1_remain_contig355_len1026_circularized	+	1184	209.577	140	194.455	['Tbcr3ed', '214', '263', '2']
AnTat1.1_remain_contig355_len1026_circularized.fwd.5.1	AnTat1.1_remain_contig355_len1026_circularized	+	3408	603.242	118	163.898	['Tbco3ed', '605', '648', '2']
AnTat1.1_remain_contig360_len999.fwd.1.1	AnTat1.1_remain_contig360_len999	+	40	7.08031	12	16.6676	['Tbco3ed', '454', '493', '2']
AnTat1.1_remain_contig360_len999.fwd.2.1	AnTat1.1_remain_contig360_len999	+	821	145.323	596	827.823	['Tbrps12ed', '34', '73', '2']
AnTat1.1_remain_contig368_len989_circularized.fwd.1.1	AnTat1.1_remain_contig368_len989_circularized	+	72	12.7446	10	13.8896	['Tbnd8ed', '456', '492', '2']
AnTat1.1_remain_contig368_len989_circularized.fwd.2.1	AnTat1.1_remain_contig368_len989_circularized	+	162	28.6753	12	16.6676	['Tbcr4ed', '273', '302', '2']
AnTat1.1_remain_contig368_len989_circularized.fwd.4.1	AnTat1.1_remain_contig368_len989_circularized	+	2208	390.833	256	355.575	['Tbco3ed', '98', '135', '2']
AnTat1.1_remain_contig368_len989_circularized.fwd.5.1	AnTat1.1_remain_contig368_len989_circularized	+	12442	2202.33	1950	2708.48	['Tbnd9ed', '575', '625', '2']
AnTat1.1_remain_contig427.1_len1004_circularized.fwd.1.1	AnTat1.1_remain_contig427.1_len1004_circularized	+	458	81.0695	148	205.567	['Tbco3ed', '347', '386', '2']
AnTat1.1_remain_contig427.1_len1004_circularized.fwd.2.1	AnTat1.1_remain_contig427.1_len1004_circularized	+	3964	701.659	604	838.934	['Tbnd8ed', '117', '152', '2']
AnTat1.1_remain_contig427.1_len1004_circularized.fwd.4.1	AnTat1.1_remain_contig427.1_len1004_circularized	+	14420	2552.45	1938	2691.81	['Tbco3ed', '256', '300', '2']
AnTat1.1_remain_contig442_len986_circularized.fwd.1.1	AnTat1.1_remain_contig442_len986_circularized	+	138	24.4271	176	244.458	['Tbnd8ed', '380', '408', '2']
AnTat1.1_remain_contig442_len986_circularized.fwd.2.1	AnTat1.1_remain_contig442_len986_circularized	+	290	51.3322	212	294.46	['Tbco3ed', '862', '905', '2']
AnTat1.1_remain_contig442_len986_circularized.fwd.3.1	AnTat1.1_remain_contig442_len986_circularized	+	250	44.2519	82	113.895	['Tbnd9ed', '608', '632', '2']
AnTat1.1_remain_contig449_len1000_circularized.fwd.1.1	AnTat1.1_remain_contig449_len1000_circularized	+	13701	2425.18	1578	2191.79	['Tba6ed', '694', '745', '2']['Tba6ed', '696', '747', '2']
AnTat1.1_remain_contig449_len1000_circularized.fwd.2.1	AnTat1.1_remain_contig449_len1000_circularized	+	94	16.6387	2	2.77793	['Tbcr3ed', '114', '144', '2']
AnTat1.1_remain_contig458_len1018_circularized.fwd.1.1	AnTat1.1_remain_contig458_len1018_circularized	+	84	14.8686	52	72.2261	['Tbnd7ed', '971', '1005', '2']
AnTat1.1_remain_contig458_len1018_circularized.fwd.2.1	AnTat1.1_remain_contig458_len1018_circularized	+	657	116.294	276	383.354	['Tbnd7ed', '311', '353', '2']['Tbnd7ed', '312', '354', '2']
AnTat1.1_remain_contig458_len1018_circularized.fwd.3.1	AnTat1.1_remain_contig458_len1018_circularized	+	3030	536.333	804	1116.73	['Tbcr4ed', '322', '375', '2']
AnTat1.1_remain_contig473_len1002_circularized.fwd.1.1	AnTat1.1_remain_contig473_len1002_circularized	+	388	68.679	24	33.3351	['Tbco3ed', '154', '197', '2']
AnTat1.1_remain_contig473_len1002_circularized.fwd.2.1	AnTat1.1_remain_contig473_len1002_circularized	+	102	18.0548	26	36.1131	['Tba6ed', '497', '520', '2']
AnTat1.1_remain_contig473_len1002_circularized.fwd.3.1	AnTat1.1_remain_contig473_len1002_circularized	+	700	123.905	150	208.345	['Tbnd9ed', '525', '558', '2']['Tbnd9ed', '526', '559', '2']
AnTat1.1_remain_contig473_len1002_circularized.fwd.4.1	AnTat1.1_remain_contig473_len1002_circularized	+	1236	218.782	64	88.8937	['Tba6ed', '279', '306', '2']
AnTat1.1_remain_contig483_len993_circularized.fwd.1.1	AnTat1.1_remain_contig483_len993_circularized	+	252	44.6059	84	116.673	['Tbnd9ed', '301', '342', '2']
AnTat1.1_remain_contig483_len993_circularized.fwd.2.1	AnTat1.1_remain_contig483_len993_circularized	+	152	26.9052	22	30.5572	['Tba6ed', '280', '326', '2']
AnTat1.1_remain_contig483_len993_circularized.fwd.3.1	AnTat1.1_remain_contig483_len993_circularized	+	1508	266.928	266	369.464	['Tbnd7ed', '523', '546', '2']
AnTat1.1_remain_contig491_len1012_circularized.fwd.1.1	AnTat1.1_remain_contig491_len1012_circularized	+	1754	310.472	86	119.451	['Tbco3ed', '220', '248', '2']['Tbco3ed', '221', '249', '2']
AnTat1.1_remain_contig491_len1012_circularized.fwd.2.1	AnTat1.1_remain_contig491_len1012_circularized	+	1828	323.57	214	297.238	['Tbco3ed', '178', '225', '2']['Tbco3ed', '179', '226', '2']['Tbco3ed', '180', '227', '2']
AnTat1.1_remain_contig491_len1012_circularized.fwd.3.1	AnTat1.1_remain_contig491_len1012_circularized	+	278	49.2081	28	38.891	['Tbnd3ed', '280', '324', '2']
AnTat1.1_remain_contig491_len1012_circularized.fwd.4.1	AnTat1.1_remain_contig491_len1012_circularized	+	78	13.8066	0	0	['Tba6ed', '327', '357', '2']
AnTat1.1_remain_contig491_len1012_circularized.fwd.5.1	AnTat1.1_remain_contig491_len1012_circularized	+	88223	15616.2	2824	3922.43	['Tbco3ed', '774', '819', '2']
AnTat1.1_remain_contig518_len987_circularized.fwd.1.1	AnTat1.1_remain_contig518_len987_circularized	+	122	21.5949	24	33.3351	['Tbco3ed', '364', '411', '2']
AnTat1.1_remain_contig522_len1009_circularized.fwd.1.1	AnTat1.1_remain_contig522_len1009_circularized	+	2934	519.341	156	216.678	['Tba6ed', '531', '579', '2']['Tba6ed', '533', '581', '2']
AnTat1.1_remain_contig522_len1009_circularized.fwd.2.1	AnTat1.1_remain_contig522_len1009_circularized	+	1814	321.092	318	441.691	['Tbco3ed', '563', '600', '2']
AnTat1.1_remain_contig522_len1009_circularized.fwd.3.1	AnTat1.1_remain_contig522_len1009_circularized	+	2388	422.694	242	336.129	['Tba6ed', '188', '231', '2']['Tba6ed', '189', '232', '2']['Tba6ed', '191', '234', '2']
AnTat1.1_remain_contig522_len1009_circularized.fwd.4.1	AnTat1.1_remain_contig522_len1009_circularized	+	12109	2143.39	1156	1605.64	['Tbnd8ed', '127', '166', '2']
AnTat1.1_remain_contig534_len1009_circularized.fwd.1.1	AnTat1.1_remain_contig534_len1009_circularized	+	610	107.975	452	627.812	['Tba6ed', '289', '339', '2']['Tba6ed', '291', '341', '2']
AnTat1.1_remain_contig534_len1009_circularized.fwd.2.1	AnTat1.1_remain_contig534_len1009_circularized	+	984	174.176	330	458.358	['Tbnd3ed', '196', '223', '2']
AnTat1.1_remain_contig542_len1052_circularized.fwd.1.1	AnTat1.1_remain_contig542_len1052_circularized	+	42	7.43432	0	0	['Tbcybed', '54', '79', '2']
AnTat1.1_remain_contig544_len1043_circularized.fwd.1.1	AnTat1.1_remain_contig544_len1043_circularized	+	544	96.2922	28	38.891	['Tbrps12ed', '198', '233', '2']['Tbrps12ed', '200', '235', '2']
AnTat1.1_remain_contig544_len1043_circularized.fwd.2.1	AnTat1.1_remain_contig544_len1043_circularized	+	622	110.099	132	183.343	['Tbnd7ed', '113', '153', '2']
AnTat1.1_remain_contig544_len1043_circularized.fwd.3.1	AnTat1.1_remain_contig544_len1043_circularized	+	2766	489.603	358	497.249	['Tbnd8ed', '122', '169', '2']
AnTat1.1_remain_contig544_len1043_circularized.fwd.5.1	AnTat1.1_remain_contig544_len1043_circularized	+	2014	356.494	228	316.684	['Tbnd8ed', '534', '562', '2']
AnTat1.1_remain_contig548_len1074_circularized.fwd.2.1	AnTat1.1_remain_contig548_len1074_circularized	+	578	102.31	108	150.008	['Tbcr3ed', '138', '166', '2']['Tbco3ed', '198', '226', '2']
AnTat1.1_remain_contig548_len1074_circularized.fwd.3.1	AnTat1.1_remain_contig548_len1074_circularized	+	2143	379.328	456	633.368	['Tba6ed', '190', '214', '2']
AnTat1.1_remain_contig548_len1074_circularized.fwd.5.1	AnTat1.1_remain_contig548_len1074_circularized	+	23876	4226.24	1432	1989	['Tbco3ed', '836', '887', '2']
AnTat1.1_remain_contig548_len1074_circularized.fwd.6.1	AnTat1.1_remain_contig548_len1074_circularized	+	2748	486.417	166	230.568	['Tbnd9ed', '145', '173', '2']['Tbco3ed', '755', '783', '2']
AnTat1.1_remain_contig553_len1006_circularized.fwd.1.1	AnTat1.1_remain_contig553_len1006_circularized	+	290	51.3322	56	77.782	['Tbcr4ed', '279', '310', '2']
AnTat1.1_remain_contig553_len1006_circularized.fwd.2.1	AnTat1.1_remain_contig553_len1006_circularized	+	3350	592.976	414	575.031	['Tbnd8ed', '90', '136', '2']
AnTat1.1_remain_contig553_len1006_circularized.fwd.3.1	AnTat1.1_remain_contig553_len1006_circularized	+	15784	2793.89	2910	4041.89	['Tbco3ed', '382', '424', '2']
AnTat1.1_remain_contig553_len1006_circularized.fwd.4.1	AnTat1.1_remain_contig553_len1006_circularized	+	26944	4769.3	2071	2876.54	['Tbnd8ed', '268', '307', '2']
AnTat1.1_remain_contig556_len1006_circularized.fwd.1.1	AnTat1.1_remain_contig556_len1006_circularized	+	7432	1315.52	190	263.903	['Tbco3ed', '607', '651', '2']
AnTat1.1_remain_contig556_len1006_circularized.fwd.3.1	AnTat1.1_remain_contig556_len1006_circularized	+	7943	1405.97	1120	1555.64	['Tbnd7ed', '117', '163', '2']
AnTat1.1_remain_contig556_len1006_circularized.fwd.4.1	AnTat1.1_remain_contig556_len1006_circularized	+	18784	3324.91	794	1102.84	['Tbnd7ed', '1070', '1119', '2']
AnTat1.1_remain_contig567_len987_circularized.fwd.1.1	AnTat1.1_remain_contig567_len987_circularized	+	450	79.6535	68	94.4496	['Tba6ed', '131', '182', '2']
AnTat1.1_remain_contig68_len1014_circularized.fwd.1.1	AnTat1.1_remain_contig68_len1014_circularized	+	342	60.5366	12	16.6676	['Tbcr4ed', '426', '469', '2']['Tbcr4ed', '427', '470', '2']['Tbcr4ed', '428', '471', '2']
AnTat1.1_remain_contig68_len1014_circularized.fwd.2.1	AnTat1.1_remain_contig68_len1014_circularized	+	24	4.24819	0	0	['Tbnd3ed', '72', '98', '2']
AnTat1.1_remain_contig69_len984_circularized.fwd.1.1	AnTat1.1_remain_contig69_len984_circularized	+	100	17.7008	38	52.7806	['Tbcr4ed', '426', '466', '2']
AnTat1.1_remain_contig84_len976_circularized.fwd.1.1	AnTat1.1_remain_contig84_len976_circularized	+	1442	255.245	210	291.682	['Tbcr4ed', '198', '241', '2']
AnTat1.1_remain_contig84_len976_circularized.fwd.2.1	AnTat1.1_remain_contig84_len976_circularized	+	10142	1795.21	1320	1833.43	['Tbcr3ed', '148', '192', '2']
AnTat1.1_remain_contig84_len976_circularized.fwd.3.1	AnTat1.1_remain_contig84_len976_circularized	+	12278	2173.3	1658	2302.9	['Tbco3ed', '815', '850', '2']
AnTat1.1_remain_contig96_len999_circularized.fwd.1.1	AnTat1.1_remain_contig96_len999_circularized	+	78	13.8066	32	44.4469	['Tbnd8ed', '325', '354', '2']['Tbnd8ed', '326', '355', '2']
AnTat1.1_remain_contig96_len999_circularized.fwd.2.1	AnTat1.1_remain_contig96_len999_circularized	+	240	42.4819	36	50.0027	['Tba6ed', '669', '701', '2']['Tba6ed', '670', '702', '2']
AnTat1.1_remain_contig96_len999_circularized.fwd.3.1	AnTat1.1_remain_contig96_len999_circularized	+	2500	442.519	836	1161.17	['Tbnd8ed', '411', '448', '2']
AnTat1.1_remain_contig96_len999_circularized.fwd.4.1	AnTat1.1_remain_contig96_len999_circularized	+	5496	972.834	1508	2094.56	['Tba6ed', '380', '423', '2']['Tba6ed', '381', '424', '2']
AnTat1.1_run_contig1004.1_len1108.1005.fwd.2.1	AnTat1.1_run_contig1004.1_len1108.1005	+	1030	182.318	318	441.691	['Tbco2ed', '513', '536', '2']
AnTat1.1_run_contig1004.1_len1108.1005.fwd.3.1	AnTat1.1_run_contig1004.1_len1108.1005	+	6602	1168.6	1345	1868.16	['Tbnd8ed', '260', '284', '2']['Tbcr4ed', '403', '427', '2']['Tbnd7ed', '877', '901', '2']['Tbnd7ed', '879', '903', '2']
AnTat1.1_run_contig1004.1_len1108.1005.fwd.4.1	AnTat1.1_run_contig1004.1_len1108.1005	+	8174	1446.86	385	534.751	['Tba6ed', '30', '77', '2']['Tba6ed', '31', '78', '2']
AnTat1.1_run_contig1008_len1010_circularized.fwd.1.1	AnTat1.1_run_contig1008_len1010_circularized	+	136	24.0731	6	8.33378	['Tbco3ed', '176', '202', '2']
AnTat1.1_run_contig1008_len1010_circularized.fwd.2.1	AnTat1.1_run_contig1008_len1010_circularized	+	154	27.2592	62	86.1158	['Tbco3ed', '704', '746', '2']
AnTat1.1_run_contig1008_len1010_circularized.fwd.3.1	AnTat1.1_run_contig1008_len1010_circularized	+	194	34.3395	26	36.1131	['Tbnd9ed', '151', '199', '2']
AnTat1.1_run_contig1008_len1010_circularized.fwd.4.1	AnTat1.1_run_contig1008_len1010_circularized	+	2106	372.778	526	730.595	['Tbnd3ed', '215', '261', '2']['Tbnd3ed', '217', '263', '2']
AnTat1.1_run_contig1014_len996_circularized.fwd.1.1	AnTat1.1_run_contig1014_len996_circularized	+	130	23.011	6	8.33378	['Tbcr3ed', '109', '148', '2']
AnTat1.1_run_contig1014_len996_circularized.fwd.2.1	AnTat1.1_run_contig1014_len996_circularized	+	98	17.3468	4	5.55586	['Tba6ed', '618', '656', '2']
AnTat1.1_run_contig1014_len996_circularized.fwd.3.1	AnTat1.1_run_contig1014_len996_circularized	+	6330	1120.46	268	372.242	['Tbnd7ed', '295', '318', '2']['Tba6ed', '770', '793', '2']
AnTat1.1_run_contig1014_len996_circularized.fwd.4.1	AnTat1.1_run_contig1014_len996_circularized	+	10876	1925.14	184	255.569	['Tbnd7ed', '875', '919', '2']
AnTat1.1_run_contig1021_len986_circularized.fwd.2.1	AnTat1.1_run_contig1021_len986_circularized	+	6512	1152.67	846	1175.06	['Tbnd9ed', '261', '286', '2']
AnTat1.1_run_contig1021_len986_circularized.fwd.3.1	AnTat1.1_run_contig1021_len986_circularized	+	10252	1814.68	2816	3911.32	['Tbnd3ed', '333', '377', '2']
AnTat1.1_run_contig1022.1_len1078.978.fwd.1.1	AnTat1.1_run_contig1022.1_len1078.978	+	114	20.1789	96	133.341	['Tbcr4ed', '322', '369', '2']
AnTat1.1_run_contig1022.1_len1078.978.fwd.2.1	AnTat1.1_run_contig1022.1_len1078.978	+	142	25.1351	6	8.33378	['Tbnd9ed', '125', '148', '2']['Tbnd7ed', '973', '996', '2']['Tbnd7ed', '974', '997', '2']['Tbnd7ed', '975', '998', '2']
AnTat1.1_run_contig1022.1_len1078.978.fwd.3.1	AnTat1.1_run_contig1022.1_len1078.978	+	1602	283.566	310	430.579	['Tbnd7ed', '306', '357', '2']
AnTat1.1_run_contig1037_len1027_circularized.fwd.1.1	AnTat1.1_run_contig1037_len1027_circularized	+	64	11.3285	0	0	['Tbnd8ed', '100', '123', '2']['Tba6ed', '159', '182', '2']['Tbco3ed', '169', '192', '2']
AnTat1.1_run_contig1037_len1027_circularized.fwd.2.1	AnTat1.1_run_contig1037_len1027_circularized	+	516	91.336	120	166.676	['Tbnd8ed', '325', '366', '2']
AnTat1.1_run_contig1037_len1027_circularized.fwd.3.1	AnTat1.1_run_contig1037_len1027_circularized	+	944	167.095	66	91.6716	['Tbnd3ed', '321', '348', '2']
AnTat1.1_run_contig1037_len1027_circularized.fwd.4.1	AnTat1.1_run_contig1037_len1027_circularized	+	648	114.701	50	69.4482	['Tbco3ed', '139', '175', '2']['Tbco3ed', '140', '176', '2']
AnTat1.1_run_contig1037_len1027_circularized.fwd.5.1	AnTat1.1_run_contig1037_len1027_circularized	+	634	112.223	112	155.564	['Tbnd7ed', '475', '516', '2']
AnTat1.1_run_contig1038_len1035_circularized.fwd.1.1	AnTat1.1_run_contig1038_len1035_circularized	+	250	44.2519	0	0	['Tbnd9ed', '531', '570', '2']
AnTat1.1_run_contig1051_len1014_circularized.fwd.1.1	AnTat1.1_run_contig1051_len1014_circularized	+	436	77.1754	272	377.798	['Tbnd7ed', '620', '661', '2']
AnTat1.1_run_contig1051_len1014_circularized.fwd.2.1	AnTat1.1_run_contig1051_len1014_circularized	+	298	52.7483	106	147.23	['Tbnd9ed', '209', '250', '2']
AnTat1.1_run_contig1051_len1014_circularized.fwd.3.1	AnTat1.1_run_contig1051_len1014_circularized	+	278	49.2081	178	247.236	['Tbco3ed', '759', '801', '2']['Tbco3ed', '762', '804', '2']
AnTat1.1_run_contig1058.1_len1181.1006.fwd.1.1	AnTat1.1_run_contig1058.1_len1181.1006	+	76	13.4526	0	0	['Tbnd7ed', '32', '58', '2']['Tba6ed', '397', '423', '2']['Tba6ed', '398', '424', '2']
AnTat1.1_run_contig1058.1_len1181.1006.fwd.2.1	AnTat1.1_run_contig1058.1_len1181.1006	+	5642	998.678	1330	1847.32	['Tbco3ed', '397', '444', '2']
AnTat1.1_run_contig1058.1_len1181.1006.fwd.3.1	AnTat1.1_run_contig1058.1_len1181.1006	+	12666	2241.98	1893	2629.31	['Tbcr4ed', '116', '160', '2']
AnTat1.1_run_contig1058.1_len1181.1006.fwd.4.1	AnTat1.1_run_contig1058.1_len1181.1006	+	10430	1846.19	1870	2597.36	['Tbnd7ed', '38', '85', '2']['Tbnd7ed', '39', '86', '2']
AnTat1.1_run_contig1061_len997_circularized.fwd.1.1	AnTat1.1_run_contig1061_len997_circularized	+	754	133.464	184	255.569	['Tba6ed', '627', '654', '2']
AnTat1.1_run_contig1061_len997_circularized.fwd.2.1	AnTat1.1_run_contig1061_len997_circularized	+	198	35.0475	94	130.563	['Tbnd7ed', '715', '760', '2']
AnTat1.1_run_contig1061_len997_circularized.fwd.3.1	AnTat1.1_run_contig1061_len997_circularized	+	3638	643.954	288	400.022	['Tbcr3ed', '114', '157', '2']['Tbcr3ed', '116', '159', '2']
AnTat1.1_run_contig1061_len997_circularized.fwd.4.1	AnTat1.1_run_contig1061_len997_circularized	+	38	6.72629	20	27.7793	['Tbco3ed', '560', '592', '2']
AnTat1.1_run_contig1063.1_len1273.1015.fwd.1.1	AnTat1.1_run_contig1063.1_len1273.1015	+	142	25.1351	108	150.008	['Tbnd7ed', '726', '768', '2']
AnTat1.1_run_contig1063.1_len1273.1015.fwd.2.1	AnTat1.1_run_contig1063.1_len1273.1015	+	1168	206.745	724	1005.61	['Tbnd7ed', '682', '720', '2']
AnTat1.1_run_contig1063.1_len1273.1015.fwd.3.1	AnTat1.1_run_contig1063.1_len1273.1015	+	5746	1017.09	282	391.688	['Tbnd8ed', '464', '506', '2']['Tbnd8ed', '465', '507', '2']['Tbnd8ed', '466', '508', '2']
AnTat1.1_run_contig1067.1_len1289.1015.fwd.1.1	AnTat1.1_run_contig1067.1_len1289.1015	+	186	32.9234	136	188.899	['Tbrps12ed', '281', '308', '2']['Tbrps12ed', '282', '309', '2']['Tbrps12ed', '285', '312', '2']
AnTat1.1_run_contig1067.1_len1289.1015.fwd.2.1	AnTat1.1_run_contig1067.1_len1289.1015	+	6314	1117.63	2026	2814.04	['Tbco3ed', '461', '513', '2']
AnTat1.1_run_contig1069_len1010_circularized.fwd.1.1	AnTat1.1_run_contig1069_len1010_circularized	+	136	24.0731	4	5.55586	['Tbcr3ed', '153', '190', '2']
AnTat1.1_run_contig1069_len1010_circularized.fwd.3.1	AnTat1.1_run_contig1069_len1010_circularized	+	746	132.048	132	183.343	['Tbco3ed', '457', '494', '2']['Tbco3ed', '461', '498', '2']
AnTat1.1_run_contig1069_len1010_circularized.fwd.4.1	AnTat1.1_run_contig1069_len1010_circularized	+	2499	442.342	140	194.455	['Tbco3ed', '839', '889', '2']
AnTat1.1_run_contig1074.1_len1151.1005.fwd.1.1	AnTat1.1_run_contig1074.1_len1151.1005	+	190	33.6315	24	33.3351	['Tbnd8ed', '268', '305', '2']['Tbnd8ed', '269', '306', '2']
AnTat1.1_run_contig1074.1_len1151.1005.fwd.2.1	AnTat1.1_run_contig1074.1_len1151.1005	+	1544	273.3	154	213.9	['Tbco3ed', '383', '422', '2']['Tbco3ed', '384', '423', '2']
AnTat1.1_run_contig1074.1_len1151.1005.fwd.3.1	AnTat1.1_run_contig1074.1_len1151.1005	+	456	80.7155	48	66.6703	['Tbnd8ed', '89', '136', '2']
AnTat1.1_run_contig1076.1_len3202.1016.fwd.1.1	AnTat1.1_run_contig1076.1_len3202.1016	+	324	57.3505	80	111.117	['Tbnd7ed', '1096', '1120', '2']
AnTat1.1_run_contig1076.1_len3202.1016.fwd.2.1	AnTat1.1_run_contig1076.1_len3202.1016	+	78	13.8066	26	36.1131	['Tbnd8ed', '445', '474', '2']
AnTat1.1_run_contig1076.1_len3202.1016.fwd.3.1	AnTat1.1_run_contig1076.1_len3202.1016	+	338	59.8286	124	172.232	['Tba6ed', '351', '397', '2']['Tba6ed', '353', '399', '2']
AnTat1.1_run_contig1076.1_len3202.1016.fwd.4.1	AnTat1.1_run_contig1076.1_len3202.1016	+	4080	722.192	1130	1569.53	['Tbnd7ed', '1035', '1072', '2']['Tbnd7ed', '1036', '1073', '2']
AnTat1.1_run_contig1076.1_len3202.1016.fwd.5.1	AnTat1.1_run_contig1076.1_len3202.1016	+	32004	5664.96	4920	6833.7	['Tbcr3ed', '91', '132', '2']
AnTat1.1_run_contig1076.2_len3202.989.fwd.1.1	AnTat1.1_run_contig1076.2_len3202.989	+	170	30.0913	50	69.4482	['Tbco3ed', '160', '195', '2']
AnTat1.1_run_contig1076.2_len3202.989.fwd.2.1	AnTat1.1_run_contig1076.2_len3202.989	+	224	39.6497	184	255.569	['Tbco3ed', '635', '679', '2']
AnTat1.1_run_contig1076.3_len3202.1078.fwd.2.1	AnTat1.1_run_contig1076.3_len3202.1078	+	964	170.635	488	677.814	['Tbnd7ed', '919', '953', '2']['Tbnd7ed', '920', '954', '2']
AnTat1.1_run_contig1076.3_len3202.1078.fwd.3.1	AnTat1.1_run_contig1076.3_len3202.1078	+	800	141.606	362	502.805	['Tbco3ed', '117', '142', '2']
AnTat1.1_run_contig1076.3_len3202.1078.fwd.4.1	AnTat1.1_run_contig1076.3_len3202.1078	+	20	3.54015	0	0	['Tbcr4ed', '313', '342', '2']
AnTat1.1_run_contig1076.3_len3202.1078.fwd.5.1	AnTat1.1_run_contig1076.3_len3202.1078	+	28322	5013.21	3252	4516.91	['Tbnd7ed', '95', '121', '2']
AnTat1.1_run_contig1080.1_len1197.1019.fwd.1.1	AnTat1.1_run_contig1080.1_len1197.1019	+	282	49.9162	24	33.3351	['Tbnd7ed', '1070', '1107', '2']
AnTat1.1_run_contig1080.1_len1197.1019.fwd.2.1	AnTat1.1_run_contig1080.1_len1197.1019	+	246	43.5439	40	55.5586	['Tbco3ed', '601', '642', '2']['Tbco3ed', '604', '645', '2']
AnTat1.1_run_contig1080.1_len1197.1019.fwd.3.1	AnTat1.1_run_contig1080.1_len1197.1019	+	506	89.5659	82	113.895	['Tbnd3ed', '184', '229', '2']['Tbnd3ed', '186', '231', '2']
AnTat1.1_run_contig1080.1_len1197.1019.fwd.5.1	AnTat1.1_run_contig1080.1_len1197.1019	+	7122	1260.65	744	1033.39	['Tbnd7ed', '36', '77', '2']['Tbnd7ed', '37', '78', '2']
AnTat1.1_run_contig1081_len1015_circularized.fwd.1.1	AnTat1.1_run_contig1081_len1015_circularized	+	72	12.7446	0	0	['Tba6ed', '513', '540', '2']
AnTat1.1_run_contig1081_len1015_circularized.fwd.2.1	AnTat1.1_run_contig1081_len1015_circularized	+	108	19.1168	0	0	['Tbnd8ed', '321', '359', '2']
AnTat1.1_run_contig1081_len1015_circularized.fwd.3.1	AnTat1.1_run_contig1081_len1015_circularized	+	1160	205.329	0	0	['Tbnd3ed', '252', '277', '2']
AnTat1.1_run_contig1081_len1015_circularized.fwd.4.1	AnTat1.1_run_contig1081_len1015_circularized	+	2452	434.023	0	0	['Tbco3ed', '86', '122', '2']
AnTat1.1_run_contig108.1_len2240.988.fwd.1.1	AnTat1.1_run_contig108.1_len2240.988	+	448	79.2995	126	175.009	['Tbco3ed', '322', '363', '2']['Tbco3ed', '323', '364', '2']
AnTat1.1_run_contig108.1_len2240.988.fwd.2.1	AnTat1.1_run_contig108.1_len2240.988	+	2442	432.253	294	408.355	['Tbnd3ed', '247', '295', '2']['Tbnd3ed', '248', '296', '2']
AnTat1.1_run_contig108.1_len2240.988.fwd.3.1	AnTat1.1_run_contig108.1_len2240.988	+	6920	1224.89	750	1041.72	['Tbnd3ed', '31', '75', '2']['Tbnd3ed', '33', '77', '2']
AnTat1.1_run_contig108.2_len2240.991.fwd.1.1	AnTat1.1_run_contig108.2_len2240.991	+	62	10.9745	442	613.922	['Tbcr4ed', '202', '246', '2']
AnTat1.1_run_contig1088_len1003_circularized.fwd.1.1	AnTat1.1_run_contig1088_len1003_circularized	+	84150	14895.2	2676	3716.87	['Tbco3ed', '23', '67', '2']['Tbco3ed', '24', '68', '2']
AnTat1.1_run_contig1089_len1031_circularized.fwd.2.1	AnTat1.1_run_contig1089_len1031_circularized	+	856	151.519	344	477.804	['Tbnd7ed', '119', '165', '2']
AnTat1.1_run_contig1089_len1031_circularized.fwd.3.1	AnTat1.1_run_contig1089_len1031_circularized	+	4922	871.232	886	1230.62	['Tbco3ed', '786', '819', '2']
AnTat1.1_run_contig1092_len993_circularized.fwd.1.1	AnTat1.1_run_contig1092_len993_circularized	+	790	139.836	552	766.708	['Tbnd7ed', '564', '606', '2']
AnTat1.1_run_contig1092_len993_circularized.fwd.3.1	AnTat1.1_run_contig1092_len993_circularized	+	7070	1251.44	782	1086.17	['Tbco3ed', '552', '597', '2']['Tbco3ed', '553', '598', '2']
AnTat1.1_run_contig1097_len1010_circularized.fwd.1.1	AnTat1.1_run_contig1097_len1010_circularized	+	76	13.4526	22	30.5572	['Tbrps12ed', '148', '184', '2']
AnTat1.1_run_contig1097_len1010_circularized.fwd.4.1	AnTat1.1_run_contig1097_len1010_circularized	+	2094	370.654	220	305.572	['Tbnd8ed', '160', '199', '2']
AnTat1.1_run_contig1097_len1010_circularized.fwd.6.1	AnTat1.1_run_contig1097_len1010_circularized	+	33406	5913.12	1152	1600.09	['Tba6ed', '657', '694', '2']
AnTat1.1_run_contig1105_len1009_circularized.fwd.1.1	AnTat1.1_run_contig1105_len1009_circularized	+	598	105.851	544	755.596	['Tbnd7ed', '1105', '1147', '2']
AnTat1.1_run_contig1105_len1009_circularized.fwd.2.1	AnTat1.1_run_contig1105_len1009_circularized	+	68	12.0365	18	25.0014	['Tba6ed', '114', '138', '2']
AnTat1.1_run_contig1105_len1009_circularized.fwd.3.1	AnTat1.1_run_contig1105_len1009_circularized	+	444	78.5914	256	355.575	['Tbco3ed', '614', '648', '2']['Tbco3ed', '615', '649', '2']
AnTat1.1_run_contig1107.1_len2215.1042.fwd.1.1	AnTat1.1_run_contig1107.1_len2215.1042	+	2004	354.723	338	469.47	['Tbco3ed', '563', '590', '2']
AnTat1.1_run_contig1107.1_len2215.1042.fwd.2.1	AnTat1.1_run_contig1107.1_len2215.1042	+	24278	4297.39	5746	7980.99	['Tba6ed', '444', '487', '2']['Tba6ed', '445', '488', '2']
AnTat1.1_run_contig1107.2_len2215.1003.fwd.1.1	AnTat1.1_run_contig1107.2_len2215.1003	+	844	149.395	194	269.459	['Tbnd7ed', '1130', '1180', '2']
AnTat1.1_run_contig1107.2_len2215.1003.fwd.2.1	AnTat1.1_run_contig1107.2_len2215.1003	+	4388	776.71	1832	2544.58	['Tbco3ed', '685', '729', '2']
AnTat1.1_run_contig1121.1_len2021.1010_circularized.fwd.1.1	AnTat1.1_run_contig1121.1_len2021.1010_circularized	+	1370	242.501	0	0	['Tbnd7ed', '1071', '1120', '2']
AnTat1.1_run_contig1121.1_len2021.1010_circularized.fwd.2.1	AnTat1.1_run_contig1121.1_len2021.1010_circularized	+	1228	217.365	0	0	['Tbnd3ed', '181', '228', '2']['Tbnd3ed', '183', '230', '2']
AnTat1.1_run_contig1121.2_len2021.1011_circularized.fwd.1.1	AnTat1.1_run_contig1121.2_len2021.1011_circularized	+	474	83.9017	176	244.458	['Tbnd7ed', '387', '433', '2']['Tbnd7ed', '388', '434', '2']
AnTat1.1_run_contig1121.2_len2021.1011_circularized.fwd.2.1	AnTat1.1_run_contig1121.2_len2021.1011_circularized	+	39576	7005.26	5458	7580.97	['Tba6ed', '690', '741', '2']
AnTat1.1_run_contig112.1_len1226.1004.fwd.1.1	AnTat1.1_run_contig112.1_len1226.1004	+	90	15.9307	0	0	['Tbnd7ed', '999', '1024', '2']
AnTat1.1_run_contig112.1_len1226.1004.fwd.2.1	AnTat1.1_run_contig112.1_len1226.1004	+	756	133.818	38	52.7806	['Tbco3ed', '630', '658', '2']
AnTat1.1_run_contig112.1_len1226.1004.fwd.3.1	AnTat1.1_run_contig112.1_len1226.1004	+	31788	5626.72	2976	4133.56	['Tbnd9ed', '242', '293', '2']
AnTat1.1_run_contig1123_len973_circularized.fwd.1.1	AnTat1.1_run_contig1123_len973_circularized	+	102	18.0548	4	5.55586	['Tba6ed', '539', '565', '2']
AnTat1.1_run_contig1123_len973_circularized.fwd.2.1	AnTat1.1_run_contig1123_len973_circularized	+	2882	510.136	314	436.135	['Tbcr4ed', '412', '461', '2']['Tbcr4ed', '413', '462', '2']
AnTat1.1_run_contig1123_len973_circularized.fwd.3.1	AnTat1.1_run_contig1123_len973_circularized	+	28835	5104.02	2918	4053	['Tbnd9ed', '271', '322', '2']
AnTat1.1_run_contig1127_len987_circularized.fwd.1.1	AnTat1.1_run_contig1127_len987_circularized	+	240	42.4819	38	52.7806	['Tbco3ed', '497', '538', '2']
AnTat1.1_run_contig1127_len987_circularized.fwd.2.1	AnTat1.1_run_contig1127_len987_circularized	+	90	15.9307	12	16.6676	['Tbnd3ed', '339', '377', '2']
AnTat1.1_run_contig1127_len987_circularized.fwd.4.1	AnTat1.1_run_contig1127_len987_circularized	+	2168	383.753	58	80.5599	['Tbnd3ed', '214', '239', '2']
AnTat1.1_run_contig113_len962.fwd.2.1	AnTat1.1_run_contig113_len962	+	2970	525.713	240	333.351	['Tbnd9ed', '272', '314', '2']
AnTat1.1_run_contig1145.1_len1372.1017.fwd.1.1	AnTat1.1_run_contig1145.1_len1372.1017	+	1380	244.271	328	455.58	['Tbnd9ed', '119', '166', '2']
AnTat1.1_run_contig1145.1_len1372.1017.fwd.2.1	AnTat1.1_run_contig1145.1_len1372.1017	+	1712	303.037	400	555.586	['Tbnd7ed', '548', '595', '2']
AnTat1.1_run_contig1152.2_len2001.1001_circularized.fwd.2.1	AnTat1.1_run_contig1152.2_len2001.1001_circularized	+	108	19.1168	14	19.4455	['Tba6ed', '523', '550', '2']
AnTat1.1_run_contig1152.2_len2001.1001_circularized.fwd.3.1	AnTat1.1_run_contig1152.2_len2001.1001_circularized	+	872	154.351	164	227.79	['Tbnd9ed', '114', '150', '2']
AnTat1.1_run_contig1152.2_len2001.1001_circularized.fwd.4.1	AnTat1.1_run_contig1152.2_len2001.1001_circularized	+	8308	1470.58	956	1327.85	['Tbnd7ed', '810', '856', '2']
AnTat1.1_run_contig1152.2_len2001.1001_circularized.fwd.5.1	AnTat1.1_run_contig1152.2_len2001.1001_circularized	+	14282	2528.02	960	1333.41	['Tbcr4ed', '174', '220', '2']['Tbcr4ed', '175', '221', '2']
AnTat1.1_run_contig1152.2_len2001.1001_circularized.fwd.6.1	AnTat1.1_run_contig1152.2_len2001.1001_circularized	+	22358	3957.54	4764	6617.03	['Tbnd8ed', '287', '330', '2']
AnTat1.1_run_contig1169.1_len1120.999.fwd.1.1	AnTat1.1_run_contig1169.1_len1120.999	+	1642	290.647	236	327.796	['Tbco3ed', '86', '122', '2']
AnTat1.1_run_contig1169.1_len1120.999.fwd.2.1	AnTat1.1_run_contig1169.1_len1120.999	+	9152	1619.97	1790	2486.25	['Tbnd8ed', '319', '363', '2']['Tbnd8ed', '321', '365', '2']
AnTat1.1_run_contig1187_len996_circularized.fwd.1.1	AnTat1.1_run_contig1187_len996_circularized	+	64	11.3285	92	127.785	['Tbcr4ed', '502', '555', '2']
AnTat1.1_run_contig1187_len996_circularized.fwd.2.1	AnTat1.1_run_contig1187_len996_circularized	+	626	110.807	226	313.906	['Tbco3ed', '432', '472', '2']
AnTat1.1_run_contig1187_len996_circularized.fwd.4.1	AnTat1.1_run_contig1187_len996_circularized	+	50923	9013.76	4386	6092	['Tbco3ed', '233', '278', '2']
AnTat1.1_run_contig11_len1008_circularized.fwd.1.1	AnTat1.1_run_contig11_len1008_circularized	+	64	11.3285	0	0	['Tbnd9ed', '463', '506', '2']
AnTat1.1_run_contig11_len1008_circularized.fwd.2.1	AnTat1.1_run_contig11_len1008_circularized	+	1082	191.522	44	61.1144	['Tbnd3ed', '92', '139', '2']['Tbnd3ed', '93', '140', '2']
AnTat1.1_run_contig11_len1008_circularized.fwd.3.1	AnTat1.1_run_contig11_len1008_circularized	+	84	14.8686	0	0	['Tbcr3ed', '40', '65', '2']
AnTat1.1_run_contig11_len1008_circularized.fwd.4.1	AnTat1.1_run_contig11_len1008_circularized	+	156	27.6132	2	2.77793	['Tbcr4ed', '307', '336', '2']
AnTat1.1_run_contig11_len1008_circularized.fwd.5.1	AnTat1.1_run_contig11_len1008_circularized	+	19718	3490.24	276	383.354	['Tbnd8ed', '349', '376', '2']
AnTat1.1_run_contig1.1_len1423.1018.fwd.2.1	AnTat1.1_run_contig1.1_len1423.1018	+	1328	235.066	28	38.891	['Tbco3ed', '615', '659', '2']
AnTat1.1_run_contig1.1_len1423.1018.fwd.3.1	AnTat1.1_run_contig1.1_len1423.1018	+	2210	391.187	192	266.681	['Tba6ed', '411', '452', '2']['Tba6ed', '412', '453', '2']
AnTat1.1_run_contig1.1_len1423.1018.fwd.4.1	AnTat1.1_run_contig1.1_len1423.1018	+	660	116.825	56	77.782	['Tbnd7ed', '847', '889', '2']
AnTat1.1_run_contig1.1_len1423.1018.fwd.5.1	AnTat1.1_run_contig1.1_len1423.1018	+	2520	446.059	750	1041.72	['Tbnd7ed', '1105', '1149', '2']['Tbnd7ed', '1108', '1152', '2']
AnTat1.1_run_contig1240.1_len1157.1041.fwd.1.1	AnTat1.1_run_contig1240.1_len1157.1041	+	710	125.675	144	200.011	['Tbrps12ed', '62', '106', '2']
AnTat1.1_run_contig1240.1_len1157.1041.fwd.2.1	AnTat1.1_run_contig1240.1_len1157.1041	+	164	29.0293	16	22.2234	['Tbco3ed', '353', '380', '2']
AnTat1.1_run_contig1240.1_len1157.1041.fwd.3.1	AnTat1.1_run_contig1240.1_len1157.1041	+	142	25.1351	0	0	['Tbnd7ed', '886', '912', '2']
AnTat1.1_run_contig1250_len987_circularized.fwd.1.1	AnTat1.1_run_contig1250_len987_circularized	+	62	10.9745	0	0	['Tbcr4ed', '261', '287', '2']
AnTat1.1_run_contig1250_len987_circularized.fwd.2.1	AnTat1.1_run_contig1250_len987_circularized	+	10640	1883.36	538	747.263	['Tbnd9ed', '319', '368', '2']
AnTat1.1_run_contig1250_len987_circularized.fwd.3.1	AnTat1.1_run_contig1250_len987_circularized	+	30282	5360.15	2431	3376.57	['Tbrps12ed', '188', '237', '2']['Tbrps12ed', '189', '238', '2']
AnTat1.1_run_contig1250_len987_circularized.fwd.4.1	AnTat1.1_run_contig1250_len987_circularized	+	41039	7264.22	1460	2027.89	['Tbnd8ed', '314', '342', '2']['Tbnd8ed', '315', '343', '2']['Tbnd8ed', '316', '344', '2']
AnTat1.1_run_contig1252.2_len3198.988.fwd.1.1	AnTat1.1_run_contig1252.2_len3198.988	+	1046	185.15	246	341.685	['Tba6ed', '404', '447', '2']
AnTat1.1_run_contig1252.2_len3198.988.fwd.2.1	AnTat1.1_run_contig1252.2_len3198.988	+	9918	1755.56	1464	2033.44	['Tba6ed', '229', '252', '2']
AnTat1.1_run_contig1252.2_len3198.988.fwd.3.1	AnTat1.1_run_contig1252.2_len3198.988	+	7062	1250.03	942	1308.4	['Tbnd7ed', '458', '497', '2']
AnTat1.1_run_contig1252.3_len3198.1012.fwd.1.1	AnTat1.1_run_contig1252.3_len3198.1012	+	148	26.1971	10	13.8896	['Tbco3ed', '54', '80', '2']['Tbcr4ed', '343', '369', '2']['Tba6ed', '714', '740', '2']
AnTat1.1_run_contig1252.3_len3198.1012.fwd.2.1	AnTat1.1_run_contig1252.3_len3198.1012	+	144	25.4891	2	2.77793	['Tbnd9ed', '241', '269', '2']['Tbnd3ed', '306', '334', '2']['Tba6ed', '319', '347', '2']
AnTat1.1_run_contig1252.3_len3198.1012.fwd.3.1	AnTat1.1_run_contig1252.3_len3198.1012	+	500	88.5039	148	205.567	['Tbnd8ed', '457', '505', '2']
AnTat1.1_run_contig130_len1008_circularized.fwd.1.1	AnTat1.1_run_contig130_len1008_circularized	+	56	9.91243	34	47.2248	['Tbcr4ed', '321', '371', '2']
AnTat1.1_run_contig130_len1008_circularized.fwd.2.1	AnTat1.1_run_contig130_len1008_circularized	+	4666	825.918	1052	1461.19	['Tbnd7ed', '644', '690', '2']
AnTat1.1_run_contig132.1_len1301.988.fwd.1.1	AnTat1.1_run_contig132.1_len1301.988	+	6062	1073.02	1234	1713.98	['Tba6ed', '81', '129', '2']['Tba6ed', '85', '133', '2']
AnTat1.1_run_contig132.1_len1301.988.fwd.2.1	AnTat1.1_run_contig132.1_len1301.988	+	81998	14514.3	4115	5715.59	['Tbco3ed', '142', '193', '2']
AnTat1.1_run_contig1324.1_len1501.993.fwd.1.1	AnTat1.1_run_contig1324.1_len1501.993	+	246	43.5439	162	225.012	['Tbco3ed', '150', '192', '2']
AnTat1.1_run_contig1324.1_len1501.993.fwd.2.1	AnTat1.1_run_contig1324.1_len1501.993	+	264	46.73	22	30.5572	['Tbnd9ed', '526', '558', '2']['Tbnd9ed', '527', '559', '2']
AnTat1.1_run_contig134.1_len1131.1018.fwd.3.1	AnTat1.1_run_contig134.1_len1131.1018	+	3242	573.859	436	605.588	['Tbrps12ed', '87', '126', '2']
AnTat1.1_run_contig134.1_len1131.1018.fwd.4.1	AnTat1.1_run_contig134.1_len1131.1018	+	377	66.7319	80	111.117	['Tbnd3ed', '154', '203', '2']
AnTat1.1_run_contig1344_len1001_circularized.fwd.1.1	AnTat1.1_run_contig1344_len1001_circularized	+	1356	240.022	273	379.187	['Tba6ed', '531', '580', '2']['Tba6ed', '533', '582', '2']
AnTat1.1_run_contig1344_len1001_circularized.fwd.2.1	AnTat1.1_run_contig1344_len1001_circularized	+	3754	664.487	5815	8076.83	['Tbco3ed', '555', '603', '2']
AnTat1.1_run_contig1347.1_len1115.1012.fwd.1.1	AnTat1.1_run_contig1347.1_len1115.1012	+	734	129.924	104	144.452	['Tbco3ed', '124', '169', '2']
AnTat1.1_run_contig1347.1_len1115.1012.fwd.2.1	AnTat1.1_run_contig1347.1_len1115.1012	+	978	173.114	312	433.357	['Tba6ed', '598', '647', '2']
AnTat1.1_run_contig1347.1_len1115.1012.fwd.3.1	AnTat1.1_run_contig1347.1_len1115.1012	+	7200	1274.46	720	1000.05	['Tbnd9ed', '177', '208', '2']
AnTat1.1_run_contig1349.1_len1189.1001.fwd.1.1	AnTat1.1_run_contig1349.1_len1189.1001	+	182	32.2154	120	166.676	['Tbco3ed', '808', '834', '2']
AnTat1.1_run_contig1349.1_len1189.1001.fwd.2.1	AnTat1.1_run_contig1349.1_len1189.1001	+	132	23.365	2	2.77793	['Tbnd8ed', '58', '104', '2']
AnTat1.1_run_contig1351_len997_circularized.fwd.2.1	AnTat1.1_run_contig1351_len997_circularized	+	590	104.435	326	452.802	['Tbco3ed', '808', '855', '2']
AnTat1.1_run_contig1351_len997_circularized.fwd.3.1	AnTat1.1_run_contig1351_len997_circularized	+	470	83.1936	540	750.041	['Tbcr4ed', '202', '248', '2']
AnTat1.1_run_contig1351_len997_circularized.fwd.4.1	AnTat1.1_run_contig1351_len997_circularized	+	3210	568.195	288	400.022	['Tbcr3ed', '146', '193', '2']
AnTat1.1_run_contig1357_len1014_circularized.fwd.2.1	AnTat1.1_run_contig1357_len1014_circularized	+	6516	1153.38	826	1147.28	['Tba6ed', '323', '371', '2']
AnTat1.1_run_contig1362_len1014_circularized.fwd.2.1	AnTat1.1_run_contig1362_len1014_circularized	+	28	4.95622	2	2.77793	['Tbco3ed', '566', '594', '2']['Tbco3ed', '567', '595', '2']
AnTat1.1_run_contig1363.1_len1197.1037.fwd.1.1	AnTat1.1_run_contig1363.1_len1197.1037	+	10668	1888.32	1223	1698.7	['Tbcr3ed', '65', '114', '2']
AnTat1.1_run_contig1369.1_len1168.1004.fwd.1.1	AnTat1.1_run_contig1369.1_len1168.1004	+	454	80.3615	94	130.563	['Tbcr3ed', '97', '130', '2']
AnTat1.1_run_contig1369.1_len1168.1004.fwd.3.1	AnTat1.1_run_contig1369.1_len1168.1004	+	86	15.2227	8	11.1117	['Tbco3ed', '535', '560', '2']
AnTat1.1_run_contig1369.1_len1168.1004.fwd.4.1	AnTat1.1_run_contig1369.1_len1168.1004	+	48	8.49637	10	13.8896	['Tba6ed', '538', '567', '2']
AnTat1.1_run_contig1369.1_len1168.1004.fwd.5.1	AnTat1.1_run_contig1369.1_len1168.1004	+	188	33.2775	74	102.783	['Tba6ed', '353', '400', '2']
AnTat1.1_run_contig1369.1_len1168.1004.fwd.6.1	AnTat1.1_run_contig1369.1_len1168.1004	+	2488	440.395	644	894.493	['Tbnd7ed', '1035', '1080', '2']
AnTat1.1_run_contig137.1_len1096.989.fwd.1.1	AnTat1.1_run_contig137.1_len1096.989	+	4428	783.79	1310	1819.54	['Tbnd9ed', '272', '314', '2']
AnTat1.1_run_contig1374.1_len1327.1179.fwd.1.1	AnTat1.1_run_contig1374.1_len1327.1179	+	48	8.49637	0	0	['Tbcr4ed', '115', '141', '2']['Tbcr3ed', '118', '144', '2']['Tba6ed', '281', '307', '2']['Tbcr4ed', '445', '471', '2']
AnTat1.1_run_contig1374.1_len1327.1179.fwd.2.1	AnTat1.1_run_contig1374.1_len1327.1179	+	6024	1066.29	1030	1430.63	['Tba6ed', '87', '133', '2']
AnTat1.1_run_contig1374.1_len1327.1179.fwd.3.1	AnTat1.1_run_contig1374.1_len1327.1179	+	10573	1871.5	1196	1661.2	['Tbco3ed', '142', '193', '2']
AnTat1.1_run_contig1375_len1000_circularized.fwd.1.1	AnTat1.1_run_contig1375_len1000_circularized	+	1016	179.84	675	937.551	['Tbnd7ed', '1025', '1050', '2']
AnTat1.1_run_contig1381_len1001_circularized.fwd.1.1	AnTat1.1_run_contig1381_len1001_circularized	+	132	23.365	30	41.6689	['Tbcr3ed', '142', '186', '2']['Tbcr3ed', '143', '187', '2']['Tbcr3ed', '144', '188', '2']
AnTat1.1_run_contig1381_len1001_circularized.fwd.2.1	AnTat1.1_run_contig1381_len1001_circularized	+	300	53.1023	60	83.3378	['Tbco3ed', '176', '212', '2']['Tbco3ed', '177', '213', '2']
AnTat1.1_run_contig1381_len1001_circularized.fwd.3.1	AnTat1.1_run_contig1381_len1001_circularized	+	292	51.6863	102	141.674	['Tbco3ed', '767', '812', '2']['Tbco3ed', '769', '814', '2']
AnTat1.1_run_contig1382_len1001_circularized.fwd.2.1	AnTat1.1_run_contig1382_len1001_circularized	+	1842	326.048	288	400.022	['Tbco3ed', '233', '278', '2']['Tbco3ed', '234', '279', '2']
AnTat1.1_run_contig1382_len1001_circularized.fwd.3.1	AnTat1.1_run_contig1382_len1001_circularized	+	652	115.409	148	205.567	['Tbcr3ed', '178', '208', '2']
AnTat1.1_run_contig1382_len1001_circularized.fwd.5.1	AnTat1.1_run_contig1382_len1001_circularized	+	2456	434.731	780	1083.39	['Tbco3ed', '436', '476', '2']
AnTat1.1_run_contig1382_len1001_circularized.fwd.6.1	AnTat1.1_run_contig1382_len1001_circularized	+	1778	314.72	86	119.451	['Tbcr4ed', '513', '544', '2']
AnTat1.1_run_contig1384_len1055_circularized.fwd.2.1	AnTat1.1_run_contig1384_len1055_circularized	+	52	9.2044	24	33.3351	['Tbcr4ed', '412', '443', '2']
AnTat1.1_run_contig1384_len1055_circularized.fwd.3.1	AnTat1.1_run_contig1384_len1055_circularized	+	132	23.365	14	19.4455	['Tbnd7ed', '963', '986', '2']
AnTat1.1_run_contig1384_len1055_circularized.fwd.5.1	AnTat1.1_run_contig1384_len1055_circularized	+	30109	5329.53	3918	5441.96	['Tbco3ed', '840', '889', '2']
AnTat1.1_run_contig1396_len1004_circularized.fwd.1.1	AnTat1.1_run_contig1396_len1004_circularized	+	234	41.4198	18	25.0014	['Tbco3ed', '527', '566', '2']
AnTat1.1_run_contig1396_len1004_circularized.fwd.2.1	AnTat1.1_run_contig1396_len1004_circularized	+	1516	268.344	244	338.907	['Tbrps12ed', '30', '71', '2']
AnTat1.1_run_contig1396_len1004_circularized.fwd.3.1	AnTat1.1_run_contig1396_len1004_circularized	+	11030	1952.4	2574	3575.19	['Tbnd7ed', '400', '440', '2']
AnTat1.1_run_contig1399.1_len1337.1028.fwd.1.1	AnTat1.1_run_contig1399.1_len1337.1028	+	64	11.3285	14	19.4455	['Tbco3ed', '333', '363', '2']
AnTat1.1_run_contig1399.1_len1337.1028.fwd.2.1	AnTat1.1_run_contig1399.1_len1337.1028	+	9908	1753.79	1848	2566.81	['Tbrps12ed', '55', '103', '2']
AnTat1.1_run_contig1400_len979_circularized.fwd.2.1	AnTat1.1_run_contig1400_len979_circularized	+	1410	249.581	838	1163.95	['Tbco3ed', '368', '409', '2']
AnTat1.1_run_contig1401_len973_circularized.fwd.1.1	AnTat1.1_run_contig1401_len973_circularized	+	34	6.01826	0	0	['Tbnd9ed', '141', '171', '2']
AnTat1.1_run_contig1401_len973_circularized.fwd.2.1	AnTat1.1_run_contig1401_len973_circularized	+	890	157.537	212	294.46	['Tbnd7ed', '429', '456', '2']
AnTat1.1_run_contig1401_len973_circularized.fwd.3.1	AnTat1.1_run_contig1401_len973_circularized	+	216	38.2337	4	5.55586	['Tbnd7ed', '770', '795', '2']
AnTat1.1_run_contig1401_len973_circularized.fwd.4.1	AnTat1.1_run_contig1401_len973_circularized	+	18490	3272.87	2098	2914.05	['Tbco3ed', '872', '897', '2']
AnTat1.1_run_contig1402_len987_circularized.fwd.1.1	AnTat1.1_run_contig1402_len987_circularized	+	68	12.0365	70	97.2275	['Tba6ed', '105', '146', '2']
AnTat1.1_run_contig1402_len987_circularized.fwd.2.1	AnTat1.1_run_contig1402_len987_circularized	+	6033	1067.89	2252	3127.95	['Tbnd8ed', '198', '241', '2']
AnTat1.1_run_contig1407.1_len1140.996.fwd.1.1	AnTat1.1_run_contig1407.1_len1140.996	+	62	10.9745	0	0	['Tbnd8ed', '295', '327', '2']
AnTat1.1_run_contig1407.1_len1140.996.fwd.3.1	AnTat1.1_run_contig1407.1_len1140.996	+	1192	210.993	132	183.343	['Tba6ed', '62', '104', '2']['Tba6ed', '63', '105', '2']['Tba6ed', '64', '106', '2']
AnTat1.1_run_contig1407.1_len1140.996.fwd.4.1	AnTat1.1_run_contig1407.1_len1140.996	+	84075	14881.9	2529	3512.69	['Tbco3ed', '671', '715', '2']['Tbco3ed', '672', '716', '2']['Tbco3ed', '673', '717', '2']
AnTat1.1_run_contig1419_len993_circularized.fwd.1.1	AnTat1.1_run_contig1419_len993_circularized	+	292	51.6863	88	122.229	['Tbnd9ed', '259', '282', '2']
AnTat1.1_run_contig1419_len993_circularized.fwd.2.1	AnTat1.1_run_contig1419_len993_circularized	+	24324	4305.54	2648	3677.98	['Tbrps12ed', '48', '103', '2']
AnTat1.1_run_contig1426_len1042_circularized.fwd.1.1	AnTat1.1_run_contig1426_len1042_circularized	+	2472	437.563	590	819.489	['Tbcr3ed', '67', '109', '2']['Tbcr3ed', '71', '113', '2']
AnTat1.1_run_contig1431_len978_circularized.fwd.1.1	AnTat1.1_run_contig1431_len978_circularized	+	714	126.384	184	255.569	['Tbnd9ed', '271', '314', '2']['Tbnd9ed', '272', '315', '2']['Tbnd9ed', '273', '316', '2']
AnTat1.1_run_contig1434_len995_circularized.fwd.1.1	AnTat1.1_run_contig1434_len995_circularized	+	664	117.533	302	419.467	['Tbco3ed', '498', '539', '2']
AnTat1.1_run_contig1434_len995_circularized.fwd.2.1	AnTat1.1_run_contig1434_len995_circularized	+	580	102.664	220	305.572	['Tba6ed', '87', '129', '2']['Tba6ed', '88', '130', '2']
AnTat1.1_run_contig1434_len995_circularized.fwd.3.1	AnTat1.1_run_contig1434_len995_circularized	+	784	138.774	268	372.242	['Tbcr4ed', '6', '30', '2']
AnTat1.1_run_contig1437_len1047_circularized.fwd.1.1	AnTat1.1_run_contig1437_len1047_circularized	+	238	42.1278	18	25.0014	['Tbnd7ed', '760', '784', '2']
AnTat1.1_run_contig1437_len1047_circularized.fwd.3.1	AnTat1.1_run_contig1437_len1047_circularized	+	480	84.9637	122	169.454	['Tbnd3ed', '62', '90', '2']
AnTat1.1_run_contig1437_len1047_circularized.fwd.4.1	AnTat1.1_run_contig1437_len1047_circularized	+	1352	239.314	280	388.91	['Tbcr4ed', '297', '320', '2']['Tbnd9ed', '460', '483', '2']['Tbnd9ed', '461', '484', '2']
AnTat1.1_run_contig143_len993_circularized.fwd.1.1	AnTat1.1_run_contig143_len993_circularized	+	632	111.869	110	152.786	['Tbcr3ed', '148', '192', '2']
AnTat1.1_run_contig143_len993_circularized.fwd.2.1	AnTat1.1_run_contig143_len993_circularized	+	478	84.6097	20	27.7793	['Tbcr4ed', '202', '246', '2']
AnTat1.1_run_contig143_len993_circularized.fwd.3.1	AnTat1.1_run_contig143_len993_circularized	+	1172	207.453	226	313.906	['Tbco3ed', '800', '849', '2']
AnTat1.1_run_contig1440_len1022_circularized.fwd.1.1	AnTat1.1_run_contig1440_len1022_circularized	+	1630	288.523	146	202.789	['Tba6ed', '598', '647', '2']
AnTat1.1_run_contig1444.1_len2455.1071.fwd.2.1	AnTat1.1_run_contig1444.1_len2455.1071	+	4628	819.192	1884	2616.81	['Tbco3ed', '838', '886', '2']
AnTat1.1_run_contig1444.2_len2455.1002.fwd.1.1	AnTat1.1_run_contig1444.2_len2455.1002	+	372	65.8469	22	30.5572	['Tbnd7ed', '275', '318', '2']
AnTat1.1_run_contig1444.2_len2455.1002.fwd.2.1	AnTat1.1_run_contig1444.2_len2455.1002	+	584	103.373	248	344.463	['Tbco3ed', '652', '688', '2']['Tbco3ed', '654', '690', '2']['Tbco3ed', '655', '691', '2']
AnTat1.1_run_contig1457_len993_circularized.fwd.1.1	AnTat1.1_run_contig1457_len993_circularized	+	680	120.365	290	402.8	['Tbcr4ed', '114', '160', '2']
AnTat1.1_run_contig1457_len993_circularized.fwd.2.1	AnTat1.1_run_contig1457_len993_circularized	+	1410	249.581	434	602.81	['Tbco3ed', '397', '444', '2']
AnTat1.1_run_contig1459_len990_circularized.fwd.2.1	AnTat1.1_run_contig1459_len990_circularized	+	394	69.741	224	311.128	['Tba6ed', '700', '738', '2']
AnTat1.1_run_contig1459_len990_circularized.fwd.3.1	AnTat1.1_run_contig1459_len990_circularized	+	5016	887.871	602	836.156	['Tba6ed', '560', '614', '2']
AnTat1.1_run_contig1465_len987_circularized.fwd.1.1	AnTat1.1_run_contig1465_len987_circularized	+	291	51.5092	0	0	['Tbco3ed', '212', '236', '2']
AnTat1.1_run_contig1465_len987_circularized.fwd.2.1	AnTat1.1_run_contig1465_len987_circularized	+	274	48.5001	92	127.785	['Tbco3ed', '767', '814', '2']
AnTat1.1_run_contig1465_len987_circularized.fwd.3.1	AnTat1.1_run_contig1465_len987_circularized	+	130	23.011	44	61.1144	['Tbco3ed', '173', '225', '2']
AnTat1.1_run_contig1465_len987_circularized.fwd.4.1	AnTat1.1_run_contig1465_len987_circularized	+	108	19.1168	52	72.2261	['Tbnd9ed', '71', '99', '2']['Tbnd9ed', '471', '499', '2']
AnTat1.1_run_contig1468_len988_circularized.fwd.2.1	AnTat1.1_run_contig1468_len988_circularized	+	2324	411.366	696	966.719	['Tbnd9ed', '434', '465', '2']['Tbnd9ed', '435', '466', '2']
AnTat1.1_run_contig1468_len988_circularized.fwd.3.1	AnTat1.1_run_contig1468_len988_circularized	+	2318	410.304	199	276.404	['Tbco3ed', '268', '309', '2']
AnTat1.1_run_contig1468_len988_circularized.fwd.4.1	AnTat1.1_run_contig1468_len988_circularized	+	4490	794.765	766	1063.95	['Tbco3ed', '899', '940', '2']['Tbco3ed', '900', '941', '2']
AnTat1.1_run_contig1473.1_len1237.977.fwd.1.1	AnTat1.1_run_contig1473.1_len1237.977	+	144	25.4891	68	94.4496	['Tbcr4ed', '233', '276', '2']
AnTat1.1_run_contig1473.1_len1237.977.fwd.2.1	AnTat1.1_run_contig1473.1_len1237.977	+	50	8.85039	32	44.4469	['Tbcr4ed', '479', '506', '2']
AnTat1.1_run_contig1473.1_len1237.977.fwd.3.1	AnTat1.1_run_contig1473.1_len1237.977	+	386	68.325	94	130.563	['Tbnd7ed', '807', '848', '2']
AnTat1.1_run_contig1476_len1057.fwd.1.1	AnTat1.1_run_contig1476_len1057	+	1410	249.581	240	333.351	['Tbnd9ed', '558', '593', '2']
AnTat1.1_run_contig1476_len1057.fwd.2.1	AnTat1.1_run_contig1476_len1057	+	4112	727.856	368	511.139	['Tbnd9ed', '447', '478', '2']
AnTat1.1_run_contig1482_len1033_circularized.fwd.1.1	AnTat1.1_run_contig1482_len1033_circularized	+	1658	293.479	478	663.925	['Tbrps12ed', '62', '98', '2']
AnTat1.1_run_contig1482_len1033_circularized.fwd.3.1	AnTat1.1_run_contig1482_len1033_circularized	+	314	55.5804	282	391.688	['Tba6ed', '260', '302', '2']
AnTat1.1_run_contig1483_len1008_circularized.fwd.1.1	AnTat1.1_run_contig1483_len1008_circularized	+	84	14.8686	12	16.6676	['Tbcr4ed', '183', '207', '2']
AnTat1.1_run_contig1483_len1008_circularized.fwd.2.1	AnTat1.1_run_contig1483_len1008_circularized	+	224	39.6497	140	194.455	['Tbco3ed', '121', '169', '2']['Tbco3ed', '123', '171', '2']['Tbco3ed', '124', '172', '2']
AnTat1.1_run_contig1483_len1008_circularized.fwd.3.1	AnTat1.1_run_contig1483_len1008_circularized	+	62	10.9745	32	44.4469	['Tbnd8ed', '77', '103', '2']['Tbnd9ed', '156', '182', '2']
AnTat1.1_run_contig1483_len1008_circularized.fwd.4.1	AnTat1.1_run_contig1483_len1008_circularized	+	3142	556.158	572	794.487	['Tbnd7ed', '119', '162', '2']
AnTat1.1_run_contig1484_len1008_circularized.fwd.2.1	AnTat1.1_run_contig1484_len1008_circularized	+	5584	988.411	192	266.681	['Tbnd8ed', '58', '112', '2']
AnTat1.1_run_contig1484_len1008_circularized.fwd.3.1	AnTat1.1_run_contig1484_len1008_circularized	+	1536	271.884	138	191.677	['Tbnd7ed', '999', '1034', '2']
AnTat1.1_run_contig1484_len1008_circularized.fwd.4.1	AnTat1.1_run_contig1484_len1008_circularized	+	8315	1471.82	444	616.7	['Tbnd8ed', '33', '61', '2']
AnTat1.1_run_contig1489_len1002_circularized.fwd.1.1	AnTat1.1_run_contig1489_len1002_circularized	+	1215	215.064	134	186.121	['Tbnd7ed', '626', '664', '2']
AnTat1.1_run_contig1489_len1002_circularized.fwd.2.1	AnTat1.1_run_contig1489_len1002_circularized	+	46	8.14236	4	5.55586	['Tbcr4ed', '313', '339', '2']
AnTat1.1_run_contig1489_len1002_circularized.fwd.3.1	AnTat1.1_run_contig1489_len1002_circularized	+	17676	3128.79	546	758.374	['Tbnd7ed', '1049', '1094', '2']
AnTat1.1_run_contig1489_len1002_circularized.fwd.4.1	AnTat1.1_run_contig1489_len1002_circularized	+	62918	11137	2284	3172.39	['Tbcr4ed', '411', '464', '2']['Tbcr4ed', '412', '465', '2']
AnTat1.1_run_contig1501_len988_circularized.fwd.2.1	AnTat1.1_run_contig1501_len988_circularized	+	796	140.898	86	119.451	['Tba6ed', '527', '579', '2']
AnTat1.1_run_contig1501_len988_circularized.fwd.3.1	AnTat1.1_run_contig1501_len988_circularized	+	1300	230.11	328	455.58	['Tbnd9ed', '204', '245', '2']
AnTat1.1_run_contig1501_len988_circularized.fwd.4.1	AnTat1.1_run_contig1501_len988_circularized	+	112	19.8249	2	2.77793	['Tbnd7ed', '545', '573', '2']
AnTat1.1_run_contig1512_len1000_circularized.fwd.1.1	AnTat1.1_run_contig1512_len1000_circularized	+	350	61.9527	176	244.458	['Tbnd9ed', '204', '250', '2']['Tbnd9ed', '205', '251', '2']['Tbnd9ed', '206', '252', '2']
AnTat1.1_run_contig1512_len1000_circularized.fwd.2.1	AnTat1.1_run_contig1512_len1000_circularized	+	68	12.0365	0	0	['Tba6ed', '539', '579', '2']
AnTat1.1_run_contig1512_len1000_circularized.fwd.3.1	AnTat1.1_run_contig1512_len1000_circularized	+	708	125.321	246	341.685	['Tba6ed', '191', '231', '2']
AnTat1.1_run_contig1517_len1026_circularized.fwd.1.1	AnTat1.1_run_contig1517_len1026_circularized	+	264	46.73	0	0	['Tba6ed', '255', '297', '2']['Tba6ed', '256', '298', '2']
AnTat1.1_run_contig1517_len1026_circularized.fwd.2.1	AnTat1.1_run_contig1517_len1026_circularized	+	3934	696.348	356	494.471	['Tbnd7ed', '754', '777', '2']
AnTat1.1_run_contig1517_len1026_circularized.fwd.3.1	AnTat1.1_run_contig1517_len1026_circularized	+	60841	10769.3	1904	2644.59	['Tbnd7ed', '58', '96', '2']['Tbnd7ed', '59', '97', '2']
AnTat1.1_run_contig154_len1049_circularized.fwd.1.1	AnTat1.1_run_contig154_len1049_circularized	+	116	20.5329	14	19.4455	['Tbcr4ed', '384', '432', '2']
AnTat1.1_run_contig154_len1049_circularized.fwd.3.1	AnTat1.1_run_contig154_len1049_circularized	+	5076	898.491	436	605.588	['Tbnd7ed', '1037', '1078', '2']['Tbnd7ed', '1038', '1079', '2']
AnTat1.1_run_contig1553.1_len1123.1005.fwd.1.1	AnTat1.1_run_contig1553.1_len1123.1005	+	6236	1103.82	976	1355.63	['Tbco3ed', '388', '434', '2']
AnTat1.1_run_contig1572_len1027_circularized.fwd.2.1	AnTat1.1_run_contig1572_len1027_circularized	+	578	102.31	0	0	['Tbnd7ed', '989', '1018', '2']['Tbnd7ed', '990', '1019', '2']
AnTat1.1_run_contig1578_len1021_circularized.fwd.1.1	AnTat1.1_run_contig1578_len1021_circularized	+	80	14.1606	1060	1472.3	['Tbnd7ed', '620', '665', '2']
AnTat1.1_run_contig1586_len1014_circularized.fwd.1.1	AnTat1.1_run_contig1586_len1014_circularized	+	1512	267.636	391	543.085	['Tbco3ed', '672', '719', '2']
AnTat1.1_run_contig1586_len1014_circularized.fwd.2.1	AnTat1.1_run_contig1586_len1014_circularized	+	642	113.639	292	405.578	['Tba6ed', '73', '104', '2']
AnTat1.1_run_contig1586_len1014_circularized.fwd.3.1	AnTat1.1_run_contig1586_len1014_circularized	+	2952	522.527	1200	1666.76	['Tbnd8ed', '296', '336', '2']
AnTat1.1_run_contig1588.1_len1113.1004.fwd.1.1	AnTat1.1_run_contig1588.1_len1113.1004	+	658	116.471	266	369.464	['Tbnd8ed', '296', '336', '2']
AnTat1.1_run_contig1588.1_len1113.1004.fwd.2.1	AnTat1.1_run_contig1588.1_len1113.1004	+	564	99.8324	74	102.783	['Tbco3ed', '672', '719', '2']
AnTat1.1_run_contig158_len1005_circularized.fwd.1.1	AnTat1.1_run_contig158_len1005_circularized	+	818	144.792	438	608.366	['Tbco3ed', '391', '428', '2']['Tbco3ed', '392', '429', '2']['Tbco3ed', '394', '431', '2']
AnTat1.1_run_contig158_len1005_circularized.fwd.2.1	AnTat1.1_run_contig158_len1005_circularized	+	544	96.2922	190	263.903	['Tbnd9ed', '408', '450', '2']
AnTat1.1_run_contig158_len1005_circularized.fwd.3.1	AnTat1.1_run_contig158_len1005_circularized	+	340	60.1826	124	172.232	['Tbco3ed', '659', '694', '2']['Tbco3ed', '661', '696', '2']
AnTat1.1_run_contig159_len1000_circularized.fwd.1.1	AnTat1.1_run_contig159_len1000_circularized	+	480	84.9637	160	222.234	['Tbnd9ed', '408', '451', '2']
AnTat1.1_run_contig159_len1000_circularized.fwd.2.1	AnTat1.1_run_contig159_len1000_circularized	+	2810	497.392	1916	2661.26	['Tbnd7ed', '922', '967', '2']
AnTat1.1_run_contig1604_len1020_circularized.fwd.1.1	AnTat1.1_run_contig1604_len1020_circularized	+	112	19.8249	34	47.2248	['Tbcr4ed', '427', '472', '2']
AnTat1.1_run_contig1604_len1020_circularized.fwd.3.1	AnTat1.1_run_contig1604_len1020_circularized	+	10904	1930.09	1018	1413.97	['Tbnd7ed', '530', '576', '2']['Tbnd7ed', '531', '577', '2']
AnTat1.1_run_contig1625_len1005_circularized.fwd.1.1	AnTat1.1_run_contig1625_len1005_circularized	+	2946	521.465	232	322.24	['Tbcr4ed', '81', '127', '2']['Tbcr4ed', '83', '129', '2']
AnTat1.1_run_contig163.1_len1315.1046.fwd.1.1	AnTat1.1_run_contig163.1_len1315.1046	+	86	15.2227	24	33.3351	['Tbnd7ed', '309', '349', '2']['Tbnd7ed', '310', '350', '2']['Tbnd7ed', '311', '351', '2']
AnTat1.1_run_contig1671.1_len1174.997.fwd.2.1	AnTat1.1_run_contig1671.1_len1174.997	+	26	4.6022	0	0	['Tbnd8ed', '93', '117', '2']
AnTat1.1_run_contig1671.1_len1174.997.fwd.3.1	AnTat1.1_run_contig1671.1_len1174.997	+	1138	201.435	94	130.563	['Tbco3ed', '625', '654', '2']['Tbco3ed', '629', '658', '2']
AnTat1.1_run_contig1729_len1026_circularized.fwd.1.1	AnTat1.1_run_contig1729_len1026_circularized	+	64	11.3285	0	0	['Tbco3ed', '706', '745', '2']
AnTat1.1_run_contig1729_len1026_circularized.fwd.2.1	AnTat1.1_run_contig1729_len1026_circularized	+	42	7.43432	0	0	['Tbcybed', '46', '71', '2']
AnTat1.1_run_contig1729_len1026_circularized.fwd.3.1	AnTat1.1_run_contig1729_len1026_circularized	+	292	51.6863	0	0	['Tbnd3ed', '214', '252', '2']
AnTat1.1_run_contig1732_len1053_circularized.fwd.1.1	AnTat1.1_run_contig1732_len1053_circularized	+	868	153.643	90	125.007	['Tbco3ed', '837', '889', '2']
AnTat1.1_run_contig1732_len1053_circularized.fwd.2.1	AnTat1.1_run_contig1732_len1053_circularized	+	36	6.37228	6	8.33378	['Tbnd7ed', '586', '611', '2']
AnTat1.1_run_contig1740.1_len1180.1071.fwd.1.1	AnTat1.1_run_contig1740.1_len1180.1071	+	48	8.49637	18	25.0014	['Tbnd7ed', '166', '189', '2']
AnTat1.1_run_contig1740.1_len1180.1071.fwd.2.1	AnTat1.1_run_contig1740.1_len1180.1071	+	2051	363.043	544	755.596	['Tbnd8ed', '89', '141', '2']
AnTat1.1_run_contig1749_len1008_circularized.fwd.1.1	AnTat1.1_run_contig1749_len1008_circularized	+	620	109.745	140	194.455	['Tbnd7ed', '241', '294', '2']
AnTat1.1_run_contig1749_len1008_circularized.fwd.2.1	AnTat1.1_run_contig1749_len1008_circularized	+	614	108.683	116	161.12	['Tbnd3ed', '129', '156', '2']
AnTat1.1_run_contig1749_len1008_circularized.fwd.4.1	AnTat1.1_run_contig1749_len1008_circularized	+	20660	3656.98	1112	1544.53	['Tbnd7ed', '279', '325', '2']
AnTat1.1_run_contig1749_len1008_circularized.fwd.5.1	AnTat1.1_run_contig1749_len1008_circularized	+	30048	5318.73	2478	3441.85	['Tba6ed', '325', '375', '2']
AnTat1.1_run_contig1752_len1019_circularized.fwd.1.1	AnTat1.1_run_contig1752_len1019_circularized	+	44	7.78834	1260	1750.09	['Tbnd7ed', '245', '295', '2']['Tbnd7ed', '248', '298', '2']
AnTat1.1_run_contig1758_len988_circularized.fwd.1.1	AnTat1.1_run_contig1758_len988_circularized	+	450	79.6535	134	186.121	['Tbco3ed', '352', '396', '2']
AnTat1.1_run_contig1758_len988_circularized.fwd.2.1	AnTat1.1_run_contig1758_len988_circularized	+	1374	243.209	110	152.786	['Tbrps12ed', '162', '198', '2']
AnTat1.1_run_contig1764_len994_circularized.fwd.1.1	AnTat1.1_run_contig1764_len994_circularized	+	551	97.5313	112	155.564	['Tbnd8ed', '315', '345', '2']['Tbnd8ed', '316', '346', '2']['Tbnd8ed', '317', '347', '2']
AnTat1.1_run_contig1764_len994_circularized.fwd.2.1	AnTat1.1_run_contig1764_len994_circularized	+	58	10.2664	4	5.55586	['Tbcr4ed', '396', '426', '2']
AnTat1.1_run_contig1764_len994_circularized.fwd.4.1	AnTat1.1_run_contig1764_len994_circularized	+	6268	1109.48	2158	2997.38	['Tbrps12ed', '189', '237', '2']
AnTat1.1_run_contig1764_len994_circularized.fwd.5.1	AnTat1.1_run_contig1764_len994_circularized	+	17606	3116.4	1022	1419.52	['Tbnd9ed', '321', '369', '2']
AnTat1.1_run_contig1765.1_len1168.1007.fwd.1.1	AnTat1.1_run_contig1765.1_len1168.1007	+	1504	266.22	0	0	['Tbnd9ed', '242', '269', '2']
AnTat1.1_run_contig1765.1_len1168.1007.fwd.2.1	AnTat1.1_run_contig1765.1_len1168.1007	+	2750	486.771	24	33.3351	['Tbnd9ed', '599', '628', '2']
AnTat1.1_run_contig1775_len1034_circularized.fwd.1.1	AnTat1.1_run_contig1775_len1034_circularized	+	62	10.9745	14	19.4455	['Tbnd7ed', '922', '953', '2']
AnTat1.1_run_contig1775_len1034_circularized.fwd.2.1	AnTat1.1_run_contig1775_len1034_circularized	+	380	67.2629	322	447.246	['Tbnd7ed', '771', '826', '2']
AnTat1.1_run_contig1780.1_len2737.993.fwd.1.1	AnTat1.1_run_contig1780.1_len2737.993	+	2706	478.983	666	925.05	['Tbnd9ed', '64', '110', '2']
AnTat1.1_run_contig1780.1_len2737.993.fwd.2.1	AnTat1.1_run_contig1780.1_len2737.993	+	5476	969.294	1490	2069.56	['Tbnd7ed', '1105', '1151', '2']
AnTat1.1_run_contig1780.2_len2737.993.fwd.1.1	AnTat1.1_run_contig1780.2_len2737.993	+	454	80.3615	24	33.3351	['Tbcr4ed', '198', '242', '2']
AnTat1.1_run_contig1780.2_len2737.993.fwd.2.1	AnTat1.1_run_contig1780.2_len2737.993	+	1460	258.431	68	94.4496	['Tbcr3ed', '144', '194', '2']
AnTat1.1_run_contig1780.2_len2737.993.fwd.3.1	AnTat1.1_run_contig1780.2_len2737.993	+	2170	384.107	246	341.685	['Tbco3ed', '806', '850', '2']['Tbco3ed', '808', '852', '2']
AnTat1.1_run_contig1784_len990_circularized.fwd.1.1	AnTat1.1_run_contig1784_len990_circularized	+	354	62.6607	58	80.5599	['Tbnd7ed', '561', '607', '2']['Tbnd7ed', '562', '608', '2']['Tbnd7ed', '564', '610', '2']
AnTat1.1_run_contig1784_len990_circularized.fwd.3.1	AnTat1.1_run_contig1784_len990_circularized	+	3922	694.224	408	566.697	['Tbnd9ed', '116', '164', '2']
AnTat1.1_run_contig1784_len990_circularized.fwd.4.1	AnTat1.1_run_contig1784_len990_circularized	+	14128	2500.77	1765	2451.52	['Tbnd7ed', '1162', '1209', '2']
AnTat1.1_run_contig1788_len1061_circularized.fwd.1.1	AnTat1.1_run_contig1788_len1061_circularized	+	44	7.78834	0	0	['Tbnd9ed', '147', '171', '2']
AnTat1.1_run_contig1788_len1061_circularized.fwd.2.1	AnTat1.1_run_contig1788_len1061_circularized	+	530	93.8141	0	0	['Tbcr4ed', '384', '424', '2']
AnTat1.1_run_contig1788_len1061_circularized.fwd.3.1	AnTat1.1_run_contig1788_len1061_circularized	+	354	62.6607	0	0	['Tbnd7ed', '1034', '1078', '2']
AnTat1.1_run_contig1788_len1061_circularized.fwd.4.1	AnTat1.1_run_contig1788_len1061_circularized	+	2052	363.22	0	0	['Tbnd8ed', '430', '459', '2']
AnTat1.1_run_contig1793.1_len1427.990.fwd.1.1	AnTat1.1_run_contig1793.1_len1427.990	+	999	176.831	258	358.353	['Tbnd8ed', '118', '161', '2']
AnTat1.1_run_contig1793.1_len1427.990.fwd.4.1	AnTat1.1_run_contig1793.1_len1427.990	+	6052	1071.25	1014	1408.41	['Tbco3ed', '348', '397', '2']
AnTat1.1_run_contig1793.1_len1427.990.fwd.5.1	AnTat1.1_run_contig1793.1_len1427.990	+	9211	1630.42	941	1307.02	['Tbnd8ed', '443', '482', '2']
AnTat1.1_run_contig1795_len1002_circularized.fwd.1.1	AnTat1.1_run_contig1795_len1002_circularized	+	504	89.2119	234	325.018	['Tbnd9ed', '235', '281', '2']
AnTat1.1_run_contig1795_len1002_circularized.fwd.2.1	AnTat1.1_run_contig1795_len1002_circularized	+	14424	2553.16	4484	6228.12	['Tbco3ed', '803', '853', '2']
AnTat1.1_run_contig1796.1_len2165.994.fwd.1.1	AnTat1.1_run_contig1796.1_len2165.994	+	80	14.1606	0	0	['Tbrps12ed', '39', '73', '2']
AnTat1.1_run_contig1796.1_len2165.994.fwd.3.1	AnTat1.1_run_contig1796.1_len2165.994	+	62	10.9745	0	0	['Tbnd3ed', '85', '108', '2']['Tbnd9ed', '146', '169', '2']['Tbrps12ed', '196', '219', '2']['Tbcr3ed', '251', '274', '2']['Tbnd7ed', '505', '528', '2']['Tba6ed', '713', '736', '2']
AnTat1.1_run_contig1796.2_len2165.991.fwd.2.1	AnTat1.1_run_contig1796.2_len2165.991	+	6082	1076.56	998	1386.19	['Tbnd7ed', '1028', '1072', '2']
AnTat1.1_run_contig1796.2_len2165.991.fwd.3.1	AnTat1.1_run_contig1796.2_len2165.991	+	6299	1114.97	414	575.031	['Tbcr4ed', '284', '330', '2']
AnTat1.1_run_contig1796.2_len2165.991.fwd.4.1	AnTat1.1_run_contig1796.2_len2165.991	+	40586	7184.04	4260	5916.99	['Tbcr4ed', '348', '398', '2']
AnTat1.1_run_contig1798_len1006_circularized.fwd.1.1	AnTat1.1_run_contig1798_len1006_circularized	+	572	101.248	72	100.005	['Tbnd7ed', '245', '280', '2']['Tbnd7ed', '248', '283', '2']
AnTat1.1_run_contig1798_len1006_circularized.fwd.3.1	AnTat1.1_run_contig1798_len1006_circularized	+	88	15.5767	36	50.0027	['Tbnd7ed', '779', '825', '2']['Tbnd7ed', '781', '827', '2']
AnTat1.1_run_contig1798_len1006_circularized.fwd.4.1	AnTat1.1_run_contig1798_len1006_circularized	+	74	13.0986	20	27.7793	['Tbcr4ed', '193', '217', '2']['Tbcr4ed', '441', '465', '2']
AnTat1.1_run_contig1798_len1006_circularized.fwd.5.1	AnTat1.1_run_contig1798_len1006_circularized	+	6816	1206.48	990	1375.07	['Tba6ed', '67', '92', '2']
AnTat1.1_run_contig1799_len1001_circularized.fwd.1.1	AnTat1.1_run_contig1799_len1001_circularized	+	232	41.0658	42	58.3365	['Tbnd9ed', '554', '596', '2']
AnTat1.1_run_contig1799_len1001_circularized.fwd.2.1	AnTat1.1_run_contig1799_len1001_circularized	+	1194	211.347	452	627.812	['Tbcr3ed', '33', '74', '2']
AnTat1.1_run_contig1801.1_len1229.1055.fwd.1.1	AnTat1.1_run_contig1801.1_len1229.1055	+	2120	375.256	56	77.782	['Tbnd3ed', '58', '105', '2']
AnTat1.1_run_contig1801.1_len1229.1055.fwd.2.1	AnTat1.1_run_contig1801.1_len1229.1055	+	2520	446.059	986	1369.52	['Tbnd7ed', '965', '1001', '2']['Tbnd7ed', '966', '1002', '2']['Tbnd7ed', '967', '1003', '2']
AnTat1.1_run_contig1801.1_len1229.1055.fwd.3.1	AnTat1.1_run_contig1801.1_len1229.1055	+	104	18.4088	26	36.1131	['Tbnd9ed', '476', '505', '2']
AnTat1.1_run_contig1801.1_len1229.1055.fwd.4.1	AnTat1.1_run_contig1801.1_len1229.1055	+	5099	902.562	1314	1825.1	['Tbnd8ed', '157', '190', '2']
AnTat1.1_run_contig1803_len1019_circularized.fwd.1.1	AnTat1.1_run_contig1803_len1019_circularized	+	4974	880.436	292	405.578	['Tbnd8ed', '444', '476', '2']['Tbnd8ed', '446', '478', '2']
AnTat1.1_run_contig1803_len1019_circularized.fwd.2.1	AnTat1.1_run_contig1803_len1019_circularized	+	3436	608.199	584	811.155	['Tbnd8ed', '118', '155', '2']
AnTat1.1_run_contig1803_len1019_circularized.fwd.3.1	AnTat1.1_run_contig1803_len1019_circularized	+	590	104.435	34	47.2248	['Tbcr4ed', '407', '433', '2']
AnTat1.1_run_contig1803_len1019_circularized.fwd.4.1	AnTat1.1_run_contig1803_len1019_circularized	+	15005	2656	2555	3548.8	['Tbnd7ed', '805', '865', '2']
AnTat1.1_run_contig1824_len1000_circularized.fwd.1.1	AnTat1.1_run_contig1824_len1000_circularized	+	1246	220.552	432	600.033	['Tbnd7ed', '626', '664', '2']
AnTat1.1_run_contig1824_len1000_circularized.fwd.2.1	AnTat1.1_run_contig1824_len1000_circularized	+	4234	749.451	410	569.475	['Tbnd7ed', '1049', '1096', '2']
AnTat1.1_run_contig1824_len1000_circularized.fwd.3.1	AnTat1.1_run_contig1824_len1000_circularized	+	12378	2191	595	826.434	['Tbcr4ed', '411', '464', '2']['Tbcr4ed', '412', '465', '2']
AnTat1.1_run_contig1827_len1008_circularized.fwd.1.1	AnTat1.1_run_contig1827_len1008_circularized	+	194	34.3395	98	136.118	['Tbcr4ed', '332', '355', '2']['Tbco3ed', '528', '551', '2']
AnTat1.1_run_contig1827_len1008_circularized.fwd.3.1	AnTat1.1_run_contig1827_len1008_circularized	+	783	138.597	124	172.232	['Tbnd7ed', '387', '433', '2']
AnTat1.1_run_contig1827_len1008_circularized.fwd.4.1	AnTat1.1_run_contig1827_len1008_circularized	+	29885	5289.88	2606	3619.64	['Tba6ed', '689', '741', '2']['Tba6ed', '690', '742', '2']
AnTat1.1_run_contig1828_len1020_circularized.fwd.1.1	AnTat1.1_run_contig1828_len1020_circularized	+	690	122.135	186	258.347	['Tbnd7ed', '245', '283', '2']
AnTat1.1_run_contig1828_len1020_circularized.fwd.2.1	AnTat1.1_run_contig1828_len1020_circularized	+	742	131.34	350	486.137	['Tbco3ed', '104', '130', '2']
AnTat1.1_run_contig1828_len1020_circularized.fwd.3.1	AnTat1.1_run_contig1828_len1020_circularized	+	1762	311.888	118	163.898	['Tbnd7ed', '278', '319', '2']
AnTat1.1_run_contig1835.1_len1105.986.fwd.1.1	AnTat1.1_run_contig1835.1_len1105.986	+	2020	357.556	82	113.895	['Tbrps12ed', '89', '122', '2']
AnTat1.1_run_contig1837_len1009_circularized.fwd.1.1	AnTat1.1_run_contig1837_len1009_circularized	+	192	33.9855	254	352.797	['Tba6ed', '293', '341', '2']['Tba6ed', '294', '342', '2']
AnTat1.1_run_contig1842_len989_circularized.fwd.1.1	AnTat1.1_run_contig1842_len989_circularized	+	106	18.7628	6	8.33378	['Tbco3ed', '311', '334', '2']
AnTat1.1_run_contig1842_len989_circularized.fwd.4.1	AnTat1.1_run_contig1842_len989_circularized	+	1144	202.497	92	127.785	['Tba6ed', '136', '184', '2']['Tba6ed', '138', '186', '2']
AnTat1.1_run_contig1842_len989_circularized.fwd.5.1	AnTat1.1_run_contig1842_len989_circularized	+	1938	343.041	294	408.355	['Tba6ed', '213', '264', '2']
AnTat1.1_run_contig1864.1_len1212.988.fwd.3.1	AnTat1.1_run_contig1864.1_len1212.988	+	760	134.526	122	169.454	['Tba6ed', '106', '150', '2']['Tba6ed', '107', '151', '2']
AnTat1.1_run_contig1865.1_len1246.1011.fwd.1.1	AnTat1.1_run_contig1865.1_len1246.1011	+	94	16.6387	1218	1691.76	['Tbcr4ed', '75', '123', '2']
AnTat1.1_run_contig1870_len980_circularized.fwd.1.1	AnTat1.1_run_contig1870_len980_circularized	+	412	72.9272	32	44.4469	['Tba6ed', '379', '427', '2']
AnTat1.1_run_contig1870_len980_circularized.fwd.2.1	AnTat1.1_run_contig1870_len980_circularized	+	1136	201.081	208	288.905	['Tbcr3ed', '146', '190', '2']['Tbcr3ed', '148', '192', '2']
AnTat1.1_run_contig1870_len980_circularized.fwd.3.1	AnTat1.1_run_contig1870_len980_circularized	+	13908	2461.82	2676	3716.87	['Tbnd7ed', '932', '967', '2']
AnTat1.1_run_contig1873.1_len1898.1019.fwd.1.1	AnTat1.1_run_contig1873.1_len1898.1019	+	220	38.9417	14	19.4455	['Tbnd7ed', '1012', '1046', '2']
AnTat1.1_run_contig1887_len998_circularized.fwd.1.1	AnTat1.1_run_contig1887_len998_circularized	+	2975	526.598	510	708.372	['Tbco3ed', '789', '818', '2']
AnTat1.1_run_contig1887_len998_circularized.fwd.2.1	AnTat1.1_run_contig1887_len998_circularized	+	45250	8009.6	1512	2100.11	['Tbnd8ed', '302', '341', '2']
AnTat1.1_run_contig1894.1_len1173.1055.fwd.1.1	AnTat1.1_run_contig1894.1_len1173.1055	+	48	8.49637	32	44.4469	['Tbcr4ed', '185', '208', '2']['Tbco3ed', '805', '828', '2']
AnTat1.1_run_contig1894.1_len1173.1055.fwd.2.1	AnTat1.1_run_contig1894.1_len1173.1055	+	132	23.365	12	16.6676	['Tbnd7ed', '361', '404', '2']['Tbnd7ed', '362', '405', '2']
AnTat1.1_run_contig1894.1_len1173.1055.fwd.3.1	AnTat1.1_run_contig1894.1_len1173.1055	+	554	98.0623	62	86.1158	['Tbnd7ed', '877', '927', '2']
AnTat1.1_run_contig1895_len1035_circularized.fwd.1.1	AnTat1.1_run_contig1895_len1035_circularized	+	780	138.066	174	241.68	['Tbnd9ed', '491', '536', '2']
AnTat1.1_run_contig1895_len1035_circularized.fwd.2.1	AnTat1.1_run_contig1895_len1035_circularized	+	526	93.1061	76	105.561	['Tbnd8ed', '397', '435', '2']
AnTat1.1_run_contig1897_len1014_circularized.fwd.2.1	AnTat1.1_run_contig1897_len1014_circularized	+	1672	295.957	256	355.575	['Tbnd9ed', '351', '391', '2']['Tbnd9ed', '352', '392', '2']
AnTat1.1_run_contig1897_len1014_circularized.fwd.3.1	AnTat1.1_run_contig1897_len1014_circularized	+	184	32.5694	56	77.782	['Tba6ed', '656', '699', '2']['Tba6ed', '660', '703', '2']
AnTat1.1_run_contig1897_len1014_circularized.fwd.4.1	AnTat1.1_run_contig1897_len1014_circularized	+	11914	2108.87	1874	2602.92	['Tbco3ed', '319', '369', '2']
AnTat1.1_run_contig1897_len1014_circularized.fwd.5.1	AnTat1.1_run_contig1897_len1014_circularized	+	62	10.9745	10	13.8896	['Tbnd9ed', '323', '353', '2']
AnTat1.1_run_contig1904.1_len1218.1002.fwd.1.1	AnTat1.1_run_contig1904.1_len1218.1002	+	240	42.4819	120	166.676	['Tbcr3ed', '44', '81', '2']
AnTat1.1_run_contig1904.1_len1218.1002.fwd.3.1	AnTat1.1_run_contig1904.1_len1218.1002	+	44415	7861.8	4307	5982.27	['Tbrps12ed', '93', '132', '2']
AnTat1.1_run_contig1908_len995_circularized.fwd.1.1	AnTat1.1_run_contig1908_len995_circularized	+	190	33.6315	32	44.4469	['Tbco3ed', '311', '337', '2']['Tbco3ed', '313', '339', '2']
AnTat1.1_run_contig1908_len995_circularized.fwd.2.1	AnTat1.1_run_contig1908_len995_circularized	+	228	40.3578	192	266.681	['Tba6ed', '213', '259', '2']['Tba6ed', '214', '260', '2']
AnTat1.1_run_contig1908_len995_circularized.fwd.3.1	AnTat1.1_run_contig1908_len995_circularized	+	188	33.2775	34	47.2248	['Tba6ed', '135', '186', '2']
AnTat1.1_run_contig1909_len1010_circularized.fwd.2.1	AnTat1.1_run_contig1909_len1010_circularized	+	1252	221.614	138	191.677	['Tbnd9ed', '34', '81', '2']
AnTat1.1_run_contig1909_len1010_circularized.fwd.3.1	AnTat1.1_run_contig1909_len1010_circularized	+	12880	2279.86	1126	1563.97	['Tbnd7ed', '1022', '1068', '2']['Tbnd7ed', '1023', '1069', '2']
AnTat1.1_run_contig1925.1_len1324.1045.fwd.1.1	AnTat1.1_run_contig1925.1_len1324.1045	+	896	158.599	284	394.466	['Tbnd8ed', '352', '387', '2']
AnTat1.1_run_contig1925.1_len1324.1045.fwd.2.1	AnTat1.1_run_contig1925.1_len1324.1045	+	550	97.3542	70	97.2275	['Tbco3ed', '839', '887', '2']
AnTat1.1_run_contig1925.1_len1324.1045.fwd.3.1	AnTat1.1_run_contig1925.1_len1324.1045	+	9205	1629.36	1640	2277.9	['Tbnd7ed', '1069', '1108', '2']['Tbnd7ed', '1070', '1109', '2']
AnTat1.1_run_contig194.1_len1192.1030.fwd.1.1	AnTat1.1_run_contig194.1_len1192.1030	+	292	51.6863	88	122.229	['Tbnd7ed', '776', '820', '2']
AnTat1.1_run_contig194.1_len1192.1030.fwd.2.1	AnTat1.1_run_contig194.1_len1192.1030	+	88	15.5767	4	5.55586	['Tba6ed', '515', '546', '2']
AnTat1.1_run_contig194.1_len1192.1030.fwd.3.1	AnTat1.1_run_contig194.1_len1192.1030	+	16940	2998.51	1336	1855.66	['Tbco3ed', '76', '105', '2']
AnTat1.1_run_contig1943_len991_circularized.fwd.1.1	AnTat1.1_run_contig1943_len991_circularized	+	178	31.5074	62	86.1158	['Tbnd8ed', '268', '305', '2']
AnTat1.1_run_contig1944_len1045_circularized.fwd.1.1	AnTat1.1_run_contig1944_len1045_circularized	+	146	25.8431	48	66.6703	['Tba6ed', '40', '66', '2']
AnTat1.1_run_contig1944_len1045_circularized.fwd.2.1	AnTat1.1_run_contig1944_len1045_circularized	+	1784	315.782	436	605.588	['Tbcr4ed', '380', '425', '2']
AnTat1.1_run_contig1944_len1045_circularized.fwd.4.1	AnTat1.1_run_contig1944_len1045_circularized	+	164	29.0293	19	26.3903	['Tbco3ed', '261', '288', '2']
AnTat1.1_run_contig1944_len1045_circularized.fwd.6.1	AnTat1.1_run_contig1944_len1045_circularized	+	55485	9821.27	1091	1515.36	['Tbcr3ed', '74', '114', '2']
AnTat1.1_run_contig1945.1_len1241.1013.fwd.1.1	AnTat1.1_run_contig1945.1_len1241.1013	+	66	11.6825	2	2.77793	['Tbco3ed', '336', '381', '2']
AnTat1.1_run_contig1945.1_len1241.1013.fwd.2.1	AnTat1.1_run_contig1945.1_len1241.1013	+	32	5.66425	6	8.33378	['Tba6ed', '377', '412', '2']
AnTat1.1_run_contig1946.1_len1171.994.fwd.1.1	AnTat1.1_run_contig1946.1_len1171.994	+	466	82.4856	198	275.015	['Tbco3ed', '429', '479', '2']
AnTat1.1_run_contig1946.1_len1171.994.fwd.2.1	AnTat1.1_run_contig1946.1_len1171.994	+	2002	354.369	1668	2316.79	['Tba6ed', '64', '108', '2']
AnTat1.1_run_contig1946.1_len1171.994.fwd.3.1	AnTat1.1_run_contig1946.1_len1171.994	+	1730	306.223	634	880.603	['Tbco3ed', '463', '498', '2']
AnTat1.1_run_contig1952_len986_circularized.fwd.1.1	AnTat1.1_run_contig1952_len986_circularized	+	272	48.1461	90	125.007	['Tbnd8ed', '93', '140', '2']
AnTat1.1_run_contig1952_len986_circularized.fwd.3.1	AnTat1.1_run_contig1952_len986_circularized	+	3018	534.209	434	602.81	['Tbnd7ed', '326', '350', '2']['Tbnd7ed', '333', '357', '2']
AnTat1.1_run_contig1960_len1000_circularized.fwd.1.1	AnTat1.1_run_contig1960_len1000_circularized	+	230	40.7118	124	172.232	['Tbcr3ed', '147', '194', '2']
AnTat1.1_run_contig1960_len1000_circularized.fwd.2.1	AnTat1.1_run_contig1960_len1000_circularized	+	1722	304.807	516	716.705	['Tbco3ed', '808', '851', '2']
AnTat1.1_run_contig1966.1_len1142.1023.fwd.2.1	AnTat1.1_run_contig1966.1_len1142.1023	+	156	27.6132	134	186.121	['Tbnd7ed', '1024', '1069', '2']['Tbnd7ed', '1029', '1074', '2']
AnTat1.1_run_contig1974.1_len1167.1006.fwd.1.1	AnTat1.1_run_contig1974.1_len1167.1006	+	402	71.1571	340	472.248	['Tba6ed', '440', '478', '2']['Tba6ed', '441', '479', '2']['Tba6ed', '442', '480', '2']
AnTat1.1_run_contig1988.1_len1124.1009.fwd.1.1	AnTat1.1_run_contig1988.1_len1124.1009	+	8088	1431.64	2301	3196.01	['Tbcr3ed', '179', '220', '2']['Tbcr3ed', '181', '222', '2']['Tbcr3ed', '182', '223', '2']
AnTat1.1_run_contig1988.1_len1124.1009.fwd.2.1	AnTat1.1_run_contig1988.1_len1124.1009	+	42470	7517.52	14360	19945.5	['Tbnd7ed', '781', '827', '2']
AnTat1.1_run_contig1988.1_len1124.1009.fwd.3.1	AnTat1.1_run_contig1988.1_len1124.1009	+	51551	9124.93	7302	10142.2	['Tbnd8ed', '435', '469', '2']
AnTat1.1_run_contig1999_len979_circularized.fwd.1.1	AnTat1.1_run_contig1999_len979_circularized	+	372	65.8469	52	72.2261	['Tbnd9ed', '298', '345', '2']
AnTat1.1_run_contig1999_len979_circularized.fwd.2.1	AnTat1.1_run_contig1999_len979_circularized	+	154	27.2592	4	5.55586	['Tbnd9ed', '197', '224', '2']['Tbnd8ed', '443', '470', '2']
AnTat1.1_run_contig1999_len979_circularized.fwd.3.1	AnTat1.1_run_contig1999_len979_circularized	+	372	65.8469	100	138.896	['Tbnd7ed', '500', '539', '2']
AnTat1.1_run_contig1999_len979_circularized.fwd.4.1	AnTat1.1_run_contig1999_len979_circularized	+	252	44.6059	58	80.5599	['Tbnd8ed', '264', '307', '2']
AnTat1.1_run_contig199_len976_circularized.fwd.1.1	AnTat1.1_run_contig199_len976_circularized	+	184	32.5694	36	50.0027	['Tbco3ed', '605', '651', '2']
AnTat1.1_run_contig199_len976_circularized.fwd.2.1	AnTat1.1_run_contig199_len976_circularized	+	1086	192.23	242	336.129	['Tbnd7ed', '36', '72', '2']['Tbnd7ed', '37', '73', '2']
AnTat1.1_run_contig199_len976_circularized.fwd.3.1	AnTat1.1_run_contig199_len976_circularized	+	4406	779.896	610	847.268	['Tbnd7ed', '1073', '1122', '2']['Tbnd7ed', '1075', '1124', '2']
AnTat1.1_run_contig2000_len997_circularized.fwd.1.1	AnTat1.1_run_contig2000_len997_circularized	+	676	119.657	242	336.129	['Tbnd7ed', '638', '686', '2']
AnTat1.1_run_contig2000_len997_circularized.fwd.2.1	AnTat1.1_run_contig2000_len997_circularized	+	1320	233.65	178	247.236	['Tbcr4ed', '321', '371', '2']['Tbcr4ed', '322', '372', '2']
AnTat1.1_run_contig2015_len1008_circularized.fwd.1.1	AnTat1.1_run_contig2015_len1008_circularized	+	218	38.5877	6	8.33378	['Tbnd7ed', '276', '308', '2']['Tbnd7ed', '279', '311', '2']
AnTat1.1_run_contig2015_len1008_circularized.fwd.2.1	AnTat1.1_run_contig2015_len1008_circularized	+	104	18.4088	38	52.7806	['Tbcr4ed', '48', '91', '2']
AnTat1.1_run_contig2015_len1008_circularized.fwd.3.1	AnTat1.1_run_contig2015_len1008_circularized	+	2368	419.154	400	555.586	['Tbco3ed', '635', '677', '2']
AnTat1.1_run_contig2039_len1013_circularized.fwd.1.1	AnTat1.1_run_contig2039_len1013_circularized	+	56	9.91243	20	27.7793	['Tbnd3ed', '107', '135', '2']
AnTat1.1_run_contig2039_len1013_circularized.fwd.3.1	AnTat1.1_run_contig2039_len1013_circularized	+	4172	738.476	694	963.941	['Tbnd7ed', '1103', '1149', '2']
AnTat1.1_run_contig2039_len1013_circularized.fwd.4.1	AnTat1.1_run_contig2039_len1013_circularized	+	27838	4927.54	4830	6708.7	['Tbnd9ed', '62', '107', '2']
AnTat1.1_run_contig2050_len1155.fwd.2.1	AnTat1.1_run_contig2050_len1155	+	32	5.66425	0	0	['Tbnd9ed', '298', '325', '2']['Tbnd7ed', '1039', '1066', '2']
AnTat1.1_run_contig2050_len1155.fwd.3.1	AnTat1.1_run_contig2050_len1155	+	684	121.073	46	63.8923	['Tbnd8ed', '117', '155', '2']['Tbnd8ed', '118', '156', '2']
AnTat1.1_run_contig2050_len1155.fwd.4.1	AnTat1.1_run_contig2050_len1155	+	232	41.0658	8	11.1117	['Tbco3ed', '362', '394', '2']
AnTat1.1_run_contig2050_len1155.fwd.5.1	AnTat1.1_run_contig2050_len1155	+	1518	268.698	134	186.121	['Tbnd7ed', '819', '864', '2']
AnTat1.1_run_contig2050_len1155.fwd.6.1	AnTat1.1_run_contig2050_len1155	+	13293	2352.96	354	491.693	['Tbnd8ed', '442', '472', '2']
AnTat1.1_run_contig2062_len1043_circularized.fwd.1.1	AnTat1.1_run_contig2062_len1043_circularized	+	1642	290.647	920	1277.85	['Tbnd9ed', '284', '310', '2']
AnTat1.1_run_contig2065_len986_circularized.fwd.1.1	AnTat1.1_run_contig2065_len986_circularized	+	1054	186.566	458	636.146	['Tbco3ed', '576', '621', '2']
AnTat1.1_run_contig2065_len986_circularized.fwd.2.1	AnTat1.1_run_contig2065_len986_circularized	+	2436	431.191	792	1100.06	['Tbco3ed', '75', '109', '2']
AnTat1.1_run_contig2080_len1072_circularized.fwd.2.1	AnTat1.1_run_contig2080_len1072_circularized	+	13052	2310.3	1608	2233.45	['Tbcr3ed', '74', '116', '2']
AnTat1.1_run_contig2081_len1039_circularized.fwd.1.1	AnTat1.1_run_contig2081_len1039_circularized	+	728	128.862	152	211.123	['Tbnd9ed', '494', '538', '2']
AnTat1.1_run_contig2081_len1039_circularized.fwd.2.1	AnTat1.1_run_contig2081_len1039_circularized	+	584	103.373	82	113.895	['Tbco3ed', '602', '648', '2']
AnTat1.1_run_contig2081_len1039_circularized.fwd.3.1	AnTat1.1_run_contig2081_len1039_circularized	+	2958	523.589	482	669.481	['Tbnd8ed', '397', '435', '2']
AnTat1.1_run_contig2082_len1001_circularized.fwd.1.1	AnTat1.1_run_contig2082_len1001_circularized	+	240	42.4819	74	102.783	['Tba6ed', '148', '176', '2']
AnTat1.1_run_contig2083_len1062_circularized.fwd.1.1	AnTat1.1_run_contig2083_len1062_circularized	+	70	12.3905	26	36.1131	['Tbnd7ed', '120', '143', '2']
AnTat1.1_run_contig2083_len1062_circularized.fwd.2.1	AnTat1.1_run_contig2083_len1062_circularized	+	21710	3842.84	1726	2397.35	['Tbnd7ed', '95', '121', '2']
AnTat1.1_run_contig2085_len1003_circularized.fwd.1.1	AnTat1.1_run_contig2085_len1003_circularized	+	345	61.0677	18	25.0014	['Tbnd7ed', '426', '465', '2']
AnTat1.1_run_contig2086_len990_circularized.fwd.2.1	AnTat1.1_run_contig2086_len990_circularized	+	508	89.9199	200	277.793	['Tba6ed', '222', '271', '2']
AnTat1.1_run_contig2086_len990_circularized.fwd.3.1	AnTat1.1_run_contig2086_len990_circularized	+	728	128.862	114	158.342	['Tbco3ed', '267', '311', '2']
AnTat1.1_run_contig2087_len984_circularized.fwd.1.1	AnTat1.1_run_contig2087_len984_circularized	+	88	15.5767	0	0	['Tbcr4ed', '414', '461', '2']['Tbcr4ed', '415', '462', '2']['Tbcr4ed', '416', '463', '2']
AnTat1.1_run_contig2089_len989_circularized.fwd.1.1	AnTat1.1_run_contig2089_len989_circularized	+	48	8.49637	8	11.1117	['Tbnd3ed', '23', '47', '2']
AnTat1.1_run_contig2089_len989_circularized.fwd.2.1	AnTat1.1_run_contig2089_len989_circularized	+	6626	1172.85	338	469.47	['Tbnd9ed', '241', '286', '2']['Tbnd9ed', '242', '287', '2']
AnTat1.1_run_contig2090_len998_circularized.fwd.1.1	AnTat1.1_run_contig2090_len998_circularized	+	880	155.767	200	277.793	['Tbnd3ed', '27', '75', '2']['Tbnd3ed', '29', '77', '2']
AnTat1.1_run_contig2090_len998_circularized.fwd.2.1	AnTat1.1_run_contig2090_len998_circularized	+	100	17.7008	26	36.1131	['Tbcr4ed', '312', '338', '2']
AnTat1.1_run_contig2090_len998_circularized.fwd.3.1	AnTat1.1_run_contig2090_len998_circularized	+	522	92.398	30	41.6689	['Tbnd3ed', '247', '295', '2']
AnTat1.1_run_contig2091_len991_circularized.fwd.1.1	AnTat1.1_run_contig2091_len991_circularized	+	28	4.95622	0	0	['Tbnd9ed', '555', '592', '2']
AnTat1.1_run_contig2091_len991_circularized.fwd.2.1	AnTat1.1_run_contig2091_len991_circularized	+	246	43.5439	54	75.0041	['Tbmurf2ed', '75', '105', '2']
AnTat1.1_run_contig2091_len991_circularized.fwd.3.1	AnTat1.1_run_contig2091_len991_circularized	+	2116	374.548	256	355.575	['Tbnd9ed', '437', '478', '2']
AnTat1.1_run_contig2092_len1016_circularized.fwd.1.1	AnTat1.1_run_contig2092_len1016_circularized	+	64	11.3285	26	36.1131	['Tbnd7ed', '1024', '1069', '2']
AnTat1.1_run_contig2093_len1014_circularized.fwd.1.1	AnTat1.1_run_contig2093_len1014_circularized	+	340	60.1826	90	125.007	['Tbnd7ed', '1027', '1074', '2']
AnTat1.1_run_contig2094_len997_circularized.fwd.1.1	AnTat1.1_run_contig2094_len997_circularized	+	638	112.931	188	261.125	['Tbco3ed', '147', '184', '2']
AnTat1.1_run_contig2094_len997_circularized.fwd.2.1	AnTat1.1_run_contig2094_len997_circularized	+	62	10.9745	6	8.33378	['Tbnd9ed', '87', '110', '2']['Tbco3ed', '421', '444', '2']
AnTat1.1_run_contig2094_len997_circularized.fwd.3.1	AnTat1.1_run_contig2094_len997_circularized	+	404	71.5111	230	319.462	['Tbnd8ed', '323', '367', '2']['Tbnd8ed', '324', '368', '2']['Tbnd8ed', '325', '369', '2']
AnTat1.1_run_contig2094_len997_circularized.fwd.4.1	AnTat1.1_run_contig2094_len997_circularized	+	1704	301.621	322	447.246	['Tbnd7ed', '481', '520', '2']
AnTat1.1_run_contig2095_len1012_circularized.fwd.1.1	AnTat1.1_run_contig2095_len1012_circularized	+	1652	292.417	324	450.024	['Tbcr4ed', '115', '162', '2']['Tbcr4ed', '116', '163', '2']
AnTat1.1_run_contig2096_len1000_circularized.fwd.1.1	AnTat1.1_run_contig2096_len1000_circularized	+	658	116.471	296	411.133	['Tbco3ed', '777', '822', '2']
AnTat1.1_run_contig2096_len1000_circularized.fwd.2.1	AnTat1.1_run_contig2096_len1000_circularized	+	70	12.3905	22	30.5572	['Tbnd3ed', '277', '326', '2']
AnTat1.1_run_contig2096_len1000_circularized.fwd.3.1	AnTat1.1_run_contig2096_len1000_circularized	+	2930	518.633	90	125.007	['Tbco3ed', '181', '228', '2']['Tbco3ed', '182', '229', '2']
AnTat1.1_run_contig2097_len1045_circularized.fwd.1.1	AnTat1.1_run_contig2097_len1045_circularized	+	50	8.85039	0	0	['Tba6ed', '123', '148', '2']
AnTat1.1_run_contig2098_len995_circularized.fwd.1.1	AnTat1.1_run_contig2098_len995_circularized	+	54	9.55842	2	2.77793	['Tbrps12ed', '160', '202', '2']
AnTat1.1_run_contig2098_len995_circularized.fwd.2.1	AnTat1.1_run_contig2098_len995_circularized	+	238	42.1278	4	5.55586	['Tbrps12ed', '250', '298', '2']
AnTat1.1_run_contig2099_len1058_circularized.fwd.1.1	AnTat1.1_run_contig2099_len1058_circularized	+	1472	260.555	0	0	['Tbrps12ed', '66', '112', '2']
AnTat1.1_run_contig2099_len1058_circularized.fwd.2.1	AnTat1.1_run_contig2099_len1058_circularized	+	212	37.5256	0	0	['Tbcr4ed', '45', '95', '2']
AnTat1.1_run_contig2099_len1058_circularized.fwd.3.1	AnTat1.1_run_contig2099_len1058_circularized	+	68	12.0365	0	0	['Tbco3ed', '911', '935', '2']
AnTat1.1_run_contig2099_len1058_circularized.fwd.4.1	AnTat1.1_run_contig2099_len1058_circularized	+	11206	1983.55	0	0	['Tbco3ed', '837', '882', '2']
AnTat1.1_run_contig20_len1021_circularized.fwd.1.1	AnTat1.1_run_contig20_len1021_circularized	+	574	101.602	188	261.125	['Tbnd7ed', '1189', '1234', '2']
AnTat1.1_run_contig20_len1021_circularized.fwd.2.1	AnTat1.1_run_contig20_len1021_circularized	+	818	144.792	412	572.253	['Tbnd9ed', '523', '572', '2']
AnTat1.1_run_contig2100_len977_circularized.fwd.1.1	AnTat1.1_run_contig2100_len977_circularized	+	348	61.5987	90	125.007	['Tbco3ed', '577', '625', '2']
AnTat1.1_run_contig2100_len977_circularized.fwd.2.1	AnTat1.1_run_contig2100_len977_circularized	+	482	85.3177	42	58.3365	['Tbnd8ed', '47', '72', '2']
AnTat1.1_run_contig213_len1072.fwd.3.1	AnTat1.1_run_contig213_len1072	+	82	14.5146	24	33.3351	['Tbnd3ed', '309', '333', '2']['Tba6ed', '577', '601', '2']
AnTat1.1_run_contig213_len1072.fwd.4.1	AnTat1.1_run_contig213_len1072	+	2726	482.523	710	986.165	['Tbnd7ed', '333', '375', '2']
AnTat1.1_run_contig213_len1072.fwd.6.1	AnTat1.1_run_contig213_len1072	+	6134	1085.77	1290	1791.76	['Tbnd7ed', '706', '742', '2']
AnTat1.1_run_contig214.1_len1519.989.fwd.1.1	AnTat1.1_run_contig214.1_len1519.989	+	1188	210.285	210	291.682	['Tbcr4ed', '277', '307', '2']
AnTat1.1_run_contig214.1_len1519.989.fwd.2.1	AnTat1.1_run_contig214.1_len1519.989	+	7256	1284.37	686	952.829	['Tbnd7ed', '499', '539', '2']['Tbnd7ed', '500', '540', '2']
AnTat1.1_run_contig216_len992_circularized.fwd.1.1	AnTat1.1_run_contig216_len992_circularized	+	30	5.31023	0	0	['Tbco3ed', '522', '566', '2']
AnTat1.1_run_contig216_len992_circularized.fwd.2.1	AnTat1.1_run_contig216_len992_circularized	+	318	56.2885	118	163.898	['Tbnd7ed', '458', '503', '2']
AnTat1.1_run_contig216_len992_circularized.fwd.4.1	AnTat1.1_run_contig216_len992_circularized	+	2070	366.406	314	436.135	['Tbnd7ed', '388', '430', '2']['Tbnd7ed', '389', '431', '2']
AnTat1.1_run_contig21_len1001_circularized.fwd.1.1	AnTat1.1_run_contig21_len1001_circularized	+	806	142.668	32	44.4469	['Tbnd7ed', '335', '379', '2']
AnTat1.1_run_contig21_len1001_circularized.fwd.2.1	AnTat1.1_run_contig21_len1001_circularized	+	444	78.5914	54	75.0041	['Tbnd7ed', '146', '190', '2']
AnTat1.1_run_contig21_len1001_circularized.fwd.3.1	AnTat1.1_run_contig21_len1001_circularized	+	50	8.85039	32	44.4469	['Tba6ed', '591', '617', '2']
AnTat1.1_run_contig2.1_len1047.fwd.2.1	AnTat1.1_run_contig2.1_len1047	+	78	13.8066	2	2.77793	['Tbrps12ed', '217', '242', '2']
AnTat1.1_run_contig2.1_len1047.fwd.3.1	AnTat1.1_run_contig2.1_len1047	+	444	78.5914	102	141.674	['Tbnd8ed', '122', '165', '2']
AnTat1.1_run_contig2.1_len1047.fwd.4.1	AnTat1.1_run_contig2.1_len1047	+	410	72.5732	64	88.8937	['Tbco3ed', '665', '708', '2']
AnTat1.1_run_contig2.1_len1047.fwd.5.1	AnTat1.1_run_contig2.1_len1047	+	6480	1147.01	1040	1444.52	['Tbrps12ed', '189', '222', '2']['Tbrps12ed', '190', '223', '2']['Tbrps12ed', '191', '224', '2']
AnTat1.1_run_contig224_len1002_circularized.fwd.2.1	AnTat1.1_run_contig224_len1002_circularized	+	994	175.946	72	100.005	['Tbnd8ed', '268', '297', '2']
AnTat1.1_run_contig224_len1002_circularized.fwd.3.1	AnTat1.1_run_contig224_len1002_circularized	+	2678	474.027	248	344.463	['Tbcr3ed', '114', '158', '2']
AnTat1.1_run_contig224_len1002_circularized.fwd.5.1	AnTat1.1_run_contig224_len1002_circularized	+	4821	853.354	506	702.816	['Tbcr4ed', '154', '177', '2']
AnTat1.1_run_contig230_len1037_circularized.fwd.1.1	AnTat1.1_run_contig230_len1037_circularized	+	212	37.5256	82	113.895	['Tbnd7ed', '776', '816', '2']
AnTat1.1_run_contig230_len1037_circularized.fwd.2.1	AnTat1.1_run_contig230_len1037_circularized	+	590	104.435	122	169.454	['Tbcr3ed', '176', '220', '2']['Tbcr3ed', '177', '221', '2']
AnTat1.1_run_contig238.1_len1096.984.fwd.1.1	AnTat1.1_run_contig238.1_len1096.984	+	38	6.72629	0	0	['Tbcr4ed', '185', '210', '2']
AnTat1.1_run_contig238.1_len1096.984.fwd.2.1	AnTat1.1_run_contig238.1_len1096.984	+	228	40.3578	42	58.3365	['Tba6ed', '746', '779', '2']['Tba6ed', '747', '780', '2']['Tba6ed', '748', '781', '2']
AnTat1.1_run_contig238.1_len1096.984.fwd.3.1	AnTat1.1_run_contig238.1_len1096.984	+	2374	420.216	586	813.933	['Tba6ed', '660', '707', '2']
AnTat1.1_run_contig249_len1092.fwd.1.1	AnTat1.1_run_contig249_len1092	+	268	47.4381	46	63.8923	['Tbcr4ed', '117', '150', '2']
AnTat1.1_run_contig249_len1092.fwd.2.1	AnTat1.1_run_contig249_len1092	+	336	59.4746	40	55.5586	['Tba6ed', '443', '485', '2']
AnTat1.1_run_contig278_len998_circularized.fwd.1.1	AnTat1.1_run_contig278_len998_circularized	+	40	7.08031	52	72.2261	['Tbco3ed', '862', '898', '2']
AnTat1.1_run_contig278_len998_circularized.fwd.2.1	AnTat1.1_run_contig278_len998_circularized	+	870	153.997	146	202.789	['Tbnd8ed', '378', '408', '2']['Tbnd8ed', '382', '412', '2']
AnTat1.1_run_contig278_len998_circularized.fwd.3.1	AnTat1.1_run_contig278_len998_circularized	+	4324	765.381	452	627.812	['Tbnd9ed', '599', '649', '2']
AnTat1.1_run_contig286_len1057.fwd.1.1	AnTat1.1_run_contig286_len1057	+	170	30.0913	202	280.571	['Tbnd7ed', '114', '158', '2']['Tbnd7ed', '115', '159', '2']
AnTat1.1_run_contig286_len1057.fwd.2.1	AnTat1.1_run_contig286_len1057	+	928	164.263	246	341.685	['Tbrps12ed', '184', '237', '2']
AnTat1.1_run_contig28_len1012_circularized.fwd.1.1	AnTat1.1_run_contig28_len1012_circularized	+	258	45.668	6	8.33378	['Tbnd9ed', '175', '223', '2']
AnTat1.1_run_contig28_len1012_circularized.fwd.2.1	AnTat1.1_run_contig28_len1012_circularized	+	4890	865.568	436	605.588	['Tba6ed', '268', '297', '2']
AnTat1.1_run_contig309_len978_circularized.fwd.1.1	AnTat1.1_run_contig309_len978_circularized	+	9022	1596.96	763	1059.78	['Tbcr4ed', '413', '464', '2']
AnTat1.1_run_contig309_len978_circularized.fwd.2.1	AnTat1.1_run_contig309_len978_circularized	+	19796	3504.04	3002	4169.67	['Tbnd7ed', '1048', '1094', '2']
AnTat1.1_run_contig30_len1012_circularized.fwd.1.1	AnTat1.1_run_contig30_len1012_circularized	+	562	99.4783	104	144.452	['Tbcr4ed', '173', '220', '2']
AnTat1.1_run_contig30_len1012_circularized.fwd.2.1	AnTat1.1_run_contig30_len1012_circularized	+	646	114.347	168	233.346	['Tbnd9ed', '527', '568', '2']
AnTat1.1_run_contig313_len1011_circularized.fwd.1.1	AnTat1.1_run_contig313_len1011_circularized	+	198	35.0475	8	11.1117	['Tbco3ed', '678', '721', '2']
AnTat1.1_run_contig313_len1011_circularized.fwd.2.1	AnTat1.1_run_contig313_len1011_circularized	+	660	116.825	37	51.3917	['Tbcr4ed', '290', '340', '2']
AnTat1.1_run_contig313_len1011_circularized.fwd.3.1	AnTat1.1_run_contig313_len1011_circularized	+	3162	559.698	26	36.1131	['Tba6ed', '413', '455', '2']['Tba6ed', '414', '456', '2']
AnTat1.1_run_contig319_len1069_circularized.fwd.1.1	AnTat1.1_run_contig319_len1069_circularized	+	68	12.0365	6	8.33378	['Tbcr4ed', '489', '515', '2']
AnTat1.1_run_contig319_len1069_circularized.fwd.3.1	AnTat1.1_run_contig319_len1069_circularized	+	28	4.95622	12	16.6676	['Tbcr3ed', '68', '99', '2']
AnTat1.1_run_contig319_len1069_circularized.fwd.4.1	AnTat1.1_run_contig319_len1069_circularized	+	1514	267.99	176	244.458	['Tbrps12ed', '58', '96', '2']
AnTat1.1_run_contig320.1_len1209.989.fwd.1.1	AnTat1.1_run_contig320.1_len1209.989	+	194	34.3395	60	83.3378	['Tbrps12ed', '149', '188', '2']['Tbrps12ed', '150', '189', '2']
AnTat1.1_run_contig320.1_len1209.989.fwd.2.1	AnTat1.1_run_contig320.1_len1209.989	+	49409	8745.77	5638	7830.98	['Tbrps12ed', '249', '281', '2']
AnTat1.1_run_contig321_len990_circularized.fwd.1.1	AnTat1.1_run_contig321_len990_circularized	+	38	6.72629	8	11.1117	['Tbnd8ed', '268', '304', '2']
AnTat1.1_run_contig321_len990_circularized.fwd.2.1	AnTat1.1_run_contig321_len990_circularized	+	46	8.14236	0	0	['Tbnd8ed', '96', '135', '2']
AnTat1.1_run_contig325.1_len1318.989.fwd.1.1	AnTat1.1_run_contig325.1_len1318.989	+	1612	285.336	380	527.806	['Tbco3ed', '682', '722', '2']
AnTat1.1_run_contig325.1_len1318.989.fwd.2.1	AnTat1.1_run_contig325.1_len1318.989	+	1775	314.189	400	555.586	['Tbnd7ed', '717', '757', '2']
AnTat1.1_run_contig325.1_len1318.989.fwd.3.1	AnTat1.1_run_contig325.1_len1318.989	+	8726	1544.57	330	458.358	['Tbnd8ed', '380', '411', '2']['Tbnd8ed', '381', '412', '2']['Tbnd8ed', '382', '413', '2']
AnTat1.1_run_contig328.1_len1096.991.fwd.1.1	AnTat1.1_run_contig328.1_len1096.991	+	66	11.6825	0	0	['Tbnd9ed', '240', '286', '2']
AnTat1.1_run_contig328.1_len1096.991.fwd.2.1	AnTat1.1_run_contig328.1_len1096.991	+	122	21.5949	0	0	['Tbnd8ed', '202', '235', '2']
AnTat1.1_run_contig33_len997_circularized.fwd.1.1	AnTat1.1_run_contig33_len997_circularized	+	5396	955.134	1214	1686.2	['Tbnd8ed', '209', '250', '2']
AnTat1.1_run_contig33_len997_circularized.fwd.2.1	AnTat1.1_run_contig33_len997_circularized	+	12742	2255.43	544	755.596	['Tbnd9ed', '244', '288', '2']['Tbnd9ed', '246', '290', '2']
AnTat1.1_run_contig340.1_len1177.1009.fwd.1.1	AnTat1.1_run_contig340.1_len1177.1009	+	346	61.2447	34	47.2248	['Tbcr4ed', '368', '393', '2']
AnTat1.1_run_contig340.1_len1177.1009.fwd.3.1	AnTat1.1_run_contig340.1_len1177.1009	+	33413	5914.36	1594	2214.01	['Tba6ed', '380', '426', '2']['Tba6ed', '381', '427', '2']
AnTat1.1_run_contig344_len992_circularized.fwd.1.1	AnTat1.1_run_contig344_len992_circularized	+	426	75.4053	46	63.8923	['Tbco3ed', '743', '789', '2']['Tbco3ed', '745', '791', '2']['Tbco3ed', '748', '794', '2']
AnTat1.1_run_contig344_len992_circularized.fwd.2.1	AnTat1.1_run_contig344_len992_circularized	+	1144	202.497	68	94.4496	['Tbco3ed', '456', '498', '2']['Tbco3ed', '458', '500', '2']
AnTat1.1_run_contig344_len992_circularized.fwd.3.1	AnTat1.1_run_contig344_len992_circularized	+	28416	5029.85	886	1230.62	['Tbcr3ed', '113', '161', '2']
AnTat1.1_run_contig347_len1002_circularized.fwd.2.1	AnTat1.1_run_contig347_len1002_circularized	+	1286	227.632	618	858.38	['Tbco3ed', '428', '464', '2']
AnTat1.1_run_contig347_len1002_circularized.fwd.3.1	AnTat1.1_run_contig347_len1002_circularized	+	1056	186.92	220	305.572	['Tbco3ed', '467', '513', '2']
AnTat1.1_run_contig349.1_len1979.983_circularized.fwd.1.1	AnTat1.1_run_contig349.1_len1979.983_circularized	+	136	24.0731	72	100.005	['Tbco3ed', '733', '780', '2']
AnTat1.1_run_contig349.1_len1979.983_circularized.fwd.2.1	AnTat1.1_run_contig349.1_len1979.983_circularized	+	1983	351.006	94	130.563	['Tba6ed', '768', '796', '2']
AnTat1.1_run_contig349.2_len1979.996_circularized.fwd.1.1	AnTat1.1_run_contig349.2_len1979.996_circularized	+	54	9.55842	0	0	['Tbnd8ed', '37', '62', '2']
AnTat1.1_run_contig349.2_len1979.996_circularized.fwd.2.1	AnTat1.1_run_contig349.2_len1979.996_circularized	+	94	16.6387	92	127.785	['Tbnd3ed', '68', '92', '2']['Tbnd7ed', '651', '675', '2']
AnTat1.1_run_contig349.2_len1979.996_circularized.fwd.3.1	AnTat1.1_run_contig349.2_len1979.996_circularized	+	82	14.5146	0	0	['Tbrps12ed', '158', '202', '2']
AnTat1.1_run_contig350.1_len1321.1048.fwd.1.1	AnTat1.1_run_contig350.1_len1321.1048	+	662	117.179	330	458.358	['Tbnd7ed', '1037', '1080', '2']['Tbnd7ed', '1038', '1081', '2']
AnTat1.1_run_contig350.1_len1321.1048.fwd.2.1	AnTat1.1_run_contig350.1_len1321.1048	+	4419	782.197	348	483.36	['Tba6ed', '699', '726', '2']
AnTat1.1_run_contig350.1_len1321.1048.fwd.3.1	AnTat1.1_run_contig350.1_len1321.1048	+	2952	522.527	632	877.825	['Tbcr4ed', '383', '429', '2']
AnTat1.1_run_contig353.1_len1221.1002.fwd.2.1	AnTat1.1_run_contig353.1_len1221.1002	+	452	80.0075	12	16.6676	['Tbnd7ed', '457', '501', '2']
AnTat1.1_run_contig353.1_len1221.1002.fwd.3.1	AnTat1.1_run_contig353.1_len1221.1002	+	60	10.6205	0	0	['Tbnd3ed', '407', '430', '2']
AnTat1.1_run_contig353.1_len1221.1002.fwd.4.1	AnTat1.1_run_contig353.1_len1221.1002	+	4598	813.882	738	1025.06	['Tba6ed', '322', '364', '2']['Tba6ed', '323', '365', '2']['Tba6ed', '324', '366', '2']
AnTat1.1_run_contig353.1_len1221.1002.fwd.5.1	AnTat1.1_run_contig353.1_len1221.1002	+	2856	505.534	838	1163.95	['Tba6ed', '593', '641', '2']
AnTat1.1_run_contig355_len991_circularized.fwd.1.1	AnTat1.1_run_contig355_len991_circularized	+	240	42.4819	42	58.3365	['Tbcr4ed', '175', '218', '2']
AnTat1.1_run_contig355_len991_circularized.fwd.2.1	AnTat1.1_run_contig355_len991_circularized	+	73	12.9216	22	30.5572	['Tbnd9ed', '525', '559', '2']
AnTat1.1_run_contig355_len991_circularized.fwd.3.1	AnTat1.1_run_contig355_len991_circularized	+	1074	190.106	178	247.236	['Tbnd8ed', '291', '333', '2']
AnTat1.1_run_contig357_len1018_circularized.fwd.1.1	AnTat1.1_run_contig357_len1018_circularized	+	154	27.2592	30	41.6689	['Tbcr4ed', '478', '517', '2']
AnTat1.1_run_contig357_len1018_circularized.fwd.3.1	AnTat1.1_run_contig357_len1018_circularized	+	934	165.325	104	144.452	['Tbnd7ed', '779', '825', '2']
AnTat1.1_run_contig357_len1018_circularized.fwd.4.1	AnTat1.1_run_contig357_len1018_circularized	+	3402	602.18	114	158.342	['Tbco3ed', '68', '102', '2']
AnTat1.1_run_contig358.1_len1295.1031.fwd.1.1	AnTat1.1_run_contig358.1_len1295.1031	+	150	26.5512	12	16.6676	['Tba6ed', '240', '280', '2']
AnTat1.1_run_contig358.1_len1295.1031.fwd.2.1	AnTat1.1_run_contig358.1_len1295.1031	+	48	8.49637	4	5.55586	['Tba6ed', '519', '546', '2']
AnTat1.1_run_contig358.1_len1295.1031.fwd.3.1	AnTat1.1_run_contig358.1_len1295.1031	+	2620	463.76	438	608.366	['Tbcr4ed', '258', '303', '2']
AnTat1.1_run_contig358.1_len1295.1031.fwd.4.1	AnTat1.1_run_contig358.1_len1295.1031	+	14458	2559.18	577	801.432	['Tbnd7ed', '59', '88', '2']
AnTat1.1_run_contig360_len1036.fwd.1.1	AnTat1.1_run_contig360_len1036	+	11192	1981.07	2072	2877.93	['Tbnd7ed', '595', '636', '2']['Tbnd7ed', '596', '637', '2']
AnTat1.1_run_contig360_len1036.fwd.3.1	AnTat1.1_run_contig360_len1036	+	12270	2171.88	1636	2272.35	['Tbco3ed', '174', '225', '2']
AnTat1.1_run_contig36.1_len1985.995.fwd.1.1	AnTat1.1_run_contig36.1_len1985.995	+	1868	330.65	392	544.474	['Tba6ed', '408', '451', '2']
AnTat1.1_run_contig36.1_len1985.995.fwd.3.1	AnTat1.1_run_contig36.1_len1985.995	+	10330	1828.49	1330	1847.32	['Tbcr3ed', '34', '84', '2']
AnTat1.1_run_contig363_len991_circularized.fwd.1.1	AnTat1.1_run_contig363_len991_circularized	+	278	49.2081	94	130.563	['Tbnd7ed', '530', '576', '2']['Tbnd7ed', '531', '577', '2']['Tbnd7ed', '532', '578', '2']
AnTat1.1_run_contig363_len991_circularized.fwd.2.1	AnTat1.1_run_contig363_len991_circularized	+	978	173.114	84	116.673	['Tbcr4ed', '426', '472', '2']['Tbcr4ed', '427', '473', '2']
AnTat1.1_run_contig365_len998_circularized.fwd.2.1	AnTat1.1_run_contig365_len998_circularized	+	2660	470.841	534	741.707	['Tbco3ed', '463', '516', '2']
AnTat1.1_run_contig366_len995_circularized.fwd.1.1	AnTat1.1_run_contig366_len995_circularized	+	1102	195.063	178	247.236	['Tbco3ed', '614', '654', '2']
AnTat1.1_run_contig366_len995_circularized.fwd.2.1	AnTat1.1_run_contig366_len995_circularized	+	1954	345.873	194	269.459	['Tba6ed', '720', '767', '2']['Tba6ed', '721', '768', '2']['Tba6ed', '723', '770', '2']
AnTat1.1_run_contig366_len995_circularized.fwd.4.1	AnTat1.1_run_contig366_len995_circularized	+	17432	3085.6	2758	3830.76	['Tbnd7ed', '23', '72', '2']
AnTat1.1_run_contig37.1_len1996.1001_circularized.fwd.1.1	AnTat1.1_run_contig37.1_len1996.1001_circularized	+	1876	332.066	592	822.267	['Tbrps12ed', '222', '265', '2']['Tbrps12ed', '223', '266', '2']
AnTat1.1_run_contig372_len1121.fwd.1.1	AnTat1.1_run_contig372_len1121	+	94	16.6387	32	44.4469	['Tbcr4ed', '277', '303', '2']['Tbcr4ed', '278', '304', '2']
AnTat1.1_run_contig372_len1121.fwd.2.1	AnTat1.1_run_contig372_len1121	+	8242	1458.9	1024	1422.3	['Tbnd7ed', '333', '376', '2']
AnTat1.1_run_contig37.2_len1996.995_circularized.fwd.1.1	AnTat1.1_run_contig37.2_len1996.995_circularized	+	746	132.048	436	605.588	['Tbnd8ed', '319', '366', '2']
AnTat1.1_run_contig37.2_len1996.995_circularized.fwd.2.1	AnTat1.1_run_contig37.2_len1996.995_circularized	+	254	44.96	174	241.68	['Tbnd8ed', '489', '520', '2']
AnTat1.1_run_contig37.2_len1996.995_circularized.fwd.4.1	AnTat1.1_run_contig37.2_len1996.995_circularized	+	2104	372.424	320	444.469	['Tbco3ed', '210', '239', '2']
AnTat1.1_run_contig377.1_len1225.987.fwd.1.1	AnTat1.1_run_contig377.1_len1225.987	+	74	13.0986	10	13.8896	['Tbnd7ed', '989', '1021', '2']['Tbnd7ed', '990', '1022', '2']
AnTat1.1_run_contig377.1_len1225.987.fwd.2.1	AnTat1.1_run_contig377.1_len1225.987	+	2468	436.855	52	72.2261	['Tbco3ed', '296', '337', '2']
AnTat1.1_run_contig378_len1006_circularized.fwd.1.1	AnTat1.1_run_contig378_len1006_circularized	+	198	35.0475	58	80.5599	['Tbcr4ed', '82', '123', '2']['Tbcr4ed', '83', '124', '2']
AnTat1.1_run_contig378_len1006_circularized.fwd.2.1	AnTat1.1_run_contig378_len1006_circularized	+	9004	1593.78	2542	3530.75	['Tba6ed', '474', '513', '2']
AnTat1.1_run_contig384_len989_circularized.fwd.1.1	AnTat1.1_run_contig384_len989_circularized	+	516	91.336	176	244.458	['Tbco3ed', '641', '690', '2']
AnTat1.1_run_contig384_len989_circularized.fwd.2.1	AnTat1.1_run_contig384_len989_circularized	+	1476	261.263	104	144.452	['Tbrps12ed', '186', '212', '2']
AnTat1.1_run_contig384_len989_circularized.fwd.3.1	AnTat1.1_run_contig384_len989_circularized	+	112	19.8249	2	2.77793	['Tbco3ed', '33', '59', '2']
AnTat1.1_run_contig384_len989_circularized.fwd.4.1	AnTat1.1_run_contig384_len989_circularized	+	34956	6187.48	1352	1877.88	['Tbco3ed', '301', '347', '2']
AnTat1.1_run_contig385_len1055_circularized.fwd.1.1	AnTat1.1_run_contig385_len1055_circularized	+	420	74.3432	272	377.798	['Tbnd8ed', '386', '413', '2']
AnTat1.1_run_contig386_len995_circularized.fwd.1.1	AnTat1.1_run_contig386_len995_circularized	+	242	42.8359	0	0	['Tbco3ed', '176', '212', '2']['Tbco3ed', '177', '213', '2']
AnTat1.1_run_contig386_len995_circularized.fwd.2.1	AnTat1.1_run_contig386_len995_circularized	+	23146	4097.02	0	0	['Tbco3ed', '769', '818', '2']
AnTat1.1_run_contig388.1_len2232.987.fwd.1.1	AnTat1.1_run_contig388.1_len2232.987	+	386	68.325	96	133.341	['Tbcr4ed', '84', '126', '2']
AnTat1.1_run_contig388.1_len2232.987.fwd.2.1	AnTat1.1_run_contig388.1_len2232.987	+	25643	4539.01	2944	4089.11	['Tba6ed', '473', '517', '2']
AnTat1.1_run_contig388.1_len2232.987.fwd.3.1	AnTat1.1_run_contig388.1_len2232.987	+	46	8.14236	0	0	['Tbcr3ed', '118', '143', '2']['Tbnd9ed', '150', '175', '2']['Tbcr3ed', '173', '198', '2']['Tbco3ed', '178', '203', '2']['Tba6ed', '281', '306', '2']
AnTat1.1_run_contig388.1_len2232.987.fwd.4.1	AnTat1.1_run_contig388.1_len2232.987	+	268	47.4381	28	38.891	['Tbcr3ed', '57', '88', '2']
AnTat1.1_run_contig388.1_len2232.987.fwd.5.1	AnTat1.1_run_contig388.1_len2232.987	+	494	87.4418	34	47.2248	['Tbco3ed', '50', '93', '2']
AnTat1.1_run_contig388.1_len2232.987.fwd.6.1	AnTat1.1_run_contig388.1_len2232.987	+	194140	34364.3	23503	32644.8	['Tbnd7ed', '706', '750', '2']['Tbnd7ed', '707', '751', '2']
AnTat1.1_run_contig388.2_len2232.1001.fwd.1.1	AnTat1.1_run_contig388.2_len2232.1001	+	568	100.54	32	44.4469	['Tbnd9ed', '554', '596', '2']
AnTat1.1_run_contig388.2_len2232.1001.fwd.2.1	AnTat1.1_run_contig388.2_len2232.1001	+	3264	577.753	314	436.135	['Tbcr3ed', '33', '74', '2']['Tbcr3ed', '34', '75', '2']
AnTat1.1_run_contig389.1_len1271.1018.fwd.1.1	AnTat1.1_run_contig389.1_len1271.1018	+	113	20.0019	8	11.1117	['Tbco3ed', '120', '162', '2']['Tbco3ed', '121', '163', '2']
AnTat1.1_run_contig389.1_len1271.1018.fwd.2.1	AnTat1.1_run_contig389.1_len1271.1018	+	402	71.1571	36	50.0027	['Tbnd8ed', '496', '521', '2']['Tbnd8ed', '497', '522', '2']
AnTat1.1_run_contig397_len1008_circularized.fwd.1.1	AnTat1.1_run_contig397_len1008_circularized	+	246	43.5439	72	100.005	['Tbnd3ed', '129', '155', '2']
AnTat1.1_run_contig403.1_len2233.1049.fwd.1.1	AnTat1.1_run_contig403.1_len2233.1049	+	162	28.6753	48	66.6703	['Tbcr4ed', '383', '424', '2']
AnTat1.1_run_contig403.1_len2233.1049.fwd.2.1	AnTat1.1_run_contig403.1_len2233.1049	+	212	37.5256	0	0	['Tbcr4ed', '340', '364', '2']
AnTat1.1_run_contig403.1_len2233.1049.fwd.3.1	AnTat1.1_run_contig403.1_len2233.1049	+	2356	417.03	368	511.139	['Tbnd7ed', '1035', '1083', '2']['Tbnd7ed', '1036', '1084', '2']
AnTat1.1_run_contig403.2_len2233.1013.fwd.1.1	AnTat1.1_run_contig403.2_len2233.1013	+	3286	581.647	308	427.801	['Tba6ed', '255', '297', '2']['Tba6ed', '256', '298', '2']['Tba6ed', '257', '299', '2']
AnTat1.1_run_contig403.2_len2233.1013.fwd.2.1	AnTat1.1_run_contig403.2_len2233.1013	+	396	70.0951	80	111.117	['Tbnd7ed', '807', '848', '2']
AnTat1.1_run_contig403.2_len2233.1013.fwd.3.1	AnTat1.1_run_contig403.2_len2233.1013	+	638	112.931	196	272.237	['Tbco3ed', '888', '914', '2']
AnTat1.1_run_contig403.2_len2233.1013.fwd.4.1	AnTat1.1_run_contig403.2_len2233.1013	+	5656	1001.16	1028	1427.86	['Tbcr4ed', '228', '282', '2']
AnTat1.1_run_contig405_len1011_circularized.fwd.1.1	AnTat1.1_run_contig405_len1011_circularized	+	84	14.8686	0	0	['Tbcr4ed', '410', '438', '2']
AnTat1.1_run_contig405_len1011_circularized.fwd.2.1	AnTat1.1_run_contig405_len1011_circularized	+	2606	461.282	0	0	['Tbnd7ed', '672', '712', '2']['Tbnd7ed', '673', '713', '2']
AnTat1.1_run_contig408_len1121.fwd.1.1	AnTat1.1_run_contig408_len1121	+	702	124.259	42	58.3365	['Tbrps12ed', '101', '131', '2']
AnTat1.1_run_contig408_len1121.fwd.2.1	AnTat1.1_run_contig408_len1121	+	11005	1947.97	572	794.487	['Tbnd3ed', '165', '200', '2']
AnTat1.1_run_contig413_len1001_circularized.fwd.1.1	AnTat1.1_run_contig413_len1001_circularized	+	134	23.719	6	8.33378	['Tbcr4ed', '319', '348', '2']
AnTat1.1_run_contig413_len1001_circularized.fwd.2.1	AnTat1.1_run_contig413_len1001_circularized	+	2047	362.335	336	466.692	['Tbnd7ed', '672', '718', '2']
AnTat1.1_run_contig413_len1001_circularized.fwd.3.1	AnTat1.1_run_contig413_len1001_circularized	+	2644	468.008	314	436.135	['Tbco3ed', '66', '102', '2']
AnTat1.1_run_contig413_len1001_circularized.fwd.4.1	AnTat1.1_run_contig413_len1001_circularized	+	3254	575.983	316	438.913	['Tbco3ed', '522', '567', '2']
AnTat1.1_run_contig418_len991_circularized.fwd.1.1	AnTat1.1_run_contig418_len991_circularized	+	3760	665.549	156	216.678	['Tbcr3ed', '146', '194', '2']
AnTat1.1_run_contig418_len991_circularized.fwd.2.1	AnTat1.1_run_contig418_len991_circularized	+	146	25.8431	10	13.8896	['Tbcr4ed', '199', '243', '2']
AnTat1.1_run_contig418_len991_circularized.fwd.3.1	AnTat1.1_run_contig418_len991_circularized	+	9718	1720.16	1206	1675.09	['Tbco3ed', '808', '858', '2']
AnTat1.1_run_contig423_len989_circularized.fwd.1.1	AnTat1.1_run_contig423_len989_circularized	+	694	122.843	170	236.124	['Tbnd7ed', '1019', '1047', '2']
AnTat1.1_run_contig423_len989_circularized.fwd.2.1	AnTat1.1_run_contig423_len989_circularized	+	224	39.6497	6	8.33378	['Tbco3ed', '825', '854', '2']
AnTat1.1_run_contig423_len989_circularized.fwd.3.1	AnTat1.1_run_contig423_len989_circularized	+	132	23.365	36	50.0027	['Tbnd8ed', '58', '98', '2']
AnTat1.1_run_contig423_len989_circularized.fwd.4.1	AnTat1.1_run_contig423_len989_circularized	+	15666	2773	1044	1450.08	['Tbnd7ed', '381', '426', '2']['Tbnd7ed', '382', '427', '2']
AnTat1.1_run_contig424.2_len1988.986_circularized.fwd.1.1	AnTat1.1_run_contig424.2_len1988.986_circularized	+	110	19.4708	18	25.0014	['Tbco3ed', '519', '566', '2']
AnTat1.1_run_contig424.2_len1988.986_circularized.fwd.3.1	AnTat1.1_run_contig424.2_len1988.986_circularized	+	732	129.57	58	80.5599	['Tbnd7ed', '454', '498', '2']['Tbnd7ed', '457', '501', '2']
AnTat1.1_run_contig424.2_len1988.986_circularized.fwd.4.1	AnTat1.1_run_contig424.2_len1988.986_circularized	+	21360	3780.88	6094	8464.35	['Tbnd7ed', '388', '433', '2']['Tbnd7ed', '389', '434', '2']
AnTat1.1_run_contig425.1_len1302.991.fwd.1.1	AnTat1.1_run_contig425.1_len1302.991	+	146	25.8431	114	158.342	['Tbco3ed', '145', '189', '2']['Tbco3ed', '146', '190', '2']
AnTat1.1_run_contig425.1_len1302.991.fwd.2.1	AnTat1.1_run_contig425.1_len1302.991	+	152	26.9052	150	208.345	['Tbnd9ed', '527', '570', '2']['Tbnd9ed', '529', '572', '2']
AnTat1.1_run_contig425.1_len1302.991.fwd.3.1	AnTat1.1_run_contig425.1_len1302.991	+	890	157.537	1242	1725.09	['Tbco3ed', '637', '688', '2']
AnTat1.1_run_contig429_len1006_circularized.fwd.2.1	AnTat1.1_run_contig429_len1006_circularized	+	134	23.719	90	125.007	['Tbnd7ed', '716', '763', '2']
AnTat1.1_run_contig429_len1006_circularized.fwd.3.1	AnTat1.1_run_contig429_len1006_circularized	+	156	27.6132	2	2.77793	['Tbcr3ed', '116', '163', '2']
AnTat1.1_run_contig429_len1006_circularized.fwd.4.1	AnTat1.1_run_contig429_len1006_circularized	+	50	8.85039	0	0	['Tbnd8ed', '341', '368', '2']
AnTat1.1_run_contig429_len1006_circularized.fwd.5.1	AnTat1.1_run_contig429_len1006_circularized	+	3088	546.6	846	1175.06	['Tba6ed', '627', '670', '2']
AnTat1.1_run_contig429_len1006_circularized.fwd.6.1	AnTat1.1_run_contig429_len1006_circularized	+	4910	869.108	530	736.151	['Tbco3ed', '558', '609', '2']
AnTat1.1_run_contig437_len1582.fwd.1.1	AnTat1.1_run_contig437_len1582	+	4668	826.272	560	777.82	['Tbnd7ed', '995', '1047', '2']
AnTat1.1_run_contig437_len1582.fwd.3.1	AnTat1.1_run_contig437_len1582	+	31229	5527.77	2834	3936.32	['Tbnd9ed', '254', '278', '2']
AnTat1.1_run_contig438_len1015_circularized.fwd.2.1	AnTat1.1_run_contig438_len1015_circularized	+	76	13.4526	28	38.891	['Tbnd7ed', '898', '941', '2']
AnTat1.1_run_contig438_len1015_circularized.fwd.3.1	AnTat1.1_run_contig438_len1015_circularized	+	56	9.91243	28	38.891	['Tbcr4ed', '391', '415', '2']
AnTat1.1_run_contig438_len1015_circularized.fwd.4.1	AnTat1.1_run_contig438_len1015_circularized	+	580	102.664	60	83.3378	['Tba6ed', '31', '74', '2']['Tba6ed', '32', '75', '2']['Tba6ed', '33', '76', '2']
AnTat1.1_run_contig438_len1015_circularized.fwd.5.1	AnTat1.1_run_contig438_len1015_circularized	+	696	123.197	84	116.673	['Tbnd3ed', '313', '361', '2']
AnTat1.1_run_contig439_len993_circularized.fwd.1.1	AnTat1.1_run_contig439_len993_circularized	+	32	5.66425	0	0	['Tbnd7ed', '532', '561', '2']
AnTat1.1_run_contig439_len993_circularized.fwd.3.1	AnTat1.1_run_contig439_len993_circularized	+	6176	1093.2	401	556.975	['Tbnd7ed', '1108', '1148', '2']
AnTat1.1_run_contig448_len982_circularized.fwd.1.1	AnTat1.1_run_contig448_len982_circularized	+	46	8.14236	10	13.8896	['Tbcr4ed', '118', '150', '2']
AnTat1.1_run_contig448_len982_circularized.fwd.2.1	AnTat1.1_run_contig448_len982_circularized	+	3164	560.052	494	686.148	['Tbnd7ed', '643', '688', '2']
AnTat1.1_run_contig448_len982_circularized.fwd.3.1	AnTat1.1_run_contig448_len982_circularized	+	2628	465.176	240	333.351	['Tbnd7ed', '839', '867', '2']
AnTat1.1_run_contig44_len1013_circularized.fwd.1.1	AnTat1.1_run_contig44_len1013_circularized	+	516	91.336	52	72.2261	['Tbcr4ed', '503', '540', '2']
AnTat1.1_run_contig44_len1013_circularized.fwd.2.1	AnTat1.1_run_contig44_len1013_circularized	+	38	6.72629	0	0	['Tbnd9ed', '137', '163', '2']
AnTat1.1_run_contig44_len1013_circularized.fwd.3.1	AnTat1.1_run_contig44_len1013_circularized	+	27584	4882.58	2338	3247.4	['Tbnd9ed', '146', '189', '2']['Tbnd9ed', '148', '191', '2']['Tbnd9ed', '149', '192', '2']
AnTat1.1_run_contig44_len1013_circularized.fwd.4.1	AnTat1.1_run_contig44_len1013_circularized	+	64995	11504.6	2872	3989.1	['Tbco3ed', '426', '473', '2']
AnTat1.1_run_contig458.1_len2070.990.fwd.2.1	AnTat1.1_run_contig458.1_len2070.990	+	534	94.5221	184	255.569	['Tbnd8ed', '235', '274', '2']
AnTat1.1_run_contig458.1_len2070.990.fwd.3.1	AnTat1.1_run_contig458.1_len2070.990	+	196	34.6935	34	47.2248	['Tbco3ed', '23', '64', '2']['Tbco3ed', '24', '65', '2']
AnTat1.1_run_contig458.1_len2070.990.fwd.4.1	AnTat1.1_run_contig458.1_len2070.990	+	30	5.31023	0	0	['Tba6ed', '177', '203', '2']
AnTat1.1_run_contig458.1_len2070.990.fwd.5.1	AnTat1.1_run_contig458.1_len2070.990	+	598	105.851	130	180.565	['Tba6ed', '285', '313', '2']
AnTat1.1_run_contig458.2_len2070.988.fwd.2.1	AnTat1.1_run_contig458.2_len2070.988	+	2762	488.895	258	358.353	['Tbnd8ed', '295', '336', '2']['Tbnd8ed', '296', '337', '2']
AnTat1.1_run_contig458.2_len2070.988.fwd.3.1	AnTat1.1_run_contig458.2_len2070.988	+	172	30.4453	0	0	['Tbnd9ed', '518', '546', '2']['Tba6ed', '525', '553', '2']
AnTat1.1_run_contig458.2_len2070.988.fwd.5.1	AnTat1.1_run_contig458.2_len2070.988	+	2480	438.979	270	375.02	['Tbnd7ed', '1135', '1182', '2']['Tbnd7ed', '1137', '1184', '2']
AnTat1.1_run_contig458.2_len2070.988.fwd.6.1	AnTat1.1_run_contig458.2_len2070.988	+	11820	2092.23	1178	1636.2	['Tbco3ed', '668', '715', '2']['Tbco3ed', '669', '716', '2']
AnTat1.1_run_contig463.1_len2070.1046_circularized.fwd.1.1	AnTat1.1_run_contig463.1_len2070.1046_circularized	+	116	20.5329	10	13.8896	['Tbnd8ed', '121', '169', '2']
AnTat1.1_run_contig463.1_len2070.1046_circularized.fwd.2.1	AnTat1.1_run_contig463.1_len2070.1046_circularized	+	202	35.7556	34	47.2248	['Tbco3ed', '665', '702', '2']['Tbco3ed', '667', '704', '2']
AnTat1.1_run_contig463.1_len2070.1046_circularized.fwd.3.1	AnTat1.1_run_contig463.1_len2070.1046_circularized	+	9533	1687.41	1273	1768.15	['Tbrps12ed', '184', '222', '2']['Tbrps12ed', '185', '223', '2']
AnTat1.1_run_contig463.2_len2070.1024_circularized.fwd.1.1	AnTat1.1_run_contig463.2_len2070.1024_circularized	+	52	9.2044	12	16.6676	['Tbnd7ed', '696', '729', '2']
AnTat1.1_run_contig463.2_len2070.1024_circularized.fwd.2.1	AnTat1.1_run_contig463.2_len2070.1024_circularized	+	4269	755.646	184	255.569	['Tba6ed', '137', '185', '2']
AnTat1.1_run_contig467.1_len1087.988.fwd.1.1	AnTat1.1_run_contig467.1_len1087.988	+	260	46.022	20	27.7793	['Tbrps12ed', '69', '98', '2']['Tbrps12ed', '70', '99', '2']
AnTat1.1_run_contig467.1_len1087.988.fwd.2.1	AnTat1.1_run_contig467.1_len1087.988	+	372	65.8469	214	297.238	['Tba6ed', '558', '605', '2']
AnTat1.1_run_contig467.1_len1087.988.fwd.3.1	AnTat1.1_run_contig467.1_len1087.988	+	4274	756.531	494	686.148	['Tbcr3ed', '115', '160', '2']
AnTat1.1_run_contig467.1_len1087.988.fwd.4.1	AnTat1.1_run_contig467.1_len1087.988	+	6292	1113.73	1233	1712.59	['Tba6ed', '627', '665', '2']
AnTat1.1_run_contig471_len1060.fwd.2.1	AnTat1.1_run_contig471_len1060	+	342	60.5366	124	172.232	['Tbnd8ed', '209', '235', '2']
AnTat1.1_run_contig471_len1060.fwd.3.1	AnTat1.1_run_contig471_len1060	+	170	30.0913	0	0	['Tbco3ed', '541', '569', '2']
AnTat1.1_run_contig471_len1060.fwd.4.1	AnTat1.1_run_contig471_len1060	+	34390	6087.3	1464	2033.44	['Tbnd9ed', '239', '288', '2']['Tbnd9ed', '240', '289', '2']
AnTat1.1_run_contig475_len997_circularized.fwd.1.1	AnTat1.1_run_contig475_len997_circularized	+	852	150.811	154	213.9	['Tbnd9ed', '114', '164', '2']
AnTat1.1_run_contig475_len997_circularized.fwd.2.1	AnTat1.1_run_contig475_len997_circularized	+	121482	21503.3	27544	38257.6	['Tbnd7ed', '1156', '1203', '2']
AnTat1.1_run_contig490.1_len1403.1065.fwd.1.1	AnTat1.1_run_contig490.1_len1403.1065	+	622	110.099	262	363.909	['Tbnd7ed', '916', '950', '2']['Tbnd7ed', '917', '951', '2']
AnTat1.1_run_contig490.1_len1403.1065.fwd.2.1	AnTat1.1_run_contig490.1_len1403.1065	+	72	12.7446	14	19.4455	['Tba6ed', '81', '104', '2']
AnTat1.1_run_contig497.1_len1330.950.fwd.1.1	AnTat1.1_run_contig497.1_len1330.950	+	566	100.186	184	255.569	['Tbnd9ed', '463', '508', '2']
AnTat1.1_run_contig497.1_len1330.950.fwd.2.1	AnTat1.1_run_contig497.1_len1330.950	+	7959	1408.8	1194	1658.42	['Tbnd3ed', '86', '135', '2']
AnTat1.1_run_contig497.1_len1330.950.fwd.3.1	AnTat1.1_run_contig497.1_len1330.950	+	7623	1349.33	3454	4797.48	['Tbnd8ed', '353', '377', '2']['Tbnd8ed', '354', '378', '2']
AnTat1.1_run_contig50_len985_circularized.fwd.1.1	AnTat1.1_run_contig50_len985_circularized	+	837	148.155	282	391.688	['Tbnd9ed', '117', '168', '2']
AnTat1.1_run_contig50_len985_circularized.fwd.2.1	AnTat1.1_run_contig50_len985_circularized	+	74	13.0986	8	11.1117	['Tba6ed', '515', '545', '2']
AnTat1.1_run_contig50_len985_circularized.fwd.3.1	AnTat1.1_run_contig50_len985_circularized	+	166455	29463.8	22278	30943.3	['Tbnd7ed', '1160', '1199', '2']['Tbnd7ed', '1163', '1202', '2']
AnTat1.1_run_contig519_len972_circularized.fwd.1.1	AnTat1.1_run_contig519_len972_circularized	+	564	99.8324	38	52.7806	['Tbco3ed', '109', '152', '2']
AnTat1.1_run_contig519_len972_circularized.fwd.2.1	AnTat1.1_run_contig519_len972_circularized	+	280	49.5622	0	0	['Tbcr4ed', '369', '400', '2']
AnTat1.1_run_contig519_len972_circularized.fwd.3.1	AnTat1.1_run_contig519_len972_circularized	+	1094	193.646	154	213.9	['Tbco3ed', '239', '288', '2']['Tbco3ed', '240', '289', '2']
AnTat1.1_run_contig519_len972_circularized.fwd.4.1	AnTat1.1_run_contig519_len972_circularized	+	4096	725.024	322	447.246	['Tbcr4ed', '263', '294', '2']
AnTat1.1_run_contig529_len986_circularized.fwd.1.1	AnTat1.1_run_contig529_len986_circularized	+	136	24.0731	112	155.564	['Tbnd9ed', '560', '596', '2']
AnTat1.1_run_contig529_len986_circularized.fwd.2.1	AnTat1.1_run_contig529_len986_circularized	+	152	26.9052	2	2.77793	['Tbnd9ed', '436', '480', '2']['Tbnd9ed', '437', '481', '2']
AnTat1.1_run_contig529_len986_circularized.fwd.3.1	AnTat1.1_run_contig529_len986_circularized	+	10380	1837.34	3458	4803.04	['Tbnd7ed', '614', '663', '2']
AnTat1.1_run_contig530_len1006_circularized.fwd.1.1	AnTat1.1_run_contig530_len1006_circularized	+	52	9.2044	0	0	['Tbcr4ed', '347', '372', '2']
AnTat1.1_run_contig530_len1006_circularized.fwd.2.1	AnTat1.1_run_contig530_len1006_circularized	+	764	135.234	494	686.148	['Tbnd9ed', '100', '136', '2']['Tbnd9ed', '101', '137', '2']
AnTat1.1_run_contig530_len1006_circularized.fwd.4.1	AnTat1.1_run_contig530_len1006_circularized	+	3280	580.585	1718	2386.24	['Tbco3ed', '230', '284', '2']
AnTat1.1_run_contig530_len1006_circularized.fwd.5.1	AnTat1.1_run_contig530_len1006_circularized	+	10025	1774.5	418	580.587	['Tbnd7ed', '153', '176', '2']
AnTat1.1_run_contig540_len1017_circularized.fwd.1.1	AnTat1.1_run_contig540_len1017_circularized	+	1880	332.775	356	494.471	['Tbco3ed', '125', '174', '2']
AnTat1.1_run_contig540_len1017_circularized.fwd.2.1	AnTat1.1_run_contig540_len1017_circularized	+	728	128.862	198	275.015	['Tbnd9ed', '377', '422', '2']
AnTat1.1_run_contig540_len1017_circularized.fwd.3.1	AnTat1.1_run_contig540_len1017_circularized	+	130	23.011	8	11.1117	['Tbcr4ed', '402', '434', '2']
AnTat1.1_run_contig540_len1017_circularized.fwd.4.1	AnTat1.1_run_contig540_len1017_circularized	+	11270	1994.88	4528	6289.23	['Tbnd9ed', '490', '542', '2']
AnTat1.1_run_contig55_len988_circularized.fwd.1.1	AnTat1.1_run_contig55_len988_circularized	+	1538	272.238	322	447.246	['Tba6ed', '691', '738', '2']['Tba6ed', '693', '740', '2']
AnTat1.1_run_contig55_len988_circularized.fwd.2.1	AnTat1.1_run_contig55_len988_circularized	+	94	16.6387	8	11.1117	['Tbnd3ed', '184', '224', '2']['Tbnd3ed', '185', '225', '2']['Tbnd3ed', '186', '226', '2']
AnTat1.1_run_contig55_len988_circularized.fwd.3.1	AnTat1.1_run_contig55_len988_circularized	+	866	153.289	173	240.291	['Tbco3ed', '729', '775', '2']['Tbco3ed', '731', '777', '2']['Tbco3ed', '732', '778', '2']
AnTat1.1_run_contig564_len997_circularized.fwd.1.1	AnTat1.1_run_contig564_len997_circularized	+	128	22.657	26	36.1131	['Tba6ed', '34', '61', '2']
AnTat1.1_run_contig564_len997_circularized.fwd.2.1	AnTat1.1_run_contig564_len997_circularized	+	552	97.7083	228	316.684	['Tbco3ed', '732', '777', '2']
AnTat1.1_run_contig564_len997_circularized.fwd.3.1	AnTat1.1_run_contig564_len997_circularized	+	1596	282.504	220	305.572	['Tba6ed', '691', '738', '2']
AnTat1.1_run_contig586.1_len1180.1047.fwd.1.1	AnTat1.1_run_contig586.1_len1180.1047	+	686	121.427	116	161.12	['Tba6ed', '441', '488', '2']['Tba6ed', '442', '489', '2']
AnTat1.1_run_contig586.1_len1180.1047.fwd.2.1	AnTat1.1_run_contig586.1_len1180.1047	+	7050	1247.9	382	530.584	['Tba6ed', '574', '603', '2']
AnTat1.1_run_contig591_len1071_circularized.fwd.2.1	AnTat1.1_run_contig591_len1071_circularized	+	20542	3636.09	2857	3968.27	['Tbco3ed', '836', '874', '2']['Tbco3ed', '838', '876', '2']
AnTat1.1_run_contig59_len983_circularized.fwd.3.1	AnTat1.1_run_contig59_len983_circularized	+	622	110.099	90	125.007	['Tbnd7ed', '847', '893', '2']
AnTat1.1_run_contig59_len983_circularized.fwd.4.1	AnTat1.1_run_contig59_len983_circularized	+	718	127.092	126	175.009	['Tbnd7ed', '644', '693', '2']
AnTat1.1_run_contig60.1_len1076.974.fwd.1.1	AnTat1.1_run_contig60.1_len1076.974	+	696	123.197	224	311.128	['Tba6ed', '148', '178', '2']
AnTat1.1_run_contig60.1_len1076.974.fwd.2.1	AnTat1.1_run_contig60.1_len1076.974	+	54	9.55842	4	5.55586	['Tbrps12ed', '34', '62', '2']
AnTat1.1_run_contig60.1_len1076.974.fwd.3.1	AnTat1.1_run_contig60.1_len1076.974	+	92	16.2847	60	83.3378	['Tbcr4ed', '420', '451', '2']
AnTat1.1_run_contig601_len989_circularized.fwd.1.1	AnTat1.1_run_contig601_len989_circularized	+	394	69.741	30	41.6689	['Tbnd9ed', '175', '218', '2']
AnTat1.1_run_contig601_len989_circularized.fwd.2.1	AnTat1.1_run_contig601_len989_circularized	+	368	65.1388	90	125.007	['Tbnd9ed', '299', '344', '2']
AnTat1.1_run_contig601_len989_circularized.fwd.3.1	AnTat1.1_run_contig601_len989_circularized	+	210	37.1716	100	138.896	['Tbco3ed', '639', '686', '2']
AnTat1.1_run_contig601_len989_circularized.fwd.4.1	AnTat1.1_run_contig601_len989_circularized	+	966	170.989	66	91.6716	['Tbnd9ed', '165', '203', '2']
AnTat1.1_run_contig620_len998_circularized.fwd.1.1	AnTat1.1_run_contig620_len998_circularized	+	548	97.0002	384	533.362	['Tbco3ed', '218', '248', '2']
AnTat1.1_run_contig620_len998_circularized.fwd.2.1	AnTat1.1_run_contig620_len998_circularized	+	68	12.0365	48	66.6703	['Tbco3ed', '179', '225', '2']['Tbco3ed', '180', '226', '2']
AnTat1.1_run_contig620_len998_circularized.fwd.3.1	AnTat1.1_run_contig620_len998_circularized	+	136	24.0731	22	30.5572	['Tbnd3ed', '277', '324', '2']
AnTat1.1_run_contig620_len998_circularized.fwd.4.1	AnTat1.1_run_contig620_len998_circularized	+	532	94.1681	64	88.8937	['Tbco3ed', '786', '819', '2']
AnTat1.1_run_contig624_len1017_circularized.fwd.2.1	AnTat1.1_run_contig624_len1017_circularized	+	64	11.3285	2	2.77793	['Tbcr4ed', '452', '494', '2']
AnTat1.1_run_contig624_len1017_circularized.fwd.3.1	AnTat1.1_run_contig624_len1017_circularized	+	6698	1185.6	426	591.699	['Tba6ed', '76', '100', '2']['Tbnd8ed', '379', '403', '2']
AnTat1.1_run_contig624_len1017_circularized.fwd.4.1	AnTat1.1_run_contig624_len1017_circularized	+	368	65.1388	24	33.3351	['Tba6ed', '329', '357', '2']['Tbnd9ed', '476', '504', '2']
AnTat1.1_run_contig626_len1013_circularized.fwd.1.1	AnTat1.1_run_contig626_len1013_circularized	+	176	31.1534	106	147.23	['Tbcr4ed', '381', '423', '2']
AnTat1.1_run_contig626_len1013_circularized.fwd.2.1	AnTat1.1_run_contig626_len1013_circularized	+	134	23.719	30	41.6689	['Tba6ed', '229', '255', '2']
AnTat1.1_run_contig626_len1013_circularized.fwd.4.1	AnTat1.1_run_contig626_len1013_circularized	+	15674	2774.42	2498	3469.63	['Tbrps12ed', '88', '124', '2']
AnTat1.1_run_contig626_len1013_circularized.fwd.5.1	AnTat1.1_run_contig626_len1013_circularized	+	21562	3816.64	2803	3893.27	['Tbnd3ed', '338', '377', '2']['Tbnd3ed', '339', '378', '2']
AnTat1.1_run_contig633_len1017_circularized.fwd.1.1	AnTat1.1_run_contig633_len1017_circularized	+	46	8.14236	60	83.3378	['Tbnd7ed', '1073', '1115', '2']
AnTat1.1_run_contig633_len1017_circularized.fwd.2.1	AnTat1.1_run_contig633_len1017_circularized	+	94	16.6387	168	233.346	['Tbnd7ed', '35', '70', '2']['Tbnd7ed', '36', '71', '2']['Tbnd7ed', '37', '72', '2']
AnTat1.1_run_contig633_len1017_circularized.fwd.3.1	AnTat1.1_run_contig633_len1017_circularized	+	1388	245.687	524	727.817	['Tbco3ed', '605', '651', '2']
AnTat1.1_run_contig634_len1010_circularized.fwd.1.1	AnTat1.1_run_contig634_len1010_circularized	+	54	9.55842	14	19.4455	['Tbnd7ed', '679', '704', '2']
AnTat1.1_run_contig634_len1010_circularized.fwd.2.1	AnTat1.1_run_contig634_len1010_circularized	+	3380	598.286	642	891.715	['Tbcr3ed', '112', '158', '2']
AnTat1.1_run_contig634_len1010_circularized.fwd.3.1	AnTat1.1_run_contig634_len1010_circularized	+	2708	479.337	116	161.12	['Tba6ed', '554', '598', '2']
AnTat1.1_run_contig634_len1010_circularized.fwd.4.1	AnTat1.1_run_contig634_len1010_circularized	+	5950	1053.2	1338	1858.43	['Tba6ed', '627', '671', '2']
AnTat1.1_run_contig635.1_len1179.1007.fwd.1.1	AnTat1.1_run_contig635.1_len1179.1007	+	84	14.8686	0	0	['Tbcr4ed', '113', '138', '2']['Tbcr4ed', '114', '139', '2']['Tbco3ed', '470', '495', '2']
AnTat1.1_run_contig635.1_len1179.1007.fwd.2.1	AnTat1.1_run_contig635.1_len1179.1007	+	84	14.8686	4	5.55586	['Tbnd7ed', '405', '439', '2']
AnTat1.1_run_contig635.1_len1179.1007.fwd.3.1	AnTat1.1_run_contig635.1_len1179.1007	+	1150	203.559	270	375.02	['Tbrps12ed', '90', '126', '2']
AnTat1.1_run_contig636.1_len1464.998.fwd.1.1	AnTat1.1_run_contig636.1_len1464.998	+	276	48.8541	46	63.8923	['Tba6ed', '599', '646', '2']
AnTat1.1_run_contig636.1_len1464.998.fwd.2.1	AnTat1.1_run_contig636.1_len1464.998	+	214	37.8797	112	155.564	['Tbco3ed', '172', '196', '2']
AnTat1.1_run_contig636.1_len1464.998.fwd.4.1	AnTat1.1_run_contig636.1_len1464.998	+	5602	991.597	2440	3389.07	['Tba6ed', '321', '368', '2']
AnTat1.1_run_contig63_len996_circularized.fwd.1.1	AnTat1.1_run_contig63_len996_circularized	+	1230	217.719	402	558.364	['Tbcr3ed', '115', '156', '2']
AnTat1.1_run_contig63_len996_circularized.fwd.3.1	AnTat1.1_run_contig63_len996_circularized	+	3148	557.22	700	972.275	['Tbco3ed', '743', '791', '2']
AnTat1.1_run_contig640_len1056_circularized.fwd.1.1	AnTat1.1_run_contig640_len1056_circularized	+	1432	253.475	366	508.361	['Tbnd8ed', '261', '284', '2']['Tbco3ed', '931', '954', '2']
AnTat1.1_run_contig640_len1056_circularized.fwd.2.1	AnTat1.1_run_contig640_len1056_circularized	+	284	50.2702	70	97.2275	['Tba6ed', '26', '77', '2']
AnTat1.1_run_contig640_len1056_circularized.fwd.3.1	AnTat1.1_run_contig640_len1056_circularized	+	206	36.4636	36	50.0027	['Tbnd7ed', '681', '706', '2']
AnTat1.1_run_contig640_len1056_circularized.fwd.4.1	AnTat1.1_run_contig640_len1056_circularized	+	56	9.91243	28	38.891	['Tba6ed', '157', '189', '2']['Tba6ed', '595', '627', '2']['Tba6ed', '597', '629', '2']
AnTat1.1_run_contig640_len1056_circularized.fwd.5.1	AnTat1.1_run_contig640_len1056_circularized	+	2156	381.629	172	238.902	['Tba6ed', '241', '265', '2']
AnTat1.1_run_contig641_len989_circularized.fwd.1.1	AnTat1.1_run_contig641_len989_circularized	+	40	7.08031	30	41.6689	['Tbcr3ed', '173', '201', '2']
AnTat1.1_run_contig641_len989_circularized.fwd.2.1	AnTat1.1_run_contig641_len989_circularized	+	1490	263.742	352	488.915	['Tba6ed', '694', '745', '2']
AnTat1.1_run_contig641_len989_circularized.fwd.3.1	AnTat1.1_run_contig641_len989_circularized	+	172	30.4453	24	33.3351	['Tbco3ed', '200', '224', '2']
AnTat1.1_run_contig641_len989_circularized.fwd.5.1	AnTat1.1_run_contig641_len989_circularized	+	1750	309.764	218	302.794	['Tbnd7ed', '431', '467', '2']
AnTat1.1_run_contig641_len989_circularized.fwd.6.1	AnTat1.1_run_contig641_len989_circularized	+	3394	600.764	726	1008.39	['Tbco3ed', '241', '288', '2']
AnTat1.1_run_contig646_len1000_circularized.fwd.1.1	AnTat1.1_run_contig646_len1000_circularized	+	310	54.8724	515	715.317	['Tbnd7ed', '474', '518', '2']
AnTat1.1_run_contig64_len975_circularized.fwd.1.1	AnTat1.1_run_contig64_len975_circularized	+	36	6.37228	10	13.8896	['Tbcr3ed', '127', '157', '2']
AnTat1.1_run_contig64_len975_circularized.fwd.2.1	AnTat1.1_run_contig64_len975_circularized	+	600	106.205	2	2.77793	['Tbco3ed', '635', '684', '2']['Tbco3ed', '637', '686', '2']
AnTat1.1_run_contig651_len1009_circularized.fwd.1.1	AnTat1.1_run_contig651_len1009_circularized	+	66	11.6825	146	202.789	['Tbnd7ed', '141', '188', '2']['Tbnd7ed', '142', '189', '2']
AnTat1.1_run_contig651_len1009_circularized.fwd.2.1	AnTat1.1_run_contig651_len1009_circularized	+	7826	1385.26	1840	2555.69	['Tbnd7ed', '652', '687', '2']['Tbnd7ed', '653', '688', '2']['Tbnd7ed', '655', '690', '2']
AnTat1.1_run_contig651_len1009_circularized.fwd.3.1	AnTat1.1_run_contig651_len1009_circularized	+	7712	1365.08	2200	3055.72	['Tbcr4ed', '316', '371', '2']
AnTat1.1_run_contig652.1_len1178.997.fwd.1.1	AnTat1.1_run_contig652.1_len1178.997	+	548	97.0002	234	325.018	['Tbrps12ed', '89', '126', '2']['Tbrps12ed', '90', '127', '2']
AnTat1.1_run_contig660_len1029_circularized.fwd.1.1	AnTat1.1_run_contig660_len1029_circularized	+	128	22.657	30	41.6689	['Tbnd7ed', '1189', '1231', '2']
AnTat1.1_run_contig660_len1029_circularized.fwd.2.1	AnTat1.1_run_contig660_len1029_circularized	+	10054	1779.64	1500	2083.45	['Tbnd8ed', '293', '330', '2']
AnTat1.1_run_contig670_len1084_circularized.fwd.1.1	AnTat1.1_run_contig670_len1084_circularized	+	34	6.01826	28	38.891	['Tbcr4ed', '387', '427', '2']['Tbcr4ed', '389', '429', '2']
AnTat1.1_run_contig670_len1084_circularized.fwd.2.1	AnTat1.1_run_contig670_len1084_circularized	+	62	10.9745	24	33.3351	['Tbmurf2ed', '38', '65', '2']['Tbmurf2ed', '39', '66', '2']
AnTat1.1_run_contig670_len1084_circularized.fwd.3.1	AnTat1.1_run_contig670_len1084_circularized	+	98	17.3468	86	119.451	['Tbcr3ed', '82', '120', '2']
AnTat1.1_run_contig676_len1018_circularized.fwd.1.1	AnTat1.1_run_contig676_len1018_circularized	+	172	30.4453	28	38.891	['Tbrps12ed', '71', '101', '2']
AnTat1.1_run_contig676_len1018_circularized.fwd.2.1	AnTat1.1_run_contig676_len1018_circularized	+	282	49.9162	54	75.0041	['Tbco3ed', '527', '565', '2']
AnTat1.1_run_contig676_len1018_circularized.fwd.3.1	AnTat1.1_run_contig676_len1018_circularized	+	192	33.9855	18	25.0014	['Tbnd7ed', '843', '885', '2']
AnTat1.1_run_contig676_len1018_circularized.fwd.4.1	AnTat1.1_run_contig676_len1018_circularized	+	610	107.975	258	358.353	['Tbnd7ed', '310', '354', '2']['Tbnd7ed', '311', '355', '2']
AnTat1.1_run_contig676_len1018_circularized.fwd.5.1	AnTat1.1_run_contig676_len1018_circularized	+	258	45.668	20	27.7793	['Tba6ed', '165', '193', '2']['Tbnd7ed', '872', '900', '2']
AnTat1.1_run_contig677.1_len1145.973.fwd.3.1	AnTat1.1_run_contig677.1_len1145.973	+	6152	1088.95	811	1126.45	['Tba6ed', '165', '209', '2']
AnTat1.1_run_contig683.1_len2425.1007.fwd.2.1	AnTat1.1_run_contig683.1_len2425.1007	+	13530	2394.91	1380	1916.77	['Tbco3ed', '259', '296', '2']
AnTat1.1_run_contig683.1_len2425.1007.fwd.3.1	AnTat1.1_run_contig683.1_len2425.1007	+	16968	3003.47	704	977.831	['Tbrps12ed', '252', '292', '2']
AnTat1.1_run_contig695.1_len1281.1011.fwd.1.1	AnTat1.1_run_contig695.1_len1281.1011	+	720	127.446	272	377.798	['Tbrps12ed', '183', '227', '2']
AnTat1.1_run_contig695.1_len1281.1011.fwd.2.1	AnTat1.1_run_contig695.1_len1281.1011	+	4146	733.874	5672	7878.2	['Tbrps12ed', '220', '264', '2']
AnTat1.1_run_contig695.1_len1281.1011.fwd.3.1	AnTat1.1_run_contig695.1_len1281.1011	+	4224	747.681	230	319.462	['Tbco3ed', '664', '696', '2']
AnTat1.1_run_contig700_len980.fwd.1.1	AnTat1.1_run_contig700_len980	+	1370	242.501	776	1077.84	['Tbnd7ed', '329', '356', '2']
AnTat1.1_run_contig700_len980.fwd.2.1	AnTat1.1_run_contig700_len980	+	206	36.4636	54	75.0041	['Tbcybed', '44', '69', '2']['Tbcybed', '46', '71', '2']['Tbcybed', '49', '74', '2']['Tbrps12ed', '187', '212', '2']
AnTat1.1_run_contig700_len980.fwd.3.1	AnTat1.1_run_contig700_len980	+	6402	1133.2	1010	1402.85	['Tbcybed', '32', '71', '2']
AnTat1.1_run_contig702_len1000_circularized.fwd.2.1	AnTat1.1_run_contig702_len1000_circularized	+	112	19.8249	68	94.4496	['Tbnd9ed', '143', '174', '2']['Tbnd7ed', '654', '685', '2']
AnTat1.1_run_contig702_len1000_circularized.fwd.3.1	AnTat1.1_run_contig702_len1000_circularized	+	270	47.7921	110	152.786	['Tbrps12ed', '215', '242', '2']
AnTat1.1_run_contig708_len1049_circularized.fwd.1.1	AnTat1.1_run_contig708_len1049_circularized	+	2470	437.209	324	450.024	['Tbco3ed', '495', '519', '2']
AnTat1.1_run_contig708_len1049_circularized.fwd.3.1	AnTat1.1_run_contig708_len1049_circularized	+	68	12.0365	0	0	['Tbnd9ed', '198', '224', '2']['Tbcr4ed', '261', '287', '2']
AnTat1.1_run_contig708_len1049_circularized.fwd.4.1	AnTat1.1_run_contig708_len1049_circularized	+	8054	1425.62	490	680.592	['Tbnd7ed', '922', '963', '2']
AnTat1.1_run_contig708_len1049_circularized.fwd.5.1	AnTat1.1_run_contig708_len1049_circularized	+	6288	1113.02	550	763.93	['Tbnd7ed', '753', '778', '2']
AnTat1.1_run_contig710.2_len2139.998.fwd.2.1	AnTat1.1_run_contig710.2_len2139.998	+	194	34.3395	90	125.007	['Tbco3ed', '177', '222', '2']['Tbco3ed', '178', '223', '2']['Tbco3ed', '179', '224', '2']
AnTat1.1_run_contig713.1_len1184.1020.fwd.1.1	AnTat1.1_run_contig713.1_len1184.1020	+	134	23.719	134	186.121	['Tbco3ed', '49', '79', '2']
AnTat1.1_run_contig721.1_len1217.993.fwd.4.1	AnTat1.1_run_contig721.1_len1217.993	+	530	93.8141	70	97.2275	['Tbnd7ed', '670', '714', '2']['Tbnd7ed', '671', '715', '2']
AnTat1.1_run_contig721.1_len1217.993.fwd.5.1	AnTat1.1_run_contig721.1_len1217.993	+	2926	517.925	404	561.142	['Tbco3ed', '520', '569', '2']
AnTat1.1_run_contig725_len999_circularized.fwd.2.1	AnTat1.1_run_contig725_len999_circularized	+	186	32.9234	30	41.6689	['Tbnd7ed', '869', '919', '2']
AnTat1.1_run_contig725_len999_circularized.fwd.3.1	AnTat1.1_run_contig725_len999_circularized	+	1050	185.858	746	1036.17	['Tba6ed', '617', '656', '2']['Tba6ed', '618', '657', '2']
AnTat1.1_run_contig730_len963_circularized.fwd.2.1	AnTat1.1_run_contig730_len963_circularized	+	30221	5349.35	3744	5200.28	['Tbco3ed', '523', '567', '2']['Tbco3ed', '525', '569', '2']
AnTat1.1_run_contig736.1_len1852.1077.fwd.1.1	AnTat1.1_run_contig736.1_len1852.1077	+	108	19.1168	42	58.3365	['Tbnd3ed', '322', '345', '2']['Tbnd3ed', '328', '351', '2']['Tbnd3ed', '329', '352', '2']['Tbnd7ed', '955', '978', '2']
AnTat1.1_run_contig736.1_len1852.1077.fwd.2.1	AnTat1.1_run_contig736.1_len1852.1077	+	2792	494.206	256	355.575	['Tbnd7ed', '874', '925', '2']
AnTat1.1_run_contig740_len990_circularized.fwd.1.1	AnTat1.1_run_contig740_len990_circularized	+	226	40.0037	68	94.4496	['Tbcr4ed', '19', '59', '2']['Tbcr4ed', '20', '60', '2']
AnTat1.1_run_contig740_len990_circularized.fwd.2.1	AnTat1.1_run_contig740_len990_circularized	+	1958	346.581	786	1091.73	['Tbcr4ed', '139', '189', '2']
AnTat1.1_run_contig744_len1047_circularized.fwd.2.1	AnTat1.1_run_contig744_len1047_circularized	+	3992	706.615	1363	1893.16	['Tba6ed', '246', '290', '2']
AnTat1.1_run_contig744_len1047_circularized.fwd.3.1	AnTat1.1_run_contig744_len1047_circularized	+	1654	292.771	368	511.139	['Tbnd7ed', '359', '401', '2']
AnTat1.1_run_contig744_len1047_circularized.fwd.4.1	AnTat1.1_run_contig744_len1047_circularized	+	188	33.2775	14	19.4455	['Tbnd8ed', '35', '61', '2']['Tba6ed', '38', '64', '2']['Tba6ed', '156', '182', '2']
AnTat1.1_run_contig744_len1047_circularized.fwd.5.1	AnTat1.1_run_contig744_len1047_circularized	+	95382	16883.4	7247	10065.8	['Tbnd7ed', '878', '923', '2']
AnTat1.1_run_contig753_len993_circularized.fwd.1.1	AnTat1.1_run_contig753_len993_circularized	+	836	147.978	84	116.673	['Tbco3ed', '362', '409', '2']
AnTat1.1_run_contig753_len993_circularized.fwd.2.1	AnTat1.1_run_contig753_len993_circularized	+	60	10.6205	2	2.77793	['Tba6ed', '542', '567', '2']
AnTat1.1_run_contig753_len993_circularized.fwd.3.1	AnTat1.1_run_contig753_len993_circularized	+	58	10.2664	0	0	['Tbcr4ed', '345', '372', '2']['Tbnd8ed', '454', '481', '2']['Tbnd8ed', '480', '507', '2']
AnTat1.1_run_contig753_len993_circularized.fwd.4.1	AnTat1.1_run_contig753_len993_circularized	+	110	19.4708	14	19.4455	['Tbrps12ed', '240', '265', '2']['Tbrps12ed', '241', '266', '2']['Tbrps12ed', '242', '267', '2']['Tbnd7ed', '250', '275', '2']
AnTat1.1_run_contig755_len995_circularized.fwd.1.1	AnTat1.1_run_contig755_len995_circularized	+	162	28.6753	20	27.7793	['Tba6ed', '278', '304', '2']
AnTat1.1_run_contig755_len995_circularized.fwd.2.1	AnTat1.1_run_contig755_len995_circularized	+	5012	887.163	1406	1952.88	['Tbnd9ed', '527', '572', '2']['Tbnd9ed', '528', '573', '2']
AnTat1.1_run_contig769_len984_circularized.fwd.1.1	AnTat1.1_run_contig769_len984_circularized	+	488	86.3798	638	886.159	['Tbnd8ed', '496', '522', '2']
AnTat1.1_run_contig769_len984_circularized.fwd.2.1	AnTat1.1_run_contig769_len984_circularized	+	210	37.1716	394	547.252	['Tbrps12ed', '151', '196', '2']
AnTat1.1_run_contig769_len984_circularized.fwd.3.1	AnTat1.1_run_contig769_len984_circularized	+	13076	2314.55	9415	13077.1	['Tbnd8ed', '159', '201', '2']['Tbnd8ed', '160', '202', '2']
AnTat1.1_run_contig771_len1014_circularized.fwd.1.1	AnTat1.1_run_contig771_len1014_circularized	+	4500	796.535	550	763.93	['Tba6ed', '412', '455', '2']
AnTat1.1_run_contig776.1_len1306.986.fwd.1.1	AnTat1.1_run_contig776.1_len1306.986	+	176	31.1534	14	19.4455	['Tbnd9ed', '206', '250', '2']
AnTat1.1_run_contig776.1_len1306.986.fwd.2.1	AnTat1.1_run_contig776.1_len1306.986	+	174	30.7993	12	16.6676	['Tbcr3ed', '118', '146', '2']['Tbnd7ed', '635', '663', '2']
AnTat1.1_run_contig776.1_len1306.986.fwd.3.1	AnTat1.1_run_contig776.1_len1306.986	+	66	11.6825	0	0	['Tbco3ed', '916', '962', '2']
AnTat1.1_run_contig776.1_len1306.986.fwd.4.1	AnTat1.1_run_contig776.1_len1306.986	+	82	14.5146	8	11.1117	['Tba6ed', '323', '364', '2']
AnTat1.1_run_contig776.1_len1306.986.fwd.5.1	AnTat1.1_run_contig776.1_len1306.986	+	186	32.9234	2	2.77793	['Tbco3ed', '752', '789', '2']['Tbco3ed', '753', '790', '2']['Tbco3ed', '754', '791', '2']
AnTat1.1_run_contig782_len1018_circularized.fwd.1.1	AnTat1.1_run_contig782_len1018_circularized	+	708	125.321	252	350.019	['Tbnd7ed', '1138', '1181', '2']
AnTat1.1_run_contig783.1_len1106.987.fwd.1.1	AnTat1.1_run_contig783.1_len1106.987	+	86	15.2227	38	52.7806	['Tbnd8ed', '230', '268', '2']
AnTat1.1_run_contig783.1_len1106.987.fwd.2.1	AnTat1.1_run_contig783.1_len1106.987	+	126	22.303	100	138.896	['Tbnd8ed', '215', '248', '2']
AnTat1.1_run_contig783.1_len1106.987.fwd.3.1	AnTat1.1_run_contig783.1_len1106.987	+	41619	7366.88	4140	5750.31	['Tbco3ed', '73', '105', '2']
AnTat1.1_run_contig797_len1000_circularized.fwd.1.1	AnTat1.1_run_contig797_len1000_circularized	+	74	13.0986	2	2.77793	['Tbnd8ed', '301', '325', '2']['Tbnd8ed', '302', '326', '2']['Tbnd8ed', '324', '348', '2']
AnTat1.1_run_contig797_len1000_circularized.fwd.2.1	AnTat1.1_run_contig797_len1000_circularized	+	382	67.617	58	80.5599	['Tbnd9ed', '17', '48', '2']
AnTat1.1_run_contig797_len1000_circularized.fwd.3.1	AnTat1.1_run_contig797_len1000_circularized	+	2342	414.552	174	241.68	['Tbco3ed', '607', '642', '2']
AnTat1.1_run_contig797_len1000_circularized.fwd.4.1	AnTat1.1_run_contig797_len1000_circularized	+	26385	4670.35	2070	2875.16	['Tbnd8ed', '411', '448', '2']
AnTat1.1_run_contig799_len991_circularized.fwd.1.1	AnTat1.1_run_contig799_len991_circularized	+	28	4.95622	14	19.4455	['Tbnd8ed', '38', '69', '2']
AnTat1.1_run_contig799_len991_circularized.fwd.3.1	AnTat1.1_run_contig799_len991_circularized	+	384	67.971	210	291.682	['Tba6ed', '73', '104', '2']
AnTat1.1_run_contig803.1_len1990.1001_circularized.fwd.1.1	AnTat1.1_run_contig803.1_len1990.1001_circularized	+	238	42.1278	18	25.0014	['Tbcr4ed', '415', '447', '2']
AnTat1.1_run_contig803.1_len1990.1001_circularized.fwd.2.1	AnTat1.1_run_contig803.1_len1990.1001_circularized	+	948	167.803	152	211.123	['Tbnd7ed', '502', '539', '2']
AnTat1.1_run_contig803.1_len1990.1001_circularized.fwd.4.1	AnTat1.1_run_contig803.1_len1990.1001_circularized	+	3918	693.516	1022	1419.52	['Tba6ed', '441', '488', '2']
AnTat1.1_run_contig803.2_len1990.989_circularized.fwd.1.1	AnTat1.1_run_contig803.2_len1990.989_circularized	+	4224	747.681	392	544.474	['Tbnd8ed', '490', '523', '2']
AnTat1.1_run_contig803.2_len1990.989_circularized.fwd.2.1	AnTat1.1_run_contig803.2_len1990.989_circularized	+	3356	594.038	734	1019.5	['Tbco3ed', '97', '129', '2']
AnTat1.1_run_contig803.2_len1990.989_circularized.fwd.3.1	AnTat1.1_run_contig803.2_len1990.989_circularized	+	16296	2884.52	1844	2561.25	['Tbnd8ed', '322', '366', '2']
AnTat1.1_run_contig804.1_len1101.993.fwd.1.1	AnTat1.1_run_contig804.1_len1101.993	+	1404	248.519	302	419.467	['Tbnd8ed', '266', '307', '2']['Tbnd8ed', '268', '309', '2']
AnTat1.1_run_contig804.1_len1101.993.fwd.2.1	AnTat1.1_run_contig804.1_len1101.993	+	1788	316.49	688	955.607	['Tbnd8ed', '92', '138', '2']
AnTat1.1_run_contig804.1_len1101.993.fwd.3.1	AnTat1.1_run_contig804.1_len1101.993	+	6026	1066.65	664	922.272	['Tba6ed', '479', '518', '2']
AnTat1.1_run_contig807_len1007_circularized.fwd.1.1	AnTat1.1_run_contig807_len1007_circularized	+	228	40.3578	62	86.1158	['Tbrps12ed', '93', '130', '2']
AnTat1.1_run_contig807_len1007_circularized.fwd.2.1	AnTat1.1_run_contig807_len1007_circularized	+	308	54.5184	116	161.12	['Tbnd3ed', '343', '377', '2']
AnTat1.1_run_contig813_len999.fwd.1.1	AnTat1.1_run_contig813_len999	+	30	5.31023	0	0	['Tbcr4ed', '265', '294', '2']['Tba6ed', '597', '626', '2']
AnTat1.1_run_contig813_len999.fwd.2.1	AnTat1.1_run_contig813_len999	+	240	42.4819	54	75.0041	['Tbcybed', '32', '67', '2']
AnTat1.1_run_contig813_len999.fwd.3.1	AnTat1.1_run_contig813_len999	+	5066	896.721	780	1083.39	['Tbrps12ed', '89', '114', '2']
AnTat1.1_run_contig813_len999.fwd.4.1	AnTat1.1_run_contig813_len999	+	12432	2200.56	846	1175.06	['Tbnd3ed', '146', '179', '2']
AnTat1.1_run_contig815_len1001_circularized.fwd.1.1	AnTat1.1_run_contig815_len1001_circularized	+	70	12.3905	10	13.8896	['Tbco3ed', '726', '749', '2']['Tbco3ed', '727', '750', '2']
AnTat1.1_run_contig815_len1001_circularized.fwd.2.1	AnTat1.1_run_contig815_len1001_circularized	+	3016	533.855	510	708.372	['Tbco3ed', '130', '164', '2']
AnTat1.1_run_contig815_len1001_circularized.fwd.3.1	AnTat1.1_run_contig815_len1001_circularized	+	4194	742.37	254	352.797	['Tba6ed', '663', '688', '2']
AnTat1.1_run_contig817_len1002_circularized.fwd.1.1	AnTat1.1_run_contig817_len1002_circularized	+	1378	243.917	98	136.118	['Tbrps12ed', '134', '163', '2']
AnTat1.1_run_contig817_len1002_circularized.fwd.3.1	AnTat1.1_run_contig817_len1002_circularized	+	7452	1319.06	572	794.487	['Tba6ed', '651', '694', '2']['Tba6ed', '652', '695', '2']
AnTat1.1_run_contig817_len1002_circularized.fwd.4.1	AnTat1.1_run_contig817_len1002_circularized	+	15302	2708.57	830	1152.84	['Tbnd8ed', '160', '201', '2']
AnTat1.1_run_contig824_len970_circularized.fwd.2.1	AnTat1.1_run_contig824_len970_circularized	+	4913	869.639	754	1047.28	['Tbnd8ed', '92', '135', '2']['Tbnd8ed', '93', '136', '2']
AnTat1.1_run_contig824_len970_circularized.fwd.3.1	AnTat1.1_run_contig824_len970_circularized	+	27933	4944.36	2172	3016.83	['Tba6ed', '477', '518', '2']
AnTat1.1_run_contig824_len970_circularized.fwd.4.1	AnTat1.1_run_contig824_len970_circularized	+	36329	6430.51	3479	4832.21	['Tbnd8ed', '266', '307', '2']['Tbnd8ed', '268', '309', '2']
AnTat1.1_run_contig830_len1060_circularized.fwd.2.1	AnTat1.1_run_contig830_len1060_circularized	+	322	56.9965	144	200.011	['Tbnd7ed', '1034', '1083', '2']
AnTat1.1_run_contig83.1_len1372.1009.fwd.1.1	AnTat1.1_run_contig83.1_len1372.1009	+	6068	1074.08	1284	1783.43	['Tba6ed', '566', '616', '2']
AnTat1.1_run_contig83.1_len1372.1009.fwd.2.1	AnTat1.1_run_contig83.1_len1372.1009	+	34670	6136.86	1394	1936.22	['Tbco3ed', '122', '167', '2']
AnTat1.1_run_contig832.1_len1193.1032.fwd.1.1	AnTat1.1_run_contig832.1_len1193.1032	+	442	78.2374	138	191.677	['Tbnd8ed', '255', '280', '2']
AnTat1.1_run_contig832.1_len1193.1032.fwd.2.1	AnTat1.1_run_contig832.1_len1193.1032	+	46	8.14236	38	52.7806	['Tbco3ed', '178', '204', '2']
AnTat1.1_run_contig832.1_len1193.1032.fwd.3.1	AnTat1.1_run_contig832.1_len1193.1032	+	62	10.9745	24	33.3351	['Tbnd3ed', '213', '240', '2']
AnTat1.1_run_contig832.1_len1193.1032.fwd.4.1	AnTat1.1_run_contig832.1_len1193.1032	+	10698	1893.63	1057	1468.14	['Tba6ed', '349', '376', '2']
AnTat1.1_run_contig832.1_len1193.1032.fwd.5.1	AnTat1.1_run_contig832.1_len1193.1032	+	19361	3427.05	916	1272.29	['Tba6ed', '30', '77', '2']['Tba6ed', '31', '78', '2']
AnTat1.1_run_contig833_len1031_circularized.fwd.1.1	AnTat1.1_run_contig833_len1031_circularized	+	22	3.89417	6	8.33378	['Tbnd7ed', '1032', '1059', '2']['Tbnd7ed', '1033', '1060', '2']
AnTat1.1_run_contig833_len1031_circularized.fwd.2.1	AnTat1.1_run_contig833_len1031_circularized	+	78	13.8066	28	38.891	['Tbco3ed', '159', '185', '2']['Tbco3ed', '162', '188', '2']
AnTat1.1_run_contig833_len1031_circularized.fwd.4.1	AnTat1.1_run_contig833_len1031_circularized	+	14944	2645.2	1602	2225.12	['Tbcr3ed', '73', '115', '2']
AnTat1.1_run_contig833_len1031_circularized.fwd.5.1	AnTat1.1_run_contig833_len1031_circularized	+	90	15.9307	34	47.2248	['Tba6ed', '134', '159', '2']['Tbcr4ed', '368', '393', '2']['Tbnd9ed', '511', '536', '2']
AnTat1.1_run_contig838.1_len1205.1017.fwd.1.1	AnTat1.1_run_contig838.1_len1205.1017	+	929	164.44	262	363.909	['Tbnd8ed', '292', '330', '2']
AnTat1.1_run_contig838.1_len1205.1017.fwd.3.1	AnTat1.1_run_contig838.1_len1205.1017	+	1074	190.106	262	363.909	['Tbco3ed', '671', '715', '2']['Tbco3ed', '672', '716', '2']['Tbco3ed', '673', '717', '2']
AnTat1.1_run_contig842_len1007_circularized.fwd.1.1	AnTat1.1_run_contig842_len1007_circularized	+	1708	302.329	369	512.528	['Tbco3ed', '324', '369', '2']
AnTat1.1_run_contig842_len1007_circularized.fwd.4.1	AnTat1.1_run_contig842_len1007_circularized	+	17978	3182.24	2926	4064.11	['Tbco3ed', '552', '599', '2']['Tbco3ed', '554', '601', '2']
AnTat1.1_run_contig849_len996_circularized.fwd.1.1	AnTat1.1_run_contig849_len996_circularized	+	136	24.0731	72	100.005	['Tbnd7ed', '472', '517', '2']['Tbnd7ed', '473', '518', '2']
AnTat1.1_run_contig849_len996_circularized.fwd.2.1	AnTat1.1_run_contig849_len996_circularized	+	4726	836.539	498	691.704	['Tbco3ed', '32', '69', '2']
AnTat1.1_run_contig870_len984_circularized.fwd.1.1	AnTat1.1_run_contig870_len984_circularized	+	70	12.3905	4	5.55586	['Tbco3ed', '595', '622', '2']['Tbco3ed', '596', '623', '2']
AnTat1.1_run_contig870_len984_circularized.fwd.2.1	AnTat1.1_run_contig870_len984_circularized	+	1930	341.625	272	377.798	['Tbco3ed', '183', '225', '2']['Tbco3ed', '184', '226', '2']
AnTat1.1_run_contig870_len984_circularized.fwd.3.1	AnTat1.1_run_contig870_len984_circularized	+	4374	774.232	1314	1825.1	['Tbco3ed', '777', '822', '2']
AnTat1.1_run_contig886_len989_circularized.fwd.1.1	AnTat1.1_run_contig886_len989_circularized	+	20	3.54015	0	0	['Tbco3ed', '266', '293', '2']['Tba6ed', '526', '553', '2']
AnTat1.1_run_contig886_len989_circularized.fwd.2.1	AnTat1.1_run_contig886_len989_circularized	+	66	11.6825	60	83.3378	['Tbco3ed', '102', '141', '2']['Tbco3ed', '103', '142', '2']
AnTat1.1_run_contig886_len989_circularized.fwd.3.1	AnTat1.1_run_contig886_len989_circularized	+	526	93.1061	140	194.455	['Tbnd8ed', '266', '303', '2']['Tbnd8ed', '268', '305', '2']
AnTat1.1_run_contig886_len989_circularized.fwd.4.1	AnTat1.1_run_contig886_len989_circularized	+	3794	671.567	592	822.267	['Tbnd9ed', '575', '618', '2']
AnTat1.1_run_contig898.1_len1982.979_circularized.fwd.1.1	AnTat1.1_run_contig898.1_len1982.979_circularized	+	146	25.8431	10	13.8896	['Tbnd8ed', '95', '120', '2']['Tbnd7ed', '815', '840', '2']
AnTat1.1_run_contig898.1_len1982.979_circularized.fwd.2.1	AnTat1.1_run_contig898.1_len1982.979_circularized	+	80	14.1606	0	0	['Tbnd9ed', '419', '446', '2']
AnTat1.1_run_contig898.1_len1982.979_circularized.fwd.3.1	AnTat1.1_run_contig898.1_len1982.979_circularized	+	32369	5729.56	7828	10872.8	['Tbrps12ed', '42', '79', '2']
AnTat1.1_run_contig898.2_len1982.1003_circularized.fwd.1.1	AnTat1.1_run_contig898.2_len1982.1003_circularized	+	100	17.7008	107	148.619	['Tbco3ed', '176', '222', '2']['Tbco3ed', '177', '223', '2']
AnTat1.1_run_contig8_len1012_circularized.fwd.1.1	AnTat1.1_run_contig8_len1012_circularized	+	654	115.763	192	266.681	['Tbrps12ed', '274', '321', '2']
AnTat1.1_run_contig8_len1012_circularized.fwd.2.1	AnTat1.1_run_contig8_len1012_circularized	+	58	10.2664	10	13.8896	['Tbcr3ed', '102', '129', '2']['Tbcr4ed', '114', '141', '2']['Tbcr4ed', '115', '142', '2']['Tbco3ed', '597', '624', '2']
AnTat1.1_run_contig8_len1012_circularized.fwd.3.1	AnTat1.1_run_contig8_len1012_circularized	+	4248	751.929	830	1152.84	['Tbnd9ed', '376', '404', '2']
AnTat1.1_run_contig8_len1012_circularized.fwd.4.1	AnTat1.1_run_contig8_len1012_circularized	+	9548	1690.07	606	841.712	['Tbco3ed', '461', '517', '2']
AnTat1.1_run_contig912_len1008_circularized.fwd.1.1	AnTat1.1_run_contig912_len1008_circularized	+	78	13.8066	42	58.3365	['Tbco3ed', '196', '226', '2']
AnTat1.1_run_contig912_len1008_circularized.fwd.2.1	AnTat1.1_run_contig912_len1008_circularized	+	5790	1024.87	1290	1791.76	['Tbco3ed', '501', '541', '2']['Tbco3ed', '502', '542', '2']
AnTat1.1_run_contig912_len1008_circularized.fwd.3.1	AnTat1.1_run_contig912_len1008_circularized	+	4696	831.228	1736	2411.24	['Tbcr3ed', '46', '88', '2']
AnTat1.1_run_contig912_len1008_circularized.fwd.4.1	AnTat1.1_run_contig912_len1008_circularized	+	7810	1382.43	1236	1716.76	['Tbrps12ed', '91', '118', '2']['Tbrps12ed', '92', '119', '2']['Tbrps12ed', '93', '120', '2']
AnTat1.1_run_contig915_len1064_circularized.fwd.1.1	AnTat1.1_run_contig915_len1064_circularized	+	186	32.9234	158	219.456	['Tbco3ed', '435', '458', '2']
AnTat1.1_run_contig915_len1064_circularized.fwd.4.1	AnTat1.1_run_contig915_len1064_circularized	+	832	147.27	280	388.91	['Tbnd8ed', '382', '414', '2']
AnTat1.1_run_contig929_len976_circularized.fwd.2.1	AnTat1.1_run_contig929_len976_circularized	+	1886	333.837	180	250.014	['Tbnd3ed', '29', '75', '2']
AnTat1.1_run_contig929_len976_circularized.fwd.3.1	AnTat1.1_run_contig929_len976_circularized	+	6318	1118.33	935	1298.68	['Tbnd7ed', '934', '978', '2']
AnTat1.1_run_contig929_len976_circularized.fwd.4.1	AnTat1.1_run_contig929_len976_circularized	+	44045	7796.31	3606	5008.6	['Tbco3ed', '715', '755', '2']
AnTat1.1_run_contig92_len1028_circularized.fwd.1.1	AnTat1.1_run_contig92_len1028_circularized	+	162	28.6753	500	694.482	['Tbnd7ed', '457', '496', '2']
AnTat1.1_run_contig92_len1028_circularized.fwd.2.1	AnTat1.1_run_contig92_len1028_circularized	+	136	24.0731	372	516.695	['Tba6ed', '598', '646', '2']
AnTat1.1_run_contig934_len997_circularized.fwd.1.1	AnTat1.1_run_contig934_len997_circularized	+	394	69.741	24	33.3351	['Tbrps12ed', '251', '295', '2']
AnTat1.1_run_contig945_len1001_circularized.fwd.1.1	AnTat1.1_run_contig945_len1001_circularized	+	28	4.95622	0	0	['Tbnd3ed', '307', '331', '2']
AnTat1.1_run_contig945_len1001_circularized.fwd.3.1	AnTat1.1_run_contig945_len1001_circularized	+	148	26.1971	0	0	['Tba6ed', '59', '89', '2']
AnTat1.1_run_contig945_len1001_circularized.fwd.4.1	AnTat1.1_run_contig945_len1001_circularized	+	42	7.43432	0	0	['Tbco3ed', '596', '623', '2']
AnTat1.1_run_contig945_len1001_circularized.fwd.5.1	AnTat1.1_run_contig945_len1001_circularized	+	92	16.2847	0	0	['Tbnd9ed', '129', '161', '2']['Tbnd9ed', '132', '164', '2']['Tbnd9ed', '133', '165', '2']
AnTat1.1_run_contig945_len1001_circularized.fwd.6.1	AnTat1.1_run_contig945_len1001_circularized	+	15586	2758.84	0	0	['Tbco3ed', '190', '228', '2']
AnTat1.1_run_contig945_len1001_circularized.fwd.7.1	AnTat1.1_run_contig945_len1001_circularized	+	14058	2488.37	0	0	['Tbnd3ed', '276', '314', '2']['Tbnd3ed', '277', '315', '2']['Tbnd3ed', '278', '316', '2']
AnTat1.1_run_contig952.1_len1207.1004.fwd.1.1	AnTat1.1_run_contig952.1_len1207.1004	+	948	167.803	192	266.681	['Tbco3ed', '711', '738', '2']['Tbco3ed', '712', '739', '2']
AnTat1.1_run_contig952.1_len1207.1004.fwd.2.1	AnTat1.1_run_contig952.1_len1207.1004	+	166	29.3833	70	97.2275	['Tbco3ed', '870', '912', '2']
AnTat1.1_run_contig952.1_len1207.1004.fwd.4.1	AnTat1.1_run_contig952.1_len1207.1004	+	19178	3394.65	9191	12766	['Tbrps12ed', '63', '89', '2']
AnTat1.1_run_contig956_len973_circularized.fwd.1.1	AnTat1.1_run_contig956_len973_circularized	+	2808	497.038	90	125.007	['Tbnd8ed', '184', '225', '2']
AnTat1.1_run_contig956_len973_circularized.fwd.2.1	AnTat1.1_run_contig956_len973_circularized	+	106	18.7628	30	41.6689	['Tbnd8ed', '78', '108', '2']['Tbcr4ed', '418', '448', '2']
AnTat1.1_run_contig956_len973_circularized.fwd.3.1	AnTat1.1_run_contig956_len973_circularized	+	6832	1209.32	466	647.257	['Tbrps12ed', '246', '284', '2']
AnTat1.1_run_contig998_len986_circularized.fwd.1.1	AnTat1.1_run_contig998_len986_circularized	+	3347	592.445	1036	1438.97	['Tbco3ed', '324', '367', '2']
AnTat1.1_run_contig998_len986_circularized.fwd.2.1	AnTat1.1_run_contig998_len986_circularized	+	8674	1535.36	1810	2514.03	['Tbnd9ed', '463', '509', '2']['Tbnd9ed', '464', '510', '2']
AnTat1.1_run_contig998_len986_circularized.fwd.3.1	AnTat1.1_run_contig998_len986_circularized	+	24051	4257.21	5452	7572.63	['Tbnd8ed', '196', '225', '2']
AnTat1.1_run_contig99_len1050_circularized.fwd.1.1	AnTat1.1_run_contig99_len1050_circularized	+	586	103.727	92	127.785	['Tbnd8ed', '380', '413', '2']
AnTat1.1_remain_contig178_len995_circularized.rev.2.1	AnTat1.1_remain_contig178_len995_circularized	-	348	61.5987	70	97.2275	['Tbco3ed', '214', '258', '2']
AnTat1.1_remain_contig6_len1244.rev.2.1	AnTat1.1_remain_contig6_len1244	-	4374	774.232	626	869.492	['Tba6ed', '219', '271', '2']
AnTat1.1_remain_contig6_len1244.rev.3.1	AnTat1.1_remain_contig6_len1244	-	718	127.092	212	294.46	['Tbco3ed', '407', '457', '2']
AnTat1.1_remain_contig6_len1244.rev.4.1	AnTat1.1_remain_contig6_len1244	-	4608	815.652	992	1377.85	['Tbcr4ed', '106', '154', '2']
AnTat1.1_remain_contig96_len999_circularized.rev.1.1	AnTat1.1_remain_contig96_len999_circularized	-	5496	972.834	1508	2094.56	['Tbrps12ed', '296', '319', '2']
AnTat1.1_run_contig1004.1_len1108.1005.rev.1.1	AnTat1.1_run_contig1004.1_len1108.1005	-	8174	1446.86	385	534.751	['Tbco3ed', '511', '534', '2']
AnTat1.1_run_contig1058.1_len1181.1006.rev.1.1	AnTat1.1_run_contig1058.1_len1181.1006	-	12642	2237.73	1829	2540.42	['Tbrps12ed', '99', '122', '2']
AnTat1.1_run_contig1067.1_len1289.1015.rev.2.1	AnTat1.1_run_contig1067.1_len1289.1015	-	186	32.9234	136	188.899	['Tbnd7ed', '395', '420', '2']
AnTat1.1_run_contig1076.1_len3202.1016.rev.3.1	AnTat1.1_run_contig1076.1_len3202.1016	-	338	59.8286	124	172.232	['Tbrps12ed', '51', '77', '2']
AnTat1.1_run_contig1107.2_len2215.1003.rev.1.1	AnTat1.1_run_contig1107.2_len2215.1003	-	4388	776.71	1832	2544.58	['Tbnd3ed', '330', '355', '2']
AnTat1.1_run_contig113_len962.rev.1.1	AnTat1.1_run_contig113_len962	-	122	21.5949	0	0	['Tbcr4ed', '90', '113', '2']
AnTat1.1_run_contig113_len962.rev.2.1	AnTat1.1_run_contig113_len962	-	1315	232.765	70	97.2275	['Tbcr4ed', '85', '109', '2']
AnTat1.1_run_contig137.1_len1096.989.rev.2.1	AnTat1.1_run_contig137.1_len1096.989	-	84	14.8686	2	2.77793	['Tbcr4ed', '85', '109', '2']
AnTat1.1_run_contig137.1_len1096.989.rev.3.1	AnTat1.1_run_contig137.1_len1096.989	-	1272	225.154	22	30.5572	['Tbcr4ed', '90', '113', '2']
AnTat1.1_run_contig1484_len1008_circularized.rev.1.1	AnTat1.1_run_contig1484_len1008_circularized	-	5584	988.411	192	266.681	['Tba6ed', '80', '104', '2']
AnTat1.1_run_contig1999_len979_circularized.rev.1.1	AnTat1.1_run_contig1999_len979_circularized	-	372	65.8469	52	72.2261	['Tbnd7ed', '1198', '1224', '2']['Tbnd7ed', '1199', '1225', '2']
AnTat1.1_run_contig1999_len979_circularized.rev.2.1	AnTat1.1_run_contig1999_len979_circularized	-	376	66.5549	100	138.896	['Tbnd8ed', '275', '299', '2']
AnTat1.1_run_contig20_len1021_circularized.rev.2.1	AnTat1.1_run_contig20_len1021_circularized	-	574	101.602	188	261.125	['Tbnd3ed', '332', '355', '2']
AnTat1.1_run_contig224_len1002_circularized.rev.2.1	AnTat1.1_run_contig224_len1002_circularized	-	2678	474.027	248	344.463	['Tbnd3ed', '51', '76', '2']
AnTat1.1_run_contig30_len1012_circularized.rev.2.1	AnTat1.1_run_contig30_len1012_circularized	-	646	114.347	168	233.346	['Tbnd9ed', '273', '296', '2']
AnTat1.1_run_contig353.1_len1221.1002.rev.1.1	AnTat1.1_run_contig353.1_len1221.1002	-	2856	505.534	838	1163.95	['Tbco3ed', '895', '920', '2']
AnTat1.1_run_contig423_len989_circularized.rev.2.1	AnTat1.1_run_contig423_len989_circularized	-	698	123.551	170	236.124	['Tbcr3ed', '12', '35', '2']
AnTat1.1_run_contig651_len1009_circularized.rev.1.1	AnTat1.1_run_contig651_len1009_circularized	-	7826	1385.26	1840	2555.69	['Tbrps12ed', '240', '263', '2']
AnTat1.1_run_contig702_len1000_circularized.rev.1.1	AnTat1.1_run_contig702_len1000_circularized	-	358	63.3688	60	83.3378	['Tbco3ed', '204', '251', '2']
AnTat1.1_run_contig710.2_len2139.998.rev.1.1	AnTat1.1_run_contig710.2_len2139.998	-	2134	377.734	868	1205.62	['Tbco3ed', '214', '260', '2']
AnTat1.1_run_contig842_len1007_circularized.rev.1.1	AnTat1.1_run_contig842_len1007_circularized	-	1708	302.329	369	512.528	['Tbnd7ed', '1209', '1232', '2']
AnTat1.1_run_contig870_len984_circularized.rev.1.1	AnTat1.1_run_contig870_len984_circularized	-	165914	29368.1	13460	18695.5	['Tbnd3ed', '345', '371', '2']
AnTat1.1_run_contig134.1_len1131.1018.fwd.1	AnTat1.1_run_contig134.1_len1131.1018	+	1335	236.644	490	681.309	['Tbcybed', '31', '61', '1']	mO_045(31-61)
AnTat1.1_run_contig912_len1008_circularized.fwd.5	AnTat1.1_run_contig912_len1008_circularized	+	24	4.25428	34	47.2745	['Tbcybed', '50', '92', '1']	mO_127(50-92)
AnTat1.1_run_contig1904.1_len1218.1002.fwd.2	AnTat1.1_run_contig1904.1_len1218.1002	+	218	38.643	151	209.954	['Tbcybed', '52', '98', '2']	mO_130(50-93)
AnTat1.1_run_contig813_len999.fwd.5	AnTat1.1_run_contig813_len999	+	98	17.3716	26	36.1511	['Tbcybed', '31', '61', '1']	mO_270(31-61)
AnTat1.1_run_contig700_len980.fwd.4	AnTat1.1_run_contig700_len980	+	154	27.2983	6	8.34256	['Tbcybed', '31', '61', '1']	mO_329(31-61)

## Sheet: BF
gRNA	minicircle	strand	rep1_counts	rep1_cpm	rep2_counts	rep2_cpm	predicted_mRNA,start,end,mismatch	Correspond to Cooper et al.
BF_remain_contig103.1_len993_circularized.fwd.2.1	BF_remain_contig103.1_len993_circularized	+	832	62.445	334	219.834	['Tbnd8ed', '459', '486', '2']
BF_remain_contig103.1_len993_circularized.fwd.3.1	BF_remain_contig103.1_len993_circularized	+	59609	4473.9	9269	6100.72	['Tba6ed', '689', '731', '2']
BF_remain_contig103.1_len993_circularized.fwd.4.1	BF_remain_contig103.1_len993_circularized	+	121654	9130.63	15242	10032.1	['Tbco3ed', '729', '775', '2']['Tbco3ed', '731', '777', '2']['Tbco3ed', '732', '778', '2']
BF_remain_contig103.1_len993_circularized.fwd.5.1	BF_remain_contig103.1_len993_circularized	+	8327	624.975	1904	1253.18	['Tbnd3ed', '184', '224', '2']['Tbnd3ed', '185', '225', '2']['Tbnd3ed', '186', '226', '2']
BF_remain_contig103.1_len993_circularized.fwd.6.1	BF_remain_contig103.1_len993_circularized	+	1553	116.559	72	47.3893	['Tbcr3ed', '118', '144', '2']['Tba6ed', '279', '305', '2']
BF_remain_contig12_len997_circularized.fwd.4.1	BF_remain_contig12_len997_circularized	+	3728	279.802	656	431.77	['Tba6ed', '159', '208', '2']
BF_remain_contig12_len997_circularized.fwd.5.1	BF_remain_contig12_len997_circularized	+	2204	165.419	1104	726.637	['Tbnd7ed', '1021', '1074', '2']
BF_remain_contig12_len997_circularized.fwd.6.1	BF_remain_contig12_len997_circularized	+	1796	134.797	248	163.23	['Tbcr4ed', '382', '408', '2']['Tbcr4ed', '388', '414', '2']
BF_remain_contig12_len997_circularized.fwd.7.1	BF_remain_contig12_len997_circularized	+	106	7.95573	0	0	['Tba6ed', '593', '619', '2']['Tba6ed', '597', '623', '2']
BF_remain_contig139_len997_circularized.fwd.1.1	BF_remain_contig139_len997_circularized	+	86	6.45465	148	97.4114	['Tbcr4ed', '506', '555', '2']['Tbcr4ed', '507', '556', '2']
BF_remain_contig139_len997_circularized.fwd.2.1	BF_remain_contig139_len997_circularized	+	224	16.8121	6	3.94911	['Tbcr4ed', '115', '141', '2']
BF_remain_contig139_len997_circularized.fwd.3.1	BF_remain_contig139_len997_circularized	+	2169	162.792	642	422.555	['Tbco3ed', '432', '472', '2']
BF_remain_contig139_len997_circularized.fwd.5.1	BF_remain_contig139_len997_circularized	+	894	67.0984	667	439.01	['Tbcr4ed', '425', '455', '2']['Tbcr4ed', '425', '455', '2']['Tbcr4ed', '425', '455', '2']
BF_remain_contig139_len997_circularized.fwd.6.1	BF_remain_contig139_len997_circularized	+	92923	6974.25	6080	4001.77	['Tbco3ed', '233', '278', '2']
BF_remain_contig13_len997_circularized.fwd.1.1	BF_remain_contig13_len997_circularized	+	182	13.6598	18	11.8473	['Tbnd8ed', '266', '294', '2']
BF_remain_contig150.1_len1049_circularized.fwd.1.1	BF_remain_contig150.1_len1049_circularized	+	642	48.1847	224	147.434	['Tbcr4ed', '340', '364', '2']
BF_remain_contig150.1_len1049_circularized.fwd.2.1	BF_remain_contig150.1_len1049_circularized	+	110	8.25595	24	15.7964	['Tbcr4ed', '375', '404', '2']
BF_remain_contig150.1_len1049_circularized.fwd.3.1	BF_remain_contig150.1_len1049_circularized	+	234	17.5627	10	6.58185	['Tbcr4ed', '115', '145', '2']
BF_remain_contig150.1_len1049_circularized.fwd.4.1	BF_remain_contig150.1_len1049_circularized	+	408	30.6221	192	126.372	['Tbcr4ed', '383', '424', '2']
BF_remain_contig150.1_len1049_circularized.fwd.5.1	BF_remain_contig150.1_len1049_circularized	+	1400	105.076	148	97.4114	['Tbcr4ed', '262', '289', '2']
BF_remain_contig150.1_len1049_circularized.fwd.6.1	BF_remain_contig150.1_len1049_circularized	+	574	43.081	66	43.4402	['Tba6ed', '774', '797', '2']
BF_remain_contig150.1_len1049_circularized.fwd.7.1	BF_remain_contig150.1_len1049_circularized	+	596	44.7322	188	123.739	['Tba6ed', '59', '83', '2']['Tba6ed', '60', '84', '2']['Tba6ed', '61', '85', '2']['Tbnd9ed', '69', '93', '2']
BF_remain_contig150.1_len1049_circularized.fwd.8.1	BF_remain_contig150.1_len1049_circularized	+	8820	661.977	3362	2212.82	['Tbnd7ed', '1034', '1082', '2']['Tbnd7ed', '1035', '1083', '2']
BF_remain_contig166_len1024_circularized.fwd.1.1	BF_remain_contig166_len1024_circularized	+	1560	117.084	304	200.088	['Tbnd9ed', '467', '494', '2']
BF_remain_contig174_len989_circularized.fwd.1.1	BF_remain_contig174_len989_circularized	+	46	3.45249	16	10.531	['Tbnd7ed', '1026', '1052', '2']
BF_remain_contig174_len989_circularized.fwd.2.1	BF_remain_contig174_len989_circularized	+	120	9.00649	60	39.4911	['Tbcr4ed', '100', '129', '2']
BF_remain_contig174_len989_circularized.fwd.3.1	BF_remain_contig174_len989_circularized	+	2656	199.344	426	280.387	['Tbco3ed', '496', '531', '2']
BF_remain_contig174_len989_circularized.fwd.5.1	BF_remain_contig174_len989_circularized	+	5888	441.918	1304	858.274	['Tbrps12ed', '88', '122', '2']['Tbrps12ed', '89', '123', '2']
BF_remain_contig17_len999_circularized.fwd.2.1	BF_remain_contig17_len999_circularized	+	134	10.0572	34	22.3783	['Tbnd8ed', '456', '501', '2']
BF_remain_contig17_len999_circularized.fwd.3.1	BF_remain_contig17_len999_circularized	+	474	35.5756	132	86.8805	['Tbcr4ed', '448', '483', '2']
BF_remain_contig17_len999_circularized.fwd.4.1	BF_remain_contig17_len999_circularized	+	540	40.5292	170	111.891	['Tbnd8ed', '55', '80', '2']['Tbcr4ed', '424', '449', '2']
BF_remain_contig17_len999_circularized.fwd.5.1	BF_remain_contig17_len999_circularized	+	2501	187.71	86	56.6039	['Tbcr4ed', '115', '144', '2']
BF_remain_contig17_len999_circularized.fwd.8.1	BF_remain_contig17_len999_circularized	+	32013	2402.71	1988	1308.47	['Tbnd8ed', '372', '403', '2']
BF_remain_contig198_len976_circularized.fwd.1.1	BF_remain_contig198_len976_circularized	+	152	11.4082	68	44.7566	['Tbcr3ed', '170', '198', '2']
BF_remain_contig198_len976_circularized.fwd.2.1	BF_remain_contig198_len976_circularized	+	1529	114.758	170	111.891	['Tbco3ed', '605', '651', '2']
BF_remain_contig198_len976_circularized.fwd.3.1	BF_remain_contig198_len976_circularized	+	784	58.8424	272	179.026	['Tbco3ed', '108', '139', '2']
BF_remain_contig198_len976_circularized.fwd.5.1	BF_remain_contig198_len976_circularized	+	3219	241.599	1054	693.727	['Tbnd7ed', '35', '71', '2']['Tbnd7ed', '36', '72', '2']
BF_remain_contig198_len976_circularized.fwd.6.1	BF_remain_contig198_len976_circularized	+	12684	951.986	2286	1504.61	['Tbnd7ed', '1072', '1121', '2']['Tbnd7ed', '1074', '1123', '2']
BF_remain_contig79_len993_circularized.fwd.1.1	BF_remain_contig79_len993_circularized	+	648	48.635	188	123.739	['Tbco3ed', '519', '566', '2']['Tbco3ed', '525', '572', '2']
BF_remain_contig79_len993_circularized.fwd.3.1	BF_remain_contig79_len993_circularized	+	488	36.6264	26	17.1128	['Tba6ed', '162', '190', '2']
BF_remain_contig79_len993_circularized.fwd.4.1	BF_remain_contig79_len993_circularized	+	1960	147.106	598	393.595	['Tbnd7ed', '454', '496', '2']
BF_remain_contig79_len993_circularized.fwd.6.1	BF_remain_contig79_len993_circularized	+	236	17.7128	112	73.7168	['Tbcr4ed', '464', '491', '2']
BF_remain_contig79_len993_circularized.fwd.7.1	BF_remain_contig79_len993_circularized	+	102631	7702.88	15594	10263.7	['Tbnd7ed', '387', '429', '2']['Tbnd7ed', '388', '430', '2']
BF_remain_contig85_len1009_circularized.fwd.1.1	BF_remain_contig85_len1009_circularized	+	354	26.5691	186	122.422	['Tbnd7ed', '141', '178', '2']
BF_remain_contig85_len1009_circularized.fwd.2.1	BF_remain_contig85_len1009_circularized	+	754	56.5908	152	100.044	['Tbco3ed', '690', '716', '2']
BF_remain_contig85_len1009_circularized.fwd.3.1	BF_remain_contig85_len1009_circularized	+	24390	1830.57	3444	2266.79	['Tba6ed', '564', '614', '2']
BF_remain_contig85_len1009_circularized.fwd.4.1	BF_remain_contig85_len1009_circularized	+	201104	15093.7	6518	4290.05	['Tbco3ed', '122', '167', '2']
BF_remain_contig90_len1030_circularized.fwd.1.1	BF_remain_contig90_len1030_circularized	+	1205	90.4402	276	181.659	['Tba6ed', '244', '290', '2']['Tba6ed', '245', '291', '2']
BF_remain_contig90_len1030_circularized.fwd.2.1	BF_remain_contig90_len1030_circularized	+	3068	230.266	152	100.044	['Tbnd9ed', '450', '477', '2']['Tbnd9ed', '452', '479', '2']
BF_remain_contig90_len1030_circularized.fwd.3.1	BF_remain_contig90_len1030_circularized	+	21598	1621.02	7996	5262.85	['Tbnd7ed', '59', '96', '2']
BF_remain_contig90_len1030_circularized.fwd.4.1	BF_remain_contig90_len1030_circularized	+	5987	449.349	976	642.389	['Tbnd7ed', '389', '438', '2']['Tbnd7ed', '390', '439', '2']
BF_remain_contig90_len1030_circularized.fwd.5.1	BF_remain_contig90_len1030_circularized	+	1710	128.342	504	331.725	['Tbco3ed', '288', '319', '2']['Tbco3ed', '291', '322', '2']
BF_remain_contig90_len1030_circularized.fwd.6.1	BF_remain_contig90_len1030_circularized	+	3185	239.047	36	23.6947	['Tbcr4ed', '264', '292', '2']
BF_remain_contig90_len1030_circularized.fwd.7.1	BF_remain_contig90_len1030_circularized	+	150784	11317	10467	6889.23	['Tbcr4ed', '262', '302', '2']['Tbcr4ed', '263', '303', '2']
BF_remain_contig9_len990.fwd.2.1	BF_remain_contig9_len990	+	9958	747.389	1540	1013.61	['Tba6ed', '472', '515', '2']
BF_remain_contig9_len990.fwd.3.1	BF_remain_contig9_len990	+	674	50.5865	68	44.7566	['Tbrps12ed', '192', '215', '2']['Tbco3ed', '381', '404', '2']['Tba6ed', '706', '729', '2']
BF_remain_contig9_len990.fwd.4.1	BF_remain_contig9_len990	+	222	16.662	116	76.3495	['Tbnd8ed', '264', '301', '2']
BF_remain_contig9_len990.fwd.5.1	BF_remain_contig9_len990	+	124	9.30671	6	3.94911	['Tbco3ed', '596', '623', '2']
BF_remain_contig9_len990.fwd.6.1	BF_remain_contig9_len990	+	1482	111.23	106	69.7676	['Tbnd8ed', '67', '95', '2']['Tba6ed', '511', '539', '2']
BF_remain_contig9_len990.fwd.7.1	BF_remain_contig9_len990	+	8424	632.256	5031	3311.33	['Tbnd7ed', '1037', '1082', '2']
BF_remain_contig9_len990.fwd.8.1	BF_remain_contig9_len990	+	66690	5005.36	6063	3990.58	['Tbnd8ed', '99', '138', '2']
BF_run_contig0_len1037_circularized.fwd.10.1	BF_run_contig0_len1037_circularized	+	114	8.55617	40	26.3274	['Tbcr4ed', '177', '204', '2']
BF_run_contig0_len1037_circularized.fwd.3.1	BF_run_contig0_len1037_circularized	+	98	7.3553	14	9.21459	['Tbnd9ed', '138', '165', '2']
BF_run_contig0_len1037_circularized.fwd.5.1	BF_run_contig0_len1037_circularized	+	2162	162.267	880	579.203	['Tbco3ed', '230', '257', '2']
BF_run_contig0_len1037_circularized.fwd.7.1	BF_run_contig0_len1037_circularized	+	858	64.3964	584	384.38	['Tbrps12ed', '145', '170', '2']
BF_run_contig0_len1037_circularized.fwd.8.1	BF_run_contig0_len1037_circularized	+	680	51.0368	68	44.7566	['Tbnd8ed', '32', '59', '2']['Tbcr4ed', '418', '445', '2']['Tbcr4ed', '419', '446', '2']
BF_run_contig1028.1_len1121.993.fwd.1.1	BF_run_contig1028.1_len1121.993	+	328	24.6177	136	89.5132	['Tba6ed', '527', '561', '2']
BF_run_contig1028.1_len1121.993.fwd.3.1	BF_run_contig1028.1_len1121.993	+	150	11.2581	76	50.0221	['Tbco3ed', '625', '654', '2']['Tbco3ed', '629', '658', '2']['Tbco3ed', '630', '659', '2']
BF_run_contig1037.1_len1184.1002.fwd.2.1	BF_run_contig1037.1_len1184.1002	+	3811	286.031	1588	1045.2	['Tbco3ed', '428', '473', '2']
BF_run_contig1037.1_len1184.1002.fwd.3.1	BF_run_contig1037.1_len1184.1002	+	186	13.9601	34	22.3783	['Tbco3ed', '156', '179', '2']['Tbcr4ed', '306', '329', '2']['Tbcr4ed', '314', '337', '2']['Tbnd9ed', '463', '486', '2']
BF_run_contig1037.1_len1184.1002.fwd.5.1	BF_run_contig1037.1_len1184.1002	+	54981	4126.55	4317	2841.39	['Tbcr4ed', '513', '550', '2']
BF_run_contig1037.1_len1184.1002.fwd.6.1	BF_run_contig1037.1_len1184.1002	+	154641	11606.4	27852	18331.8	['Tbco3ed', '231', '278', '2']['Tbco3ed', '232', '279', '2']
BF_run_contig104.1_len1969_circularized.973.fwd.1.1	BF_run_contig104.1_len1969_circularized.973	+	618	46.3834	82	53.9712	['Tbcr4ed', '279', '305', '2']
BF_run_contig104.1_len1969_circularized.973.fwd.2.1	BF_run_contig104.1_len1969_circularized.973	+	6201	465.41	783	515.359	['Tba6ed', '354', '377', '2']
BF_run_contig104.1_len1969_circularized.973.fwd.3.1	BF_run_contig104.1_len1969_circularized.973	+	2147	161.141	112	73.7168	['Tbrps12ed', '195', '218', '2']
BF_run_contig104.1_len1969_circularized.973.fwd.4.1	BF_run_contig104.1_len1969_circularized.973	+	23572	1769.17	4606	3031.6	['Tba6ed', '163', '207', '2']
BF_run_contig104.2_len1969_circularized.996.fwd.1.1	BF_run_contig104.2_len1969_circularized.996	+	220	16.5119	166	109.259	['Tba6ed', '409', '434', '2']
BF_run_contig104.2_len1969_circularized.996.fwd.2.1	BF_run_contig104.2_len1969_circularized.996	+	850	63.796	460	302.765	['Tbco3ed', '615', '658', '2']
BF_run_contig104.2_len1969_circularized.996.fwd.3.1	BF_run_contig104.2_len1969_circularized.996	+	2059	154.536	976	642.389	['Tbnd7ed', '1021', '1046', '2']['Tbnd7ed', '1023', '1048', '2']
BF_run_contig104.2_len1969_circularized.996.fwd.6.1	BF_run_contig104.2_len1969_circularized.996	+	2244	168.421	410	269.856	['Tbnd3ed', '248', '276', '2']
BF_run_contig104.2_len1969_circularized.996.fwd.7.1	BF_run_contig104.2_len1969_circularized.996	+	452061	33929	11783	7755.4	['Tbnd9ed', '238', '285', '2']
BF_run_contig1043_len1056_circularized.fwd.1.1	BF_run_contig1043_len1056_circularized	+	48	3.6026	44	28.9602	['Tbcr4ed', '104', '134', '2']
BF_run_contig1043_len1056_circularized.fwd.3.1	BF_run_contig1043_len1056_circularized	+	598	44.8823	246	161.914	['Tbcr4ed', '467', '491', '2']['Tbcr4ed', '467', '491', '2']['Tbcr4ed', '469', '493', '2']['Tbcr4ed', '469', '493', '2']
BF_run_contig1043_len1056_circularized.fwd.4.1	BF_run_contig1043_len1056_circularized	+	58	4.35314	16	10.531	['Tbnd7ed', '920', '953', '2']
BF_run_contig1043_len1056_circularized.fwd.5.1	BF_run_contig1043_len1056_circularized	+	2638	197.993	910	598.949	['Tbnd7ed', '774', '825', '2']
BF_run_contig1057_len974_circularized.fwd.2.1	BF_run_contig1057_len974_circularized	+	620	46.5335	56	36.8584	['Tba6ed', '29', '56', '2']
BF_run_contig1057_len974_circularized.fwd.4.1	BF_run_contig1057_len974_circularized	+	96	7.20519	78	51.3385	['Tbrps12ed', '141', '189', '2']
BF_run_contig1057_len974_circularized.fwd.5.1	BF_run_contig1057_len974_circularized	+	414	31.0724	74	48.7057	['Tba6ed', '587', '615', '2']
BF_run_contig1057_len974_circularized.fwd.7.1	BF_run_contig1057_len974_circularized	+	6284	471.64	814	535.763	['Tbco3ed', '523', '567', '2']['Tbco3ed', '525', '569', '2']
BF_run_contig1071.1_len1189.1003.fwd.1.1	BF_run_contig1071.1_len1189.1003	+	144	10.8078	46	30.2765	['Tbco3ed', '703', '729', '2']['Tbco3ed', '704', '730', '2']['Tbco3ed', '706', '732', '2']
BF_run_contig1071.1_len1189.1003.fwd.2.1	BF_run_contig1071.1_len1189.1003	+	526	39.4784	78	51.3385	['Tbnd8ed', '321', '361', '2']
BF_run_contig1071.1_len1189.1003.fwd.3.1	BF_run_contig1071.1_len1189.1003	+	5828	437.415	1238	814.833	['Tbnd3ed', '214', '263', '2']
BF_run_contig1071.1_len1189.1003.fwd.4.1	BF_run_contig1071.1_len1189.1003	+	5506	413.248	642	422.555	['Tbnd3ed', '284', '317', '2']
BF_run_contig1075.1_len1231.993.fwd.4.1	BF_run_contig1075.1_len1231.993	+	1294	97.12	216	142.168	['Tbnd8ed', '62', '88', '2']['Tbnd9ed', '163', '189', '2']['Tbnd9ed', '164', '190', '2']
BF_run_contig1075.1_len1231.993.fwd.5.1	BF_run_contig1075.1_len1231.993	+	1330	99.8219	268	176.394	['Tbrps12ed', '32', '73', '2']
BF_run_contig1075.1_len1231.993.fwd.6.1	BF_run_contig1075.1_len1231.993	+	436	32.7236	102	67.1349	['Tbcr4ed', '274', '299', '2']['Tba6ed', '317', '342', '2']['Tbnd9ed', '356', '381', '2']
BF_run_contig1075.1_len1231.993.fwd.7.1	BF_run_contig1075.1_len1231.993	+	11614	871.678	3116	2050.91	['Tba6ed', '134', '182', '2']
BF_run_contig1082.1_len1193.996.fwd.1.1	BF_run_contig1082.1_len1193.996	+	122	9.1566	4	2.63274	['Tbcr4ed', '371', '400', '2']
BF_run_contig1082.1_len1193.996.fwd.2.1	BF_run_contig1082.1_len1193.996	+	4033	302.693	1014	667.4	['Tbco3ed', '716', '751', '2']
BF_run_contig1082.1_len1193.996.fwd.5.1	BF_run_contig1082.1_len1193.996	+	2574	193.189	380	250.11	['Tba6ed', '194', '219', '2']['Tbcr4ed', '292', '317', '2']
BF_run_contig1082.1_len1193.996.fwd.6.1	BF_run_contig1082.1_len1193.996	+	5648	423.905	2756	1813.96	['Tba6ed', '437', '474', '2']
BF_run_contig1082.1_len1193.996.fwd.7.1	BF_run_contig1082.1_len1193.996	+	12899	968.123	4154	2734.1	['Tbco3ed', '435', '476', '2']
BF_run_contig110_len1173.fwd.1.1	BF_run_contig110_len1173	+	98	7.3553	40	26.3274	['Tbco3ed', '729', '753', '2']
BF_run_contig110_len1173.fwd.3.1	BF_run_contig110_len1173	+	5962	447.472	454	298.816	['Tbcr4ed', '22', '48', '2']['Tba6ed', '181', '207', '2']
BF_run_contig110_len1173.fwd.4.1	BF_run_contig110_len1173	+	9904	743.336	3390	2231.25	['Tbnd9ed', '570', '612', '2']
BF_run_contig110_len1173.fwd.5.1	BF_run_contig110_len1173	+	1514	113.632	276	181.659	['Tbnd8ed', '89', '118', '2']
BF_run_contig110_len1173.fwd.6.1	BF_run_contig110_len1173	+	49190	3691.91	2671	1758.01	['Tbco3ed', '241', '288', '2']
BF_run_contig1129_len989_circularized.fwd.3.1	BF_run_contig1129_len989_circularized	+	1176	88.2636	438	288.285	['Tbcr3ed', '29', '79', '2']
BF_run_contig1129_len989_circularized.fwd.5.1	BF_run_contig1129_len989_circularized	+	3324	249.48	682	448.882	['Tbnd7ed', '501', '524', '2']
BF_run_contig1143.1_len1152.994.fwd.2.1	BF_run_contig1143.1_len1152.994	+	1338	100.422	904	595	['Tbco3ed', '429', '479', '2']
BF_run_contig1143.1_len1152.994.fwd.6.1	BF_run_contig1143.1_len1152.994	+	6018	451.675	5948	3914.89	['Tba6ed', '62', '106', '2']
BF_run_contig1143.1_len1152.994.fwd.7.1	BF_run_contig1143.1_len1152.994	+	12605	946.057	2350	1546.74	['Tbco3ed', '463', '498', '2']
BF_run_contig1148_len1083_circularized.fwd.1.1	BF_run_contig1148_len1083_circularized	+	54	4.05292	0	0	['Tbcr4ed', '383', '422', '2']
BF_run_contig1148_len1083_circularized.fwd.2.1	BF_run_contig1148_len1083_circularized	+	242	18.1631	30	19.7456	['Tbcr3ed', '82', '118', '2']
BF_run_contig1148_len1083_circularized.fwd.3.1	BF_run_contig1148_len1083_circularized	+	76	5.70411	0	0	['Tbnd7ed', '1088', '1111', '2']
BF_run_contig1148_len1083_circularized.fwd.4.1	BF_run_contig1148_len1083_circularized	+	826	61.9947	84	55.2876	['Tbcr4ed', '375', '404', '2']
BF_run_contig1159.1_len1196.1029.fwd.1.1	BF_run_contig1159.1_len1196.1029	+	174	13.0594	12	7.89822	['Tbcr3ed', '64', '89', '2']
BF_run_contig1159.1_len1196.1029.fwd.2.1	BF_run_contig1159.1_len1196.1029	+	322	24.1674	118	77.6659	['Tbnd8ed', '293', '327', '2']
BF_run_contig1159.1_len1196.1029.fwd.3.1	BF_run_contig1159.1_len1196.1029	+	292	21.9158	190	125.055	['Tbnd7ed', '1197', '1225', '2']
BF_run_contig1159.1_len1196.1029.fwd.5.1	BF_run_contig1159.1_len1196.1029	+	716	53.7387	209	137.561	['Tbnd3ed', '54', '82', '2']
BF_run_contig1161.1_len1045.1001.fwd.2.1	BF_run_contig1161.1_len1045.1001	+	1188	89.1643	608	400.177	['Tbnd9ed', '550', '592', '2']
BF_run_contig1161.1_len1045.1001.fwd.3.1	BF_run_contig1161.1_len1045.1001	+	1234	92.6167	854	562.09	['Tbnd9ed', '428', '476', '2']
BF_run_contig1161.1_len1045.1001.fwd.4.1	BF_run_contig1161.1_len1045.1001	+	2240	168.121	230	151.383	['Tbnd3ed', '82', '112', '2']['Tbnd3ed', '83', '113', '2']
BF_run_contig1161.1_len1045.1001.fwd.6.1	BF_run_contig1161.1_len1045.1001	+	170	12.7592	162	106.626	['Tbnd7ed', '1106', '1139', '2']['Tbnd7ed', '1107', '1140', '2']
BF_run_contig1161.1_len1045.1001.fwd.7.1	BF_run_contig1161.1_len1045.1001	+	5252	394.184	4071	2679.47	['Tbcr3ed', '33', '74', '2']['Tbcr3ed', '34', '75', '2']
BF_run_contig1162_len1136.fwd.2.1	BF_run_contig1162_len1136	+	1232	92.4666	493	324.485	['Tbnd7ed', '594', '635', '2']['Tbnd7ed', '595', '636', '2']
BF_run_contig1162_len1136.fwd.3.1	BF_run_contig1162_len1136	+	13212	991.615	645	424.53	['Tbco3ed', '174', '225', '2']
BF_run_contig118.1_len1198.1000.fwd.1.1	BF_run_contig118.1_len1198.1000	+	1234	92.6167	544	358.053	['Tbnd8ed', '321', '366', '2']
BF_run_contig118.1_len1198.1000.fwd.3.1	BF_run_contig118.1_len1198.1000	+	212	15.9115	44	28.9602	['Tbcr4ed', '105', '131', '2']['Tbco3ed', '178', '204', '2']['Tbco3ed', '182', '208', '2']
BF_run_contig118.1_len1198.1000.fwd.5.1	BF_run_contig118.1_len1198.1000	+	1288	96.6697	508	334.358	['Tbnd8ed', '394', '418', '2']
BF_run_contig118.1_len1198.1000.fwd.6.1	BF_run_contig118.1_len1198.1000	+	593	44.5071	80	52.6548	['Tbcr3ed', '66', '92', '2']
BF_run_contig118.1_len1198.1000.fwd.8.1	BF_run_contig118.1_len1198.1000	+	13818	1037.1	2726	1794.21	['Tbnd3ed', '248', '272', '2']
BF_run_contig1185_len981_circularized.fwd.1.1	BF_run_contig1185_len981_circularized	+	292	21.9158	126	82.9313	['Tbrps12ed', '221', '263', '2']
BF_run_contig1185_len981_circularized.fwd.2.1	BF_run_contig1185_len981_circularized	+	1200	90.0649	314	206.67	['Tba6ed', '538', '569', '2']
BF_run_contig1185_len981_circularized.fwd.5.1	BF_run_contig1185_len981_circularized	+	3613	271.17	680	447.566	['Tbnd8ed', '72', '99', '2']
BF_run_contig1193_len1000_circularized.fwd.2.1	BF_run_contig1193_len1000_circularized	+	470	35.2754	188	123.739	['Tba6ed', '521', '548', '2']
BF_run_contig1193_len1000_circularized.fwd.4.1	BF_run_contig1193_len1000_circularized	+	1313	98.546	285	187.583	['Tbnd8ed', '49', '77', '2']
BF_run_contig1193_len1000_circularized.fwd.5.1	BF_run_contig1193_len1000_circularized	+	16647	1249.43	24317	16005.1	['Tbnd8ed', '287', '330', '2']
BF_run_contig1193_len1000_circularized.fwd.6.1	BF_run_contig1193_len1000_circularized	+	13439	1008.65	1970	1296.63	['Tbcr4ed', '174', '220', '2']['Tbcr4ed', '175', '221', '2']
BF_run_contig1193_len1000_circularized.fwd.8.1	BF_run_contig1193_len1000_circularized	+	20234	1518.64	2286	1504.61	['Tbnd7ed', '809', '855', '2']
BF_run_contig1201_len1025_circularized.fwd.2.1	BF_run_contig1201_len1025_circularized	+	9570	718.268	2414	1588.86	['Tbco3ed', '786', '819', '2']
BF_run_contig1201_len1025_circularized.fwd.3.1	BF_run_contig1201_len1025_circularized	+	2658	199.494	694	456.781	['Tbco3ed', '138', '162', '2']['Tbnd9ed', '163', '187', '2']['Tbnd9ed', '518', '542', '2']['Tbco3ed', '866', '890', '2']
BF_run_contig1201_len1025_circularized.fwd.4.1	BF_run_contig1201_len1025_circularized	+	95970	7202.94	8764	5768.34	['Tbco3ed', '223', '248', '2']
BF_run_contig1201_len1025_circularized.fwd.5.1	BF_run_contig1201_len1025_circularized	+	37517	2815.8	3517	2314.84	['Tbnd7ed', '118', '164', '2']
BF_run_contig1204.1_len1066.972.fwd.1.1	BF_run_contig1204.1_len1066.972	+	186	13.9601	24	15.7964	['Tbnd9ed', '137', '167', '2']
BF_run_contig1204.1_len1066.972.fwd.2.1	BF_run_contig1204.1_len1066.972	+	252	18.9136	144	94.7787	['Tbnd7ed', '428', '455', '2']
BF_run_contig1204.1_len1066.972.fwd.3.1	BF_run_contig1204.1_len1066.972	+	5802	435.464	3574	2352.35	['Tbco3ed', '872', '897', '2']
BF_run_contig1205.1_len1115.1016.fwd.1.1	BF_run_contig1205.1_len1115.1016	+	62	4.65335	0	0	['Tbcr4ed', '384', '409', '2']
BF_run_contig1205.1_len1115.1016.fwd.2.1	BF_run_contig1205.1_len1115.1016	+	302	22.6663	50	32.9093	['Tba6ed', '502', '543', '2']
BF_run_contig1205.1_len1115.1016.fwd.3.1	BF_run_contig1205.1_len1115.1016	+	156	11.7084	14	9.21459	['Tbcr4ed', '108', '137', '2']['Tbnd3ed', '305', '334', '2']['Tba6ed', '522', '551', '2']
BF_run_contig1205.1_len1115.1016.fwd.4.1	BF_run_contig1205.1_len1115.1016	+	6297	472.616	836	550.243	['Tbnd7ed', '730', '782', '2']
BF_run_contig1205.1_len1115.1016.fwd.5.1	BF_run_contig1205.1_len1115.1016	+	27914	2095.06	3716	2445.82	['Tbnd7ed', '681', '714', '2']
BF_run_contig1205.1_len1115.1016.fwd.6.1	BF_run_contig1205.1_len1115.1016	+	312	23.4169	14	9.21459	['Tba6ed', '100', '124', '2']['Tba6ed', '272', '296', '2']['Tbcr4ed', '292', '316', '2']['Tbco3ed', '372', '396', '2']
BF_run_contig1208.1_len1151.987.fwd.1.1	BF_run_contig1208.1_len1151.987	+	235	17.6377	53	34.8838	['Tbco3ed', '741', '764', '2']
BF_run_contig1208.1_len1151.987.fwd.2.1	BF_run_contig1208.1_len1151.987	+	710	53.2884	94	61.8694	['Tbnd7ed', '758', '784', '2']
BF_run_contig1208.1_len1151.987.fwd.3.1	BF_run_contig1208.1_len1151.987	+	992	74.4537	532	350.155	['Tbnd7ed', '1018', '1046', '2']['Tbnd7ed', '1022', '1050', '2']
BF_run_contig1208.1_len1151.987.fwd.5.1	BF_run_contig1208.1_len1151.987	+	946	71.0012	82	53.9712	['Tba6ed', '41', '65', '2']['Tbco3ed', '401', '425', '2']['Tba6ed', '557', '581', '2']['Tba6ed', '558', '582', '2']['Tbco3ed', '599', '623', '2']
BF_run_contig1208.1_len1151.987.fwd.6.1	BF_run_contig1208.1_len1151.987	+	4982	373.919	2364	1555.95	['Tba6ed', '607', '635', '2']
BF_run_contig1225.1_len1202.1008.fwd.2.1	BF_run_contig1225.1_len1202.1008	+	54	4.05292	8	5.26548	['Tbnd9ed', '516', '542', '2']
BF_run_contig1225.1_len1202.1008.fwd.3.1	BF_run_contig1225.1_len1202.1008	+	926	69.5001	170	111.891	['Tba6ed', '217', '266', '2']
BF_run_contig1225.1_len1202.1008.fwd.4.1	BF_run_contig1225.1_len1202.1008	+	1794	134.647	368	242.212	['Tbnd3ed', '346', '377', '2']
BF_run_contig1225.1_len1202.1008.fwd.5.1	BF_run_contig1225.1_len1202.1008	+	3262	244.826	150	98.7278	['Tbco3ed', '490', '528', '2']
BF_run_contig1234.1_len1231.994.fwd.1.1	BF_run_contig1234.1_len1231.994	+	1448	108.678	780	513.385	['Tbnd8ed', '242', '276', '2']
BF_run_contig1234.1_len1231.994.fwd.2.1	BF_run_contig1234.1_len1231.994	+	810	60.7938	626	412.024	['Tbnd7ed', '893', '937', '2']['Tbnd7ed', '894', '938', '2']['Tbnd7ed', '895', '939', '2']
BF_run_contig1234.1_len1231.994.fwd.4.1	BF_run_contig1234.1_len1231.994	+	1554	116.634	100	65.8185	['Tbnd8ed', '99', '125', '2']['Tbcr4ed', '464', '490', '2']['Tbnd7ed', '534', '560', '2']
BF_run_contig1234.1_len1231.994.fwd.6.1	BF_run_contig1234.1_len1231.994	+	9916	744.236	978	643.705	['Tba6ed', '30', '75', '2']
BF_run_contig1240.1_len1053.1012.fwd.1.1	BF_run_contig1240.1_len1053.1012	+	396	29.7214	48	31.5929	['Tba6ed', '282', '306', '2']['Tbnd9ed', '515', '539', '2']['Tba6ed', '535', '559', '2']
BF_run_contig1240.1_len1053.1012.fwd.3.1	BF_run_contig1240.1_len1053.1012	+	5224	392.083	2858	1881.09	['Tbnd9ed', '344', '388', '2']
BF_run_contig1240.1_len1053.1012.fwd.4.1	BF_run_contig1240.1_len1053.1012	+	11604	870.928	1860	1224.22	['Tbco3ed', '638', '679', '2']
BF_run_contig1240.1_len1053.1012.fwd.5.1	BF_run_contig1240.1_len1053.1012	+	1130	84.8111	302	198.772	['Tbcr3ed', '118', '144', '2']['Tba6ed', '279', '305', '2']['Tba6ed', '511', '537', '2']
BF_run_contig1240.1_len1053.1012.fwd.6.1	BF_run_contig1240.1_len1053.1012	+	14838	1113.65	1705	1122.21	['Tbco3ed', '166', '196', '2']['Tba6ed', '519', '549', '2']['Tba6ed', '569', '599', '2']
BF_run_contig1241.1_len1279.996.fwd.1.1	BF_run_contig1241.1_len1279.996	+	116	8.70627	30	19.7456	['Tbrps12ed', '160', '202', '2']
BF_run_contig1241.1_len1279.996.fwd.2.1	BF_run_contig1241.1_len1279.996	+	86	6.45465	36	23.6947	['Tba6ed', '247', '273', '2']
BF_run_contig1241.1_len1279.996.fwd.4.1	BF_run_contig1241.1_len1279.996	+	804	60.3435	336	221.15	['Tbrps12ed', '250', '298', '2']
BF_run_contig1244.1_len1248.998.fwd.2.1	BF_run_contig1244.1_len1248.998	+	248	18.6134	92	60.553	['Tbcr3ed', '114', '158', '2']
BF_run_contig1244.1_len1248.998.fwd.4.1	BF_run_contig1244.1_len1248.998	+	124	9.30671	8	5.26548	['Tbco3ed', '175', '200', '2']
BF_run_contig1245.1_len1303.977.fwd.1.1	BF_run_contig1245.1_len1303.977	+	1212	90.9656	358	235.63	['Tba6ed', '476', '519', '2']
BF_run_contig1245.1_len1303.977.fwd.3.1	BF_run_contig1245.1_len1303.977	+	3812	286.106	1960	1290.04	['Tbnd8ed', '92', '135', '2']['Tbnd8ed', '93', '136', '2']
BF_run_contig1245.1_len1303.977.fwd.5.1	BF_run_contig1245.1_len1303.977	+	13163	987.937	3759	2474.12	['Tbnd8ed', '266', '307', '2']['Tbnd8ed', '268', '309', '2']
BF_run_contig1255_len989_circularized.fwd.1.1	BF_run_contig1255_len989_circularized	+	292	21.9158	270	177.71	['Tbco3ed', '311', '334', '2']
BF_run_contig1255_len989_circularized.fwd.2.1	BF_run_contig1255_len989_circularized	+	154	11.5583	54	35.542	['Tba6ed', '313', '340', '2']
BF_run_contig1255_len989_circularized.fwd.4.1	BF_run_contig1255_len989_circularized	+	360	27.0195	62	40.8075	['Tbco3ed', '205', '235', '2']
BF_run_contig1255_len989_circularized.fwd.5.1	BF_run_contig1255_len989_circularized	+	4882	366.414	1697	1116.94	['Tba6ed', '136', '185', '2']
BF_run_contig1255_len989_circularized.fwd.7.1	BF_run_contig1255_len989_circularized	+	15142	1136.47	3550	2336.56	['Tba6ed', '214', '262', '2']
BF_run_contig1256.1_len1170.1051.fwd.2.1	BF_run_contig1256.1_len1170.1051	+	1362	102.224	96	63.1858	['Tba6ed', '509', '533', '2']['Tbco3ed', '601', '625', '2']
BF_run_contig1256.1_len1170.1051.fwd.3.1	BF_run_contig1256.1_len1170.1051	+	4068	305.32	873	574.596	['Tbcr3ed', '176', '222', '2']['Tbcr3ed', '177', '223', '2']
BF_run_contig1256.1_len1170.1051.fwd.4.1	BF_run_contig1256.1_len1170.1051	+	1992	149.508	478	314.613	['Tbnd8ed', '431', '469', '2']
BF_run_contig1256.1_len1170.1051.fwd.5.1	BF_run_contig1256.1_len1170.1051	+	420	31.5227	46	30.2765	['Tbcybed', '54', '79', '2']
BF_run_contig1256.1_len1170.1051.fwd.6.1	BF_run_contig1256.1_len1170.1051	+	3072	230.566	654	430.453	['Tbnd7ed', '778', '823', '2']['Tbnd7ed', '780', '825', '2']
BF_run_contig1256.1_len1170.1051.fwd.7.1	BF_run_contig1256.1_len1170.1051	+	7604	570.711	1992	1311.11	['Tbnd7ed', '99', '129', '2']
BF_run_contig1256.1_len1170.1051.fwd.8.1	BF_run_contig1256.1_len1170.1051	+	11328	850.213	352	231.681	['Tbnd8ed', '48', '75', '2']['Tbcr4ed', '326', '353', '2']['Tbnd7ed', '870', '897', '2']
BF_run_contig1256.1_len1170.1051.fwd.9.1	BF_run_contig1256.1_len1170.1051	+	31500	2364.2	1020	671.349	['Tbcr3ed', '118', '144', '2']['Tba6ed', '279', '305', '2']
BF_run_contig1261.1_len1216.986.fwd.1.1	BF_run_contig1261.1_len1216.986	+	86	6.45465	16	10.531	['Tba6ed', '569', '597', '2']
BF_run_contig1261.1_len1216.986.fwd.3.1	BF_run_contig1261.1_len1216.986	+	1722	129.243	284	186.925	['Tbnd9ed', '56', '99', '2']
BF_run_contig1261.1_len1216.986.fwd.4.1	BF_run_contig1261.1_len1216.986	+	1165	87.438	276	181.659	['Tbnd7ed', '456', '500', '2']
BF_run_contig1261.1_len1216.986.fwd.6.1	BF_run_contig1261.1_len1216.986	+	2880	216.156	322	211.936	['Tbnd8ed', '65', '95', '2']
BF_run_contig1261.1_len1216.986.fwd.7.1	BF_run_contig1261.1_len1216.986	+	16316	1224.58	8896	5855.22	['Tbnd7ed', '387', '427', '2']
BF_run_contig1270.1_len2095.1002.fwd.4.1	BF_run_contig1270.1_len2095.1002	+	2513	188.611	672	442.301	['Tbnd7ed', '497', '534', '2']
BF_run_contig1270.1_len2095.1002.fwd.6.1	BF_run_contig1270.1_len2095.1002	+	162668	12208.9	10177	6698.35	['Tbcr3ed', '44', '83', '2']['Tbcr3ed', '45', '84', '2']
BF_run_contig1270.1_len2095.1002.fwd.7.1	BF_run_contig1270.1_len2095.1002	+	640	48.0346	119	78.324	['Tbnd8ed', '184', '210', '2']['Tbco3ed', '740', '766', '2']
BF_run_contig1270.2_len2095.989.fwd.2.1	BF_run_contig1270.2_len2095.989	+	186	13.9601	40	26.3274	['Tba6ed', '138', '164', '2']['Tba6ed', '558', '584', '2']
BF_run_contig1270.2_len2095.989.fwd.3.1	BF_run_contig1270.2_len2095.989	+	254	19.0637	162	106.626	['Tbnd9ed', '527', '566', '2']['Tbnd9ed', '528', '567', '2']
BF_run_contig1270.2_len2095.989.fwd.4.1	BF_run_contig1270.2_len2095.989	+	1646	123.539	516	339.624	['Tbco3ed', '160', '195', '2']
BF_run_contig1270.2_len2095.989.fwd.5.1	BF_run_contig1270.2_len2095.989	+	986	74.0033	94	61.8694	['Tba6ed', '711', '738', '2']
BF_run_contig1270.2_len2095.989.fwd.6.1	BF_run_contig1270.2_len2095.989	+	3224	241.974	728	479.159	['Tbco3ed', '634', '679', '2']
BF_run_contig1276_len1134.fwd.2.1	BF_run_contig1276_len1134	+	950	71.3014	328	215.885	['Tbcr4ed', '378', '423', '2']
BF_run_contig1276_len1134.fwd.3.1	BF_run_contig1276_len1134	+	1194	89.6146	330	217.201	['Tbcr4ed', '223', '247', '2']
BF_run_contig1276_len1134.fwd.4.1	BF_run_contig1276_len1134	+	48210	3618.36	11270	7417.75	['Tbrps12ed', '88', '124', '2']
BF_run_contig1276_len1134.fwd.5.1	BF_run_contig1276_len1134	+	560	42.0303	52	34.2256	['Tbcr3ed', '45', '71', '2']['Tbnd9ed', '117', '143', '2']
BF_run_contig1276_len1134.fwd.7.1	BF_run_contig1276_len1134	+	147700	11085.5	17516	11528.8	['Tbnd3ed', '338', '377', '2']['Tbnd3ed', '339', '378', '2']
BF_run_contig1291.1_len1224.997.fwd.1.1	BF_run_contig1291.1_len1224.997	+	112	8.40606	20	13.1637	['Tbcr4ed', '376', '404', '2']
BF_run_contig1291.1_len1224.997.fwd.3.1	BF_run_contig1291.1_len1224.997	+	1294	97.12	94	61.8694	['Tbnd9ed', '170', '195', '2']
BF_run_contig1291.1_len1224.997.fwd.4.1	BF_run_contig1291.1_len1224.997	+	1888	141.702	1140	750.331	['Tbco3ed', '75', '104', '2']
BF_run_contig1291.1_len1224.997.fwd.5.1	BF_run_contig1291.1_len1224.997	+	6362	477.494	1490	980.696	['Tbco3ed', '575', '625', '2']
BF_run_contig12_len1008_circularized.fwd.1.1	BF_run_contig12_len1008_circularized	+	368	27.6199	36	23.6947	['Tbcr4ed', '48', '91', '2']
BF_run_contig12_len1008_circularized.fwd.3.1	BF_run_contig12_len1008_circularized	+	380	28.5206	154	101.361	['Tbnd7ed', '277', '307', '2']['Tbnd7ed', '278', '308', '2']['Tbnd7ed', '280', '310', '2']
BF_run_contig12_len1008_circularized.fwd.4.1	BF_run_contig12_len1008_circularized	+	22	1.65119	0	0	['Tba6ed', '592', '617', '2']['Tba6ed', '594', '619', '2']
BF_run_contig12_len1008_circularized.fwd.5.1	BF_run_contig12_len1008_circularized	+	92	6.90498	36	23.6947	['Tbcr3ed', '70', '93', '2']['Tba6ed', '511', '534', '2']
BF_run_contig12_len1008_circularized.fwd.7.1	BF_run_contig12_len1008_circularized	+	398	29.8715	108	71.084	['Tbco3ed', '733', '766', '2']['Tbco3ed', '734', '767', '2']
BF_run_contig12_len1008_circularized.fwd.8.1	BF_run_contig12_len1008_circularized	+	10105	758.422	2418	1591.49	['Tbco3ed', '635', '677', '2']
BF_run_contig1323.1_len1310.1048.fwd.3.1	BF_run_contig1323.1_len1310.1048	+	25548	1917.48	1553	1022.16	['Tbcr4ed', '325', '350', '2']['Tbnd7ed', '671', '696', '2']
BF_run_contig1323.1_len1310.1048.fwd.4.1	BF_run_contig1323.1_len1310.1048	+	4248	318.83	678	446.25	['Tba6ed', '322', '356', '2']
BF_run_contig1323.1_len1310.1048.fwd.5.1	BF_run_contig1323.1_len1310.1048	+	105903	7948.45	3985	2622.87	['Tbcr3ed', '71', '115', '2']
BF_run_contig1331.1_len1148.986.fwd.1.1	BF_run_contig1331.1_len1148.986	+	44	3.30238	0	0	['Tbnd7ed', '142', '169', '2']
BF_run_contig1331.1_len1148.986.fwd.2.1	BF_run_contig1331.1_len1148.986	+	220	16.5119	52	34.2256	['Tbco3ed', '321', '357', '2']
BF_run_contig1331.1_len1148.986.fwd.4.1	BF_run_contig1331.1_len1148.986	+	3660	274.698	1190	783.24	['Tbnd3ed', '247', '295', '2']
BF_run_contig1331.1_len1148.986.fwd.6.1	BF_run_contig1331.1_len1148.986	+	31120	2335.68	6412	4220.28	['Tbnd3ed', '29', '75', '2']
BF_run_contig1331.1_len1148.986.fwd.7.1	BF_run_contig1331.1_len1148.986	+	29572	2219.5	1049	690.436	['Tbnd8ed', '76', '102', '2']['Tbnd8ed', '77', '103', '2']
BF_run_contig133.1_len1082.977.fwd.1.1	BF_run_contig133.1_len1082.977	+	338	25.3683	138	90.8296	['Tbco3ed', '577', '610', '2']
BF_run_contig133.1_len1082.977.fwd.2.1	BF_run_contig133.1_len1082.977	+	112	8.40606	28	18.4292	['Tbcr3ed', '170', '198', '2']['Tbcr3ed', '171', '199', '2']
BF_run_contig133.1_len1082.977.fwd.3.1	BF_run_contig133.1_len1082.977	+	24	1.8013	14	9.21459	['Tbco3ed', '42', '81', '2']
BF_run_contig133.1_len1082.977.fwd.4.1	BF_run_contig133.1_len1082.977	+	306	22.9666	46	30.2765	['Tbcr3ed', '85', '113', '2']
BF_run_contig133.1_len1082.977.fwd.5.1	BF_run_contig133.1_len1082.977	+	940	70.5508	347	228.39	['Tbnd8ed', '47', '72', '2']
BF_run_contig1346.1_len2106.986.fwd.2.1	BF_run_contig1346.1_len2106.986	+	2756	206.849	356	234.314	['Tbrps12ed', '127', '161', '2']
BF_run_contig1346.1_len2106.986.fwd.4.1	BF_run_contig1346.1_len2106.986	+	650	48.7852	394	259.325	['Tbnd9ed', '268', '310', '2']
BF_run_contig1346.1_len2106.986.fwd.5.1	BF_run_contig1346.1_len2106.986	+	5860	439.817	668	439.668	['Tbco3ed', '548', '595', '2']
BF_run_contig1346.2_len2106.1004.fwd.2.1	BF_run_contig1346.2_len2106.1004	+	563	42.2555	46	30.2765	['Tba6ed', '204', '230', '2']['Tbcr4ed', '345', '371', '2']
BF_run_contig1346.2_len2106.1004.fwd.3.1	BF_run_contig1346.2_len2106.1004	+	1518	113.932	225	148.092	['Tbnd7ed', '334', '378', '2']['Tbnd7ed', '335', '379', '2']
BF_run_contig1346.2_len2106.1004.fwd.5.1	BF_run_contig1346.2_len2106.1004	+	572	42.9309	350	230.365	['Tbnd7ed', '145', '189', '2']
BF_run_contig1346.2_len2106.1004.fwd.6.1	BF_run_contig1346.2_len2106.1004	+	4852	364.162	380	250.11	['Tbcybed', '47', '73', '2']['Tba6ed', '589', '615', '2']
BF_run_contig1354.1_len1932.989.fwd.1.1	BF_run_contig1354.1_len1932.989	+	20	1.50108	42	27.6438	['Tbcr4ed', '20', '59', '2']
BF_run_contig1354.1_len1932.989.fwd.2.1	BF_run_contig1354.1_len1932.989	+	270	20.2646	16	10.531	['Tbrps12ed', '29', '54', '2']['Tbnd8ed', '78', '103', '2']['Tbrps12ed', '193', '218', '2']
BF_run_contig1354.1_len1932.989.fwd.3.1	BF_run_contig1354.1_len1932.989	+	3458	259.537	718	472.577	['Tbcr4ed', '139', '189', '2']
BF_run_contig1367.1_len1179.998.fwd.1.1	BF_run_contig1367.1_len1179.998	+	62	4.65335	34	22.3783	['Tbco3ed', '615', '642', '2']
BF_run_contig1367.1_len1179.998.fwd.2.1	BF_run_contig1367.1_len1179.998	+	2211	165.945	188	123.739	['Tbnd7ed', '998', '1023', '2']
BF_run_contig1367.1_len1179.998.fwd.3.1	BF_run_contig1367.1_len1179.998	+	68494	5140.75	3536	2327.34	['Tbnd9ed', '238', '289', '2']
BF_run_contig1386_len1021_circularized.fwd.2.1	BF_run_contig1386_len1021_circularized	+	64	4.80346	12	7.89822	['Tbco3ed', '598', '623', '2']
BF_run_contig1386_len1021_circularized.fwd.3.1	BF_run_contig1386_len1021_circularized	+	48	3.6026	4	2.63274	['Tbcr3ed', '34', '59', '2']
BF_run_contig1386_len1021_circularized.fwd.4.1	BF_run_contig1386_len1021_circularized	+	1344	100.873	354	232.998	['Tbcr3ed', '217', '263', '2']
BF_run_contig1386_len1021_circularized.fwd.5.1	BF_run_contig1386_len1021_circularized	+	2133	160.09	340	223.783	['Tbnd8ed', '400', '437', '2']
BF_run_contig1386_len1021_circularized.fwd.6.1	BF_run_contig1386_len1021_circularized	+	918	68.8997	59	38.8329	['Tbco3ed', '279', '304', '2']['Tbco3ed', '282', '307', '2']['Tbco3ed', '283', '308', '2']['Tbnd7ed', '683', '708', '2']
BF_run_contig1386_len1021_circularized.fwd.7.1	BF_run_contig1386_len1021_circularized	+	14467	1085.81	1586	1043.88	['Tbco3ed', '605', '648', '2']
BF_run_contig1410_len1043_circularized.fwd.4.1	BF_run_contig1410_len1043_circularized	+	154	11.5583	40	26.3274	['Tbnd9ed', '135', '166', '2']
BF_run_contig1410_len1043_circularized.fwd.5.1	BF_run_contig1410_len1043_circularized	+	15618	1172.19	1368	900.397	['Tbnd7ed', '1034', '1082', '2']
BF_run_contig150.1_len1303.1006.fwd.1.1	BF_run_contig150.1_len1303.1006	+	348	26.1188	116	76.3495	['Tbco3ed', '791', '816', '2']['Tbco3ed', '793', '818', '2']
BF_run_contig150.1_len1303.1006.fwd.2.1	BF_run_contig150.1_len1303.1006	+	906	67.999	182	119.79	['Tbnd8ed', '480', '507', '2']
BF_run_contig150.1_len1303.1006.fwd.3.1	BF_run_contig150.1_len1303.1006	+	682	51.1869	124	81.615	['Tbnd7ed', '742', '780', '2']
BF_run_contig150.1_len1303.1006.fwd.4.1	BF_run_contig150.1_len1303.1006	+	906	67.999	322	211.936	['Tbcr3ed', '42', '70', '2']['Tbcr4ed', '405', '433', '2']
BF_run_contig150.1_len1303.1006.fwd.5.1	BF_run_contig150.1_len1303.1006	+	14403	1081	2058	1354.55	['Tbco3ed', '267', '299', '2']
BF_run_contig150.1_len1303.1006.fwd.6.1	BF_run_contig150.1_len1303.1006	+	22978	1724.59	5314	3497.6	['Tbnd9ed', '430', '466', '2']['Tbnd9ed', '431', '467', '2']
BF_run_contig161_len1007_circularized.fwd.1.1	BF_run_contig161_len1007_circularized	+	580	43.5314	78	51.3385	['Tbcr3ed', '116', '163', '2']
BF_run_contig161_len1007_circularized.fwd.2.1	BF_run_contig161_len1007_circularized	+	78	5.85422	16	10.531	['Tba6ed', '460', '483', '2']
BF_run_contig161_len1007_circularized.fwd.3.1	BF_run_contig161_len1007_circularized	+	288	21.6156	134	88.1968	['Tbnd7ed', '716', '762', '2']
BF_run_contig161_len1007_circularized.fwd.4.1	BF_run_contig161_len1007_circularized	+	4100	307.722	2378	1565.16	['Tba6ed', '624', '668', '2']
BF_run_contig161_len1007_circularized.fwd.6.1	BF_run_contig161_len1007_circularized	+	201930	15155.7	7380	4857.41	['Tbco3ed', '559', '609', '2']
BF_run_contig165.1_len1283.1044.fwd.1.1	BF_run_contig165.1_len1283.1044	+	500	37.527	30	19.7456	['Tbco3ed', '883', '909', '2']
BF_run_contig165.1_len1283.1044.fwd.3.1	BF_run_contig165.1_len1283.1044	+	616	46.2333	134	88.1968	['Tbnd7ed', '1187', '1223', '2']
BF_run_contig165.1_len1283.1044.fwd.5.1	BF_run_contig165.1_len1283.1044	+	510	38.2776	144	94.7787	['Tbcr4ed', '78', '104', '2']
BF_run_contig165.1_len1283.1044.fwd.6.1	BF_run_contig165.1_len1283.1044	+	2164	162.417	628	413.34	['Tbco3ed', '196', '223', '2']['Tbnd7ed', '885', '912', '2']['Tbnd7ed', '886', '913', '2']
BF_run_contig17.1_len1152.998.fwd.1.1	BF_run_contig17.1_len1152.998	+	54	4.05292	34	22.3783	['Tbcr4ed', '173', '198', '2']['Tbco3ed', '733', '758', '2']
BF_run_contig17.1_len1152.998.fwd.2.1	BF_run_contig17.1_len1152.998	+	328	24.6177	48	31.5929	['Tbcr4ed', '388', '412', '2']['Tbcr4ed', '389', '413', '2']['Tbcr4ed', '391', '415', '2']['Tba6ed', '600', '624', '2']
BF_run_contig17.1_len1152.998.fwd.3.1	BF_run_contig17.1_len1152.998	+	1940	145.605	1284	845.11	['Tbnd7ed', '243', '279', '2']
BF_run_contig17.1_len1152.998.fwd.4.1	BF_run_contig17.1_len1152.998	+	2250	168.872	212	139.535	['Tbnd7ed', '281', '313', '2']
BF_run_contig17.1_len1152.998.fwd.5.1	BF_run_contig17.1_len1152.998	+	1095	82.1842	66	43.4402	['Tbnd8ed', '56', '84', '2']['Tbnd9ed', '137', '165', '2']
BF_run_contig17.1_len1152.998.fwd.6.1	BF_run_contig17.1_len1152.998	+	1398	104.926	594	390.962	['Tbnd3ed', '129', '155', '2']
BF_run_contig17.1_len1152.998.fwd.7.1	BF_run_contig17.1_len1152.998	+	6210	466.086	1448	953.052	['Tbnd7ed', '775', '827', '2']
BF_run_contig173.1_len1177.982.fwd.1.1	BF_run_contig173.1_len1177.982	+	114	8.55617	22	14.4801	['Tbco3ed', '221', '248', '2']['Tbco3ed', '222', '249', '2']['Tbco3ed', '223', '250', '2']
BF_run_contig173.1_len1177.982.fwd.3.1	BF_run_contig173.1_len1177.982	+	494	37.0767	32	21.0619	['Tbnd9ed', '516', '544', '2']
BF_run_contig173.1_len1177.982.fwd.4.1	BF_run_contig173.1_len1177.982	+	7724	579.718	1348	887.234	['Tbco3ed', '777', '822', '2']
BF_run_contig173.1_len1177.982.fwd.5.1	BF_run_contig173.1_len1177.982	+	1122	84.2107	112	73.7168	['Tbco3ed', '595', '622', '2']['Tbco3ed', '596', '623', '2']
BF_run_contig173.1_len1177.982.fwd.6.1	BF_run_contig173.1_len1177.982	+	17112	1284.33	520	342.256	['Tbco3ed', '184', '225', '2']['Tbco3ed', '185', '226', '2']['Tbco3ed', '186', '227', '2']
BF_run_contig193_len1006_circularized.fwd.2.1	BF_run_contig193_len1006_circularized	+	5372	403.191	1858	1222.91	['Tbco3ed', '397', '444', '2']
BF_run_contig193_len1006_circularized.fwd.4.1	BF_run_contig193_len1006_circularized	+	98	7.3553	42	27.6438	['Tbnd9ed', '112', '143', '2']
BF_run_contig193_len1006_circularized.fwd.5.1	BF_run_contig193_len1006_circularized	+	1354	101.623	62	40.8075	['Tbnd8ed', '66', '98', '2']
BF_run_contig193_len1006_circularized.fwd.6.1	BF_run_contig193_len1006_circularized	+	8160	612.441	1332	876.703	['Tbnd7ed', '37', '84', '2']['Tbnd7ed', '38', '85', '2']
BF_run_contig193_len1006_circularized.fwd.7.1	BF_run_contig193_len1006_circularized	+	150032	11260.5	8258	5435.29	['Tbcr4ed', '111', '154', '2']
BF_run_contig213_len1001_circularized.fwd.2.1	BF_run_contig213_len1001_circularized	+	70	5.25379	46	30.2765	['Tbnd7ed', '887', '913', '2']
BF_run_contig213_len1001_circularized.fwd.3.1	BF_run_contig213_len1001_circularized	+	2392	179.529	504	331.725	['Tbnd8ed', '56', '112', '2']
BF_run_contig213_len1001_circularized.fwd.4.1	BF_run_contig213_len1001_circularized	+	3289	246.853	510	335.674	['Tbnd7ed', '998', '1026', '2']
BF_run_contig213_len1001_circularized.fwd.5.1	BF_run_contig213_len1001_circularized	+	886	66.4979	310	204.037	['Tba6ed', '700', '729', '2']
BF_run_contig213_len1001_circularized.fwd.6.1	BF_run_contig213_len1001_circularized	+	2794	209.701	1127	741.775	['Tbnd7ed', '745', '781', '2']
BF_run_contig213_len1001_circularized.fwd.7.1	BF_run_contig213_len1001_circularized	+	139641	10480.6	3473	2285.88	['Tbnd7ed', '233', '263', '2']
BF_run_contig222.1_len1157.986.fwd.3.1	BF_run_contig222.1_len1157.986	+	336	25.2182	176	115.841	['Tbnd3ed', '283', '311', '2']
BF_run_contig222.1_len1157.986.fwd.4.1	BF_run_contig222.1_len1157.986	+	184	13.81	12	7.89822	['Tbrps12ed', '35', '62', '2']
BF_run_contig222.1_len1157.986.fwd.5.1	BF_run_contig222.1_len1157.986	+	1503	112.806	212	139.535	['Tba6ed', '128', '168', '2']
BF_run_contig222.1_len1157.986.fwd.6.1	BF_run_contig222.1_len1157.986	+	750	56.2906	182	119.79	['Tbnd9ed', '272', '296', '2']
BF_run_contig229.1_len1181.1000.fwd.1.1	BF_run_contig229.1_len1181.1000	+	3610	270.945	1424	937.256	['Tbnd7ed', '625', '663', '2']
BF_run_contig229.1_len1181.1000.fwd.2.1	BF_run_contig229.1_len1181.1000	+	8048	604.035	119	78.324	['Tbnd3ed', '85', '114', '2']
BF_run_contig229.1_len1181.1000.fwd.3.1	BF_run_contig229.1_len1181.1000	+	106575	7998.89	11042	7267.68	['Tbnd7ed', '1048', '1095', '2']
BF_run_contig229.1_len1181.1000.fwd.4.1	BF_run_contig229.1_len1181.1000	+	204559	15353	11399	7502.65	['Tbcr4ed', '411', '464', '2']['Tbcr4ed', '412', '465', '2']
BF_run_contig234_len1023_circularized.fwd.1.1	BF_run_contig234_len1023_circularized	+	58	4.35314	0	0	['Tbco3ed', '262', '289', '2']
BF_run_contig234_len1023_circularized.fwd.2.1	BF_run_contig234_len1023_circularized	+	420	31.5227	150	98.7278	['Tbcr4ed', '427', '471', '2']
BF_run_contig234_len1023_circularized.fwd.4.1	BF_run_contig234_len1023_circularized	+	1274	95.6189	128	84.2477	['Tbcr4ed', '419', '455', '2']
BF_run_contig234_len1023_circularized.fwd.6.1	BF_run_contig234_len1023_circularized	+	34613	2597.85	2506	1649.41	['Tbnd7ed', '529', '575', '2']['Tbnd7ed', '530', '576', '2']
BF_run_contig246.1_len1191.1029.fwd.2.1	BF_run_contig246.1_len1191.1029	+	264	19.8143	128	84.2477	['Tbnd9ed', '463', '508', '2']
BF_run_contig246.1_len1191.1029.fwd.3.1	BF_run_contig246.1_len1191.1029	+	402	30.1717	70	46.073	['Tbnd8ed', '103', '128', '2']
BF_run_contig246.1_len1191.1029.fwd.4.1	BF_run_contig246.1_len1191.1029	+	76	5.70411	30	19.7456	['Tba6ed', '328', '354', '2']
BF_run_contig246.1_len1191.1029.fwd.5.1	BF_run_contig246.1_len1191.1029	+	8578	643.814	814	535.763	['Tbnd3ed', '93', '139', '2']['Tbnd3ed', '94', '140', '2']
BF_run_contig246.1_len1191.1029.fwd.6.1	BF_run_contig246.1_len1191.1029	+	362	27.1696	474	311.98	['Tbnd8ed', '354', '391', '2']
BF_run_contig246.1_len1191.1029.fwd.7.1	BF_run_contig246.1_len1191.1029	+	2092	157.013	1339	881.31	['Tba6ed', '163', '201', '2']['Tba6ed', '164', '202', '2']
BF_run_contig246.1_len1191.1029.fwd.8.1	BF_run_contig246.1_len1191.1029	+	624	46.8337	170	111.891	['Tbcr4ed', '273', '301', '2']
BF_run_contig247.1_len1227.1009.fwd.1.1	BF_run_contig247.1_len1227.1009	+	572	42.9309	44	28.9602	['Tbcr4ed', '426', '454', '2']
BF_run_contig247.1_len1227.1009.fwd.2.1	BF_run_contig247.1_len1227.1009	+	140	10.5076	0	0	['Tba6ed', '280', '305', '2']
BF_run_contig247.1_len1227.1009.fwd.3.1	BF_run_contig247.1_len1227.1009	+	266	19.9644	54	35.542	['Tbnd3ed', '305', '331', '2']
BF_run_contig247.1_len1227.1009.fwd.5.1	BF_run_contig247.1_len1227.1009	+	4508	338.344	860	566.039	['Tbnd7ed', '313', '341', '2']
BF_run_contig247.1_len1227.1009.fwd.6.1	BF_run_contig247.1_len1227.1009	+	63186	4742.37	37384	24605.6	['Tbrps12ed', '182', '228', '2']
BF_run_contig248.1_len2165.997.fwd.1.1	BF_run_contig248.1_len2165.997	+	3932	295.113	170	111.891	['Tbco3ed', '175', '203', '2']
BF_run_contig248.1_len2165.997.fwd.2.1	BF_run_contig248.1_len2165.997	+	6152	461.733	1734	1141.29	['Tbrps12ed', '89', '114', '2']
BF_run_contig248.1_len2165.997.fwd.3.1	BF_run_contig248.1_len2165.997	+	1218	91.4159	116	76.3495	['Tbco3ed', '167', '196', '2']
BF_run_contig248.1_len2165.997.fwd.4.1	BF_run_contig248.1_len2165.997	+	72923	5473.17	2730	1796.85	['Tbcybed', '32', '67', '2']
BF_run_contig248.2_len2165.1005.fwd.1.1	BF_run_contig248.2_len2165.1005	+	52	3.90281	4	2.63274	['Tbcr4ed', '179', '207', '2']
BF_run_contig249_len999_circularized.fwd.1.1	BF_run_contig249_len999_circularized	+	266	19.9644	20	13.1637	['Tbco3ed', '593', '620', '2']
BF_run_contig249_len999_circularized.fwd.3.1	BF_run_contig249_len999_circularized	+	670	50.2862	116	76.3495	['Tbnd9ed', '311', '341', '2']
BF_run_contig249_len999_circularized.fwd.5.1	BF_run_contig249_len999_circularized	+	130886	9823.53	7748	5099.62	['Tba6ed', '692', '743', '2']['Tba6ed', '694', '745', '2']
BF_run_contig249_len999_circularized.fwd.6.1	BF_run_contig249_len999_circularized	+	718	53.8888	102	67.1349	['Tbcr3ed', '114', '144', '2']
BF_run_contig250.1_len1162.989.fwd.1.1	BF_run_contig250.1_len1162.989	+	504	37.8273	114	75.0331	['Tbcr3ed', '147', '194', '2']
BF_run_contig250.1_len1162.989.fwd.2.1	BF_run_contig250.1_len1162.989	+	552	41.4299	274	180.343	['Tbcr4ed', '197', '241', '2']
BF_run_contig250.1_len1162.989.fwd.3.1	BF_run_contig250.1_len1162.989	+	12183	914.384	1404	924.092	['Tbnd7ed', '772', '799', '2']
BF_run_contig250.1_len1162.989.fwd.4.1	BF_run_contig250.1_len1162.989	+	9984	749.34	1618	1064.94	['Tbnd3ed', '86', '116', '2']['Tbcr4ed', '262', '292', '2']
BF_run_contig251_len991_circularized.fwd.1.1	BF_run_contig251_len991_circularized	+	344	25.8186	346	227.732	['Tbnd8ed', '457', '509', '2']
BF_run_contig251_len991_circularized.fwd.3.1	BF_run_contig251_len991_circularized	+	420	31.5227	40	26.3274	['Tbcr4ed', '407', '435', '2']
BF_run_contig251_len991_circularized.fwd.4.1	BF_run_contig251_len991_circularized	+	3308	248.279	1056	695.044	['Tbnd8ed', '372', '408', '2']['Tbnd8ed', '374', '410', '2']
BF_run_contig257.1_len1191.1007.fwd.1.1	BF_run_contig257.1_len1191.1007	+	1134	85.1113	214	140.852	['Tbco3ed', '739', '766', '2']
BF_run_contig257.1_len1191.1007.fwd.2.1	BF_run_contig257.1_len1191.1007	+	280	21.0151	362	238.263	['Tbnd3ed', '122', '150', '2']
BF_run_contig257.1_len1191.1007.fwd.3.1	BF_run_contig257.1_len1191.1007	+	3006	225.613	500	329.093	['Tbnd7ed', '404', '438', '2']
BF_run_contig257.1_len1191.1007.fwd.4.1	BF_run_contig257.1_len1191.1007	+	16175	1214	2250	1480.92	['Tbrps12ed', '90', '126', '2']
BF_run_contig257.1_len1191.1007.fwd.5.1	BF_run_contig257.1_len1191.1007	+	34835	2614.51	206	135.586	['Tbcr3ed', '118', '144', '2']['Tba6ed', '279', '305', '2']
BF_run_contig269.1_len2098.999.fwd.2.1	BF_run_contig269.1_len2098.999	+	572	42.9309	705	464.021	['Tbnd9ed', '399', '441', '2']
BF_run_contig269.1_len2098.999.fwd.3.1	BF_run_contig269.1_len2098.999	+	182	13.6598	74	48.7057	['Tbnd3ed', '62', '96', '2']
BF_run_contig269.1_len2098.999.fwd.4.1	BF_run_contig269.1_len2098.999	+	4344	326.035	655	431.111	['Tbnd8ed', '444', '476', '2']
BF_run_contig269.1_len2098.999.fwd.5.1	BF_run_contig269.1_len2098.999	+	1672	125.49	134	88.1968	['Tbnd9ed', '461', '488', '2']
BF_run_contig269.1_len2098.999.fwd.6.1	BF_run_contig269.1_len2098.999	+	5137	385.553	1898	1249.24	['Tbnd7ed', '359', '395', '2']
BF_run_contig269.1_len2098.999.fwd.7.1	BF_run_contig269.1_len2098.999	+	99966	7502.86	9612	6326.48	['Tbco3ed', '389', '428', '2']
BF_run_contig279.1_len2089.991.fwd.2.1	BF_run_contig279.1_len2089.991	+	560	42.0303	208	136.903	['Tbnd8ed', '38', '67', '2']
BF_run_contig279.1_len2089.991.fwd.3.1	BF_run_contig279.1_len2089.991	+	680	51.0368	174	114.524	['Tbrps12ed', '37', '64', '2']['Tbco3ed', '750', '777', '2']
BF_run_contig279.1_len2089.991.fwd.5.1	BF_run_contig279.1_len2089.991	+	11179	839.03	1456	958.318	['Tba6ed', '72', '104', '2']
BF_run_contig279.1_len2089.991.fwd.6.1	BF_run_contig279.1_len2089.991	+	13188	989.813	2852	1877.14	['Tbnd3ed', '303', '328', '2']
BF_run_contig279.2_len2089.979.fwd.1.1	BF_run_contig279.2_len2089.979	+	10354	777.11	2007	1320.98	['Tbcr3ed', '115', '158', '2']
BF_run_contig279.2_len2089.979.fwd.2.1	BF_run_contig279.2_len2089.979	+	28	2.10151	0	0	['Tba6ed', '566', '591', '2']
BF_run_contig279.2_len2089.979.fwd.4.1	BF_run_contig279.2_len2089.979	+	184	13.81	46	30.2765	['Tbmurf2ed', '48', '76', '2']
BF_run_contig279.2_len2089.979.fwd.5.1	BF_run_contig279.2_len2089.979	+	11427	857.643	496	326.46	['Tbco3ed', '555', '603', '2']
BF_run_contig279.2_len2089.979.fwd.6.1	BF_run_contig279.2_len2089.979	+	240545	18053.9	42225	27791.9	['Tba6ed', '624', '667', '2']
BF_run_contig28.1_len1156.992.fwd.2.1	BF_run_contig28.1_len1156.992	+	80	6.00433	38	25.011	['Tba6ed', '703', '730', '2']['Tba6ed', '705', '732', '2']
BF_run_contig28.1_len1156.992.fwd.4.1	BF_run_contig28.1_len1156.992	+	5459	409.72	1378	906.979	['Tbco3ed', '615', '658', '2']
BF_run_contig28.1_len1156.992.fwd.5.1	BF_run_contig28.1_len1156.992	+	2495	187.26	702	462.046	['Tbcr4ed', '136', '187', '2']
BF_run_contig28.1_len1156.992.fwd.6.1	BF_run_contig28.1_len1156.992	+	300	22.5162	40	26.3274	['Tbnd8ed', '31', '63', '2']
BF_run_contig28.1_len1156.992.fwd.7.1	BF_run_contig28.1_len1156.992	+	8676	651.169	1094	720.055	['Tbnd9ed', '155', '178', '2']['Tbcr4ed', '387', '410', '2']
BF_run_contig28.1_len1156.992.fwd.8.1	BF_run_contig28.1_len1156.992	+	54389	4082.12	11731	7721.17	['Tba6ed', '289', '338', '2']
BF_run_contig298.1_len1111.1003.fwd.1.1	BF_run_contig298.1_len1111.1003	+	212	15.9115	18	11.8473	['Tbco3ed', '946', '969', '2']
BF_run_contig298.1_len1111.1003.fwd.2.1	BF_run_contig298.1_len1111.1003	+	1324	99.3716	230	151.383	['Tba6ed', '29', '72', '2']['Tba6ed', '30', '73', '2']['Tba6ed', '31', '74', '2']
BF_run_contig298.1_len1111.1003.fwd.3.1	BF_run_contig298.1_len1111.1003	+	64	4.80346	6	3.94911	['Tbcr3ed', '36', '62', '2']
BF_run_contig298.1_len1111.1003.fwd.5.1	BF_run_contig298.1_len1111.1003	+	230	17.2624	58	38.1747	['Tbnd7ed', '896', '940', '2']
BF_run_contig298.1_len1111.1003.fwd.6.1	BF_run_contig298.1_len1111.1003	+	542	40.6793	76	50.0221	['Tba6ed', '597', '625', '2']
BF_run_contig298.1_len1111.1003.fwd.8.1	BF_run_contig298.1_len1111.1003	+	1498	112.431	343	225.758	['Tbnd3ed', '313', '360', '2']
BF_run_contig314.1_len1174.992.fwd.2.1	BF_run_contig314.1_len1174.992	+	106	7.95573	42	27.6438	['Tbcr4ed', '173', '209', '2']
BF_run_contig314.1_len1174.992.fwd.3.1	BF_run_contig314.1_len1174.992	+	1341	100.648	220	144.801	['Tbnd8ed', '291', '333', '2']
BF_run_contig314.1_len1174.992.fwd.5.1	BF_run_contig314.1_len1174.992	+	1610	120.837	136	89.5132	['Tbnd7ed', '892', '922', '2']
BF_run_contig317.1_len1293.1028.fwd.1.1	BF_run_contig317.1_len1293.1028	+	376	28.2203	34	22.3783	['Tbco3ed', '32', '58', '2']['Tbco3ed', '178', '204', '2']
BF_run_contig317.1_len1293.1028.fwd.2.1	BF_run_contig317.1_len1293.1028	+	9713	729	2640	1737.61	['Tbrps12ed', '85', '126', '2']
BF_run_contig317.1_len1293.1028.fwd.4.1	BF_run_contig317.1_len1293.1028	+	10950	821.842	1496	984.645	['Tbcybed', '32', '70', '2']
BF_run_contig317.1_len1293.1028.fwd.5.1	BF_run_contig317.1_len1293.1028	+	14552	1092.19	2842	1870.56	['Tbnd3ed', '154', '203', '2']
BF_run_contig317.1_len1293.1028.fwd.6.1	BF_run_contig317.1_len1293.1028	+	1015	76.1799	46	30.2765	['Tbnd3ed', '263', '289', '2']
BF_run_contig318.1_len1082.991.fwd.1.1	BF_run_contig318.1_len1082.991	+	86	6.45465	18	11.8473	['Tbcr4ed', '375', '404', '2']
BF_run_contig318.1_len1082.991.fwd.2.1	BF_run_contig318.1_len1082.991	+	5550	416.55	1988	1308.47	['Tba6ed', '477', '519', '2']
BF_run_contig318.1_len1082.991.fwd.3.1	BF_run_contig318.1_len1082.991	+	3638	273.047	1086	714.789	['Tbco3ed', '453', '485', '2']
BF_run_contig318.1_len1082.991.fwd.4.1	BF_run_contig318.1_len1082.991	+	5518	414.148	2004	1319	['Tbnd8ed', '266', '305', '2']
BF_run_contig318.1_len1082.991.fwd.6.1	BF_run_contig318.1_len1082.991	+	10234	768.104	452	297.5	['Tbnd8ed', '78', '106', '2']
BF_run_contig32_len1015_circularized.fwd.2.1	BF_run_contig32_len1015_circularized	+	406	30.472	36	23.6947	['Tbnd8ed', '37', '61', '2']['Tbnd8ed', '38', '62', '2']['Tba6ed', '155', '179', '2']['Tbnd7ed', '1031', '1055', '2']
BF_run_contig32_len1015_circularized.fwd.4.1	BF_run_contig32_len1015_circularized	+	2116	158.814	642	422.555	['Tbnd9ed', '319', '349', '2']
BF_run_contig32_len1015_circularized.fwd.5.1	BF_run_contig32_len1015_circularized	+	21586	1620.12	10021	6595.67	['Tbco3ed', '320', '369', '2']['Tbco3ed', '321', '370', '2']
BF_run_contig32_len1015_circularized.fwd.6.1	BF_run_contig32_len1015_circularized	+	1016	76.255	510	335.674	['Tba6ed', '653', '697', '2']
BF_run_contig32_len1015_circularized.fwd.7.1	BF_run_contig32_len1015_circularized	+	3915	293.837	512	336.991	['Tbnd9ed', '145', '178', '2']
BF_run_contig32_len1015_circularized.fwd.8.1	BF_run_contig32_len1015_circularized	+	13575	1018.86	1114	733.218	['Tbnd9ed', '347', '387', '2']['Tbnd9ed', '348', '388', '2']
BF_run_contig33.1_len1302.1060.fwd.2.1	BF_run_contig33.1_len1302.1060	+	262	19.6642	62	40.8075	['Tbnd9ed', '154', '179', '2']
BF_run_contig33.1_len1302.1060.fwd.3.1	BF_run_contig33.1_len1302.1060	+	4884	366.564	2869	1888.33	['Tbnd7ed', '918', '952', '2']['Tbnd7ed', '919', '953', '2']
BF_run_contig33.1_len1302.1060.fwd.4.1	BF_run_contig33.1_len1302.1060	+	264	19.8143	49	32.2511	['Tbco3ed', '182', '214', '2']
BF_run_contig33.1_len1302.1060.fwd.5.1	BF_run_contig33.1_len1302.1060	+	9367	703.032	2250	1480.92	['Tbco3ed', '117', '142', '2']
BF_run_contig33.1_len1302.1060.fwd.6.1	BF_run_contig33.1_len1302.1060	+	844	63.3456	44	28.9602	['Tbcr4ed', '313', '342', '2']
BF_run_contig33.1_len1302.1060.fwd.7.1	BF_run_contig33.1_len1302.1060	+	342884	25734.8	27664	18208	['Tbnd7ed', '94', '120', '2']['Tbnd8ed', '114', '140', '2']
BF_run_contig352.1_len1198.1000.fwd.2.1	BF_run_contig352.1_len1198.1000	+	4536	340.445	1820	1197.9	['Tba6ed', '253', '295', '2']['Tba6ed', '254', '296', '2']
BF_run_contig352.1_len1198.1000.fwd.4.1	BF_run_contig352.1_len1198.1000	+	864	64.8467	122	80.2986	['Tba6ed', '158', '184', '2']['Tbcr4ed', '278', '304', '2']
BF_run_contig352.1_len1198.1000.fwd.5.1	BF_run_contig352.1_len1198.1000	+	4760	357.257	3972	2614.31	['Tbco3ed', '888', '914', '2']
BF_run_contig352.1_len1198.1000.fwd.6.1	BF_run_contig352.1_len1198.1000	+	24170	1814.06	3068	2019.31	['Tbcr4ed', '228', '282', '2']
BF_run_contig352.1_len1198.1000.fwd.7.1	BF_run_contig352.1_len1198.1000	+	25174	1889.41	2712	1785	['Tbnd7ed', '806', '847', '2']
BF_run_contig352.1_len1198.1000.fwd.8.1	BF_run_contig352.1_len1198.1000	+	116	8.70627	62	40.8075	['Tbcr3ed', '116', '142', '2']['Tba6ed', '277', '303', '2']
BF_run_contig36.1_len1170.994.fwd.1.1	BF_run_contig36.1_len1170.994	+	840	63.0454	378	248.794	['Tbnd7ed', '115', '161', '2']['Tbnd7ed', '116', '162', '2']
BF_run_contig36.1_len1170.994.fwd.2.1	BF_run_contig36.1_len1170.994	+	168	12.6091	14	9.21459	['Tbnd7ed', '877', '901', '2']['Tbnd7ed', '880', '904', '2']
BF_run_contig36.1_len1170.994.fwd.3.1	BF_run_contig36.1_len1170.994	+	3571	268.018	656	431.77	['Tbrps12ed', '117', '151', '2']
BF_run_contig363.1_len1248.1053.fwd.1.1	BF_run_contig363.1_len1248.1053	+	384	28.8208	2	1.31637	['Tba6ed', '339', '362', '2']['Tba6ed', '547', '570', '2']
BF_run_contig363.1_len1248.1053.fwd.2.1	BF_run_contig363.1_len1248.1053	+	968	72.6524	194	127.688	['Tbcr4ed', '382', '427', '2']
BF_run_contig363.1_len1248.1053.fwd.3.1	BF_run_contig363.1_len1248.1053	+	1546	116.034	890	585.785	['Tbcr3ed', '84', '120', '2']
BF_run_contig363.1_len1248.1053.fwd.4.1	BF_run_contig363.1_len1248.1053	+	448	33.6242	66	43.4402	['Tbco3ed', '29', '52', '2']['Tbco3ed', '29', '52', '2']['Tbcr3ed', '48', '71', '2']['Tbcr3ed', '48', '71', '2']['Tbnd7ed', '1088', '1111', '2']
BF_run_contig363.1_len1248.1053.fwd.5.1	BF_run_contig363.1_len1248.1053	+	27784	2085.3	3672	2416.86	['Tbcr4ed', '375', '404', '2']
BF_run_contig376.1_len1152.1000.fwd.1.1	BF_run_contig376.1_len1152.1000	+	670	50.2862	258	169.812	['Tbcr4ed', '350', '393', '2']
BF_run_contig376.1_len1152.1000.fwd.2.1	BF_run_contig376.1_len1152.1000	+	1268	95.1686	216	142.168	['Tbnd7ed', '501', '538', '2']
BF_run_contig376.1_len1152.1000.fwd.3.1	BF_run_contig376.1_len1152.1000	+	626	46.9839	130	85.5641	['Tbcr4ed', '424', '452', '2']['Tbnd7ed', '866', '894', '2']['Tbnd7ed', '868', '896', '2']
BF_run_contig376.1_len1152.1000.fwd.4.1	BF_run_contig376.1_len1152.1000	+	2977	223.436	1160	763.495	['Tba6ed', '437', '482', '2']
BF_run_contig376.1_len1152.1000.fwd.6.1	BF_run_contig376.1_len1152.1000	+	21337	1601.43	3379	2224.01	['Tbcr4ed', '272', '303', '2']
BF_run_contig378.1_len1188.989.fwd.2.1	BF_run_contig378.1_len1188.989	+	702	52.688	144	94.7787	['Tba6ed', '409', '450', '2']
BF_run_contig378.1_len1188.989.fwd.3.1	BF_run_contig378.1_len1188.989	+	455	34.1496	108	71.084	['Tbco3ed', '729', '756', '2']
BF_run_contig378.1_len1188.989.fwd.4.1	BF_run_contig378.1_len1188.989	+	128	9.60692	60	39.4911	['Tbcr4ed', '374', '401', '2']
BF_run_contig378.1_len1188.989.fwd.5.1	BF_run_contig378.1_len1188.989	+	706	52.9882	114	75.0331	['Tba6ed', '717', '743', '2']
BF_run_contig378.1_len1188.989.fwd.6.1	BF_run_contig378.1_len1188.989	+	9734	730.576	4163	2740.03	['Tbnd7ed', '1097', '1148', '2']
BF_run_contig378.1_len1188.989.fwd.7.1	BF_run_contig378.1_len1188.989	+	10858	814.937	1924	1266.35	['Tbco3ed', '614', '643', '2']['Tbco3ed', '615', '644', '2']
BF_run_contig381.1_len1276.1002.fwd.1.1	BF_run_contig381.1_len1276.1002	+	92	6.90498	0	0	['Tbnd9ed', '132', '156', '2']['Tba6ed', '150', '174', '2']
BF_run_contig381.1_len1276.1002.fwd.3.1	BF_run_contig381.1_len1276.1002	+	1410	105.826	466	306.714	['Tba6ed', '650', '694', '2']['Tba6ed', '651', '695', '2']['Tba6ed', '654', '698', '2']
BF_run_contig381.1_len1276.1002.fwd.4.1	BF_run_contig381.1_len1276.1002	+	16160	1212.87	90	59.2367	['Tbnd8ed', '442', '479', '2']
BF_run_contig381.1_len1276.1002.fwd.5.1	BF_run_contig381.1_len1276.1002	+	26563	1993.66	4746	3123.75	['Tba6ed', '440', '467', '2']
BF_run_contig389.1_len1108.1002.fwd.2.1	BF_run_contig389.1_len1108.1002	+	92	6.90498	16	10.531	['Tbcr3ed', '78', '102', '2']['Tbcr3ed', '148', '172', '2']['Tbcr3ed', '149', '173', '2']['Tbnd9ed', '159', '183', '2']['Tbnd7ed', '1031', '1055', '2']
BF_run_contig389.1_len1108.1002.fwd.3.1	BF_run_contig389.1_len1108.1002	+	86	6.45465	2	1.31637	['Tbnd9ed', '166', '192', '2']
BF_run_contig389.1_len1108.1002.fwd.4.1	BF_run_contig389.1_len1108.1002	+	790	59.2927	264	173.761	['Tbnd8ed', '60', '110', '2']
BF_run_contig389.1_len1108.1002.fwd.5.1	BF_run_contig389.1_len1108.1002	+	358	26.8694	44	28.9602	['Tbnd7ed', '998', '1022', '2']
BF_run_contig407.1_len1204.1011.fwd.1.1	BF_run_contig407.1_len1204.1011	+	1010	75.8046	452	297.5	['Tbrps12ed', '277', '321', '2']
BF_run_contig407.1_len1204.1011.fwd.2.1	BF_run_contig407.1_len1204.1011	+	204	15.311	42	27.6438	['Tbcr3ed', '191', '216', '2']['Tbcr3ed', '192', '217', '2']
BF_run_contig407.1_len1204.1011.fwd.3.1	BF_run_contig407.1_len1204.1011	+	618	46.3834	70	46.073	['Tbcr3ed', '102', '129', '2']['Tbcr4ed', '114', '141', '2']['Tbcr4ed', '115', '142', '2']['Tbco3ed', '597', '624', '2']
BF_run_contig407.1_len1204.1011.fwd.5.1	BF_run_contig407.1_len1204.1011	+	21273	1596.63	1162	764.811	['Tbnd9ed', '372', '400', '2']
BF_run_contig407.1_len1204.1011.fwd.6.1	BF_run_contig407.1_len1204.1011	+	52923	3972.09	2181	1435.5	['Tbco3ed', '460', '515', '2']
BF_run_contig423.1_len1095.974.fwd.1.1	BF_run_contig423.1_len1095.974	+	304	22.8164	32	21.0619	['Tbnd8ed', '321', '361', '2']
BF_run_contig423.1_len1095.974.fwd.2.1	BF_run_contig423.1_len1095.974	+	744	55.8402	114	75.0331	['Tbco3ed', '726', '756', '2']
BF_run_contig423.1_len1095.974.fwd.3.1	BF_run_contig423.1_len1095.974	+	2813	211.127	472	310.663	['Tbcr3ed', '41', '75', '2']
BF_run_contig423.1_len1095.974.fwd.4.1	BF_run_contig423.1_len1095.974	+	445250	33417.8	11074	7288.74	['Tbnd3ed', '211', '260', '2']
BF_run_contig435_len1008_circularized.fwd.2.1	BF_run_contig435_len1008_circularized	+	484	36.3262	178	117.157	['Tbcr4ed', '383', '411', '2']
BF_run_contig435_len1008_circularized.fwd.3.1	BF_run_contig435_len1008_circularized	+	59406	4458.66	13667	8995.42	['Tbrps12ed', '271', '298', '2']
BF_run_contig435_len1008_circularized.fwd.4.1	BF_run_contig435_len1008_circularized	+	306	22.9666	54	35.542	['Tbco3ed', '897', '928', '2']
BF_run_contig435_len1008_circularized.fwd.5.1	BF_run_contig435_len1008_circularized	+	142	10.6577	194	127.688	['Tbcr4ed', '378', '403', '2']
BF_run_contig435_len1008_circularized.fwd.7.1	BF_run_contig435_len1008_circularized	+	17077	1281.7	1556	1024.14	['Tbnd3ed', '89', '116', '2']['Tbnd3ed', '145', '172', '2']
BF_run_contig435_len1008_circularized.fwd.8.1	BF_run_contig435_len1008_circularized	+	244215	18329.3	29405	19353.9	['Tbnd9ed', '431', '470', '2']
BF_run_contig443.1_len1241.1002.fwd.1.1	BF_run_contig443.1_len1241.1002	+	38	2.85206	26	17.1128	['Tbcr4ed', '293', '321', '2']['Tba6ed', '306', '334', '2']
BF_run_contig443.1_len1241.1002.fwd.2.1	BF_run_contig443.1_len1241.1002	+	130	9.75703	62	40.8075	['Tbnd3ed', '279', '303', '2']
BF_run_contig443.1_len1241.1002.fwd.3.1	BF_run_contig443.1_len1241.1002	+	350	26.2689	138	90.8296	['Tba6ed', '291', '332', '2']
BF_run_contig443.1_len1241.1002.fwd.4.1	BF_run_contig443.1_len1241.1002	+	1268	95.1686	682	448.882	['Tba6ed', '413', '456', '2']
BF_run_contig443.1_len1241.1002.fwd.5.1	BF_run_contig443.1_len1241.1002	+	32286	2423.2	3691	2429.36	['Tba6ed', '660', '686', '2']
BF_run_contig443.1_len1241.1002.fwd.6.1	BF_run_contig443.1_len1241.1002	+	542	40.6793	192	126.372	['Tbnd8ed', '42', '75', '2']['Tbnd8ed', '43', '76', '2']
BF_run_contig443.1_len1241.1002.fwd.7.1	BF_run_contig443.1_len1241.1002	+	129076	9687.68	12927	8508.36	['Tbco3ed', '734', '765', '2']['Tbco3ed', '735', '766', '2']['Tbco3ed', '738', '769', '2']
BF_run_contig446.1_len1318.1037.fwd.1.1	BF_run_contig446.1_len1318.1037	+	378	28.3704	94	61.8694	['Tbcr4ed', '415', '445', '2']
BF_run_contig446.1_len1318.1037.fwd.2.1	BF_run_contig446.1_len1318.1037	+	126	9.45681	24	15.7964	['Tbcr4ed', '175', '217', '2']
BF_run_contig446.1_len1318.1037.fwd.3.1	BF_run_contig446.1_len1318.1037	+	1402	105.226	142	93.4623	['Tbco3ed', '188', '219', '2']
BF_run_contig446.1_len1318.1037.fwd.4.1	BF_run_contig446.1_len1318.1037	+	5186	389.23	614	404.126	['Tbnd9ed', '527', '566', '2']
BF_run_contig460.1_len1113.995.fwd.2.1	BF_run_contig460.1_len1113.995	+	770	57.7916	268	176.394	['Tbnd7ed', '249', '274', '2']['Tba6ed', '371', '396', '2']
BF_run_contig460.1_len1113.995.fwd.3.1	BF_run_contig460.1_len1113.995	+	554	41.58	86	56.6039	['Tba6ed', '538', '563', '2']['Tba6ed', '540', '565', '2']
BF_run_contig460.1_len1113.995.fwd.4.1	BF_run_contig460.1_len1113.995	+	176	13.2095	166	109.259	['Tbnd9ed', '275', '304', '2']
BF_run_contig460.1_len1113.995.fwd.6.1	BF_run_contig460.1_len1113.995	+	1800	135.097	380	250.11	['Tbco3ed', '360', '408', '2']
BF_run_contig460.1_len1113.995.fwd.7.1	BF_run_contig460.1_len1113.995	+	1215	91.1907	216	142.168	['Tbcr4ed', '345', '372', '2']['Tbnd8ed', '454', '481', '2']['Tbnd8ed', '480', '507', '2']
BF_run_contig474_len1025_circularized.fwd.2.1	BF_run_contig474_len1025_circularized	+	660	49.5357	206	135.586	['Tbnd8ed', '148', '171', '2']
BF_run_contig474_len1025_circularized.fwd.4.1	BF_run_contig474_len1025_circularized	+	94	7.05508	60	39.4911	['Tbcr4ed', '123', '149', '2']['Tba6ed', '704', '730', '2']
BF_run_contig474_len1025_circularized.fwd.5.1	BF_run_contig474_len1025_circularized	+	9453	709.486	4103	2700.53	['Tbnd8ed', '209', '244', '2']
BF_run_contig474_len1025_circularized.fwd.6.1	BF_run_contig474_len1025_circularized	+	103054	7734.62	17870	11761.8	['Tbnd9ed', '233', '281', '2']
BF_run_contig476_len1140.fwd.1.1	BF_run_contig476_len1140	+	2144	160.916	544	358.053	['Tbcr4ed', '452', '494', '2']
BF_run_contig476_len1140.fwd.3.1	BF_run_contig476_len1140	+	2468	185.233	132	86.8805	['Tbnd3ed', '93', '117', '2']
BF_run_contig476_len1140.fwd.4.1	BF_run_contig476_len1140	+	2870	215.405	322	211.936	['Tbnd7ed', '147', '188', '2']
BF_run_contig476_len1140.fwd.5.1	BF_run_contig476_len1140	+	5126	384.727	546	359.369	['Tbcybed', '40', '69', '2']
BF_run_contig476_len1140.fwd.6.1	BF_run_contig476_len1140	+	20733	1556.1	8681	5713.71	['Tbnd8ed', '379', '403', '2']
BF_run_contig490_len981_circularized.fwd.1.1	BF_run_contig490_len981_circularized	+	1084	81.3586	8	5.26548	['Tbcr3ed', '81', '107', '2']['Tbcr4ed', '277', '303', '2']['Tbcr4ed', '278', '304', '2']
BF_run_contig490_len981_circularized.fwd.2.1	BF_run_contig490_len981_circularized	+	796	59.7431	58	38.1747	['Tbnd7ed', '629', '655', '2']
BF_run_contig490_len981_circularized.fwd.3.1	BF_run_contig490_len981_circularized	+	14031	1053.08	4052	2666.97	['Tbnd7ed', '332', '375', '2']
BF_run_contig491.1_len1077.1017.fwd.1.1	BF_run_contig491.1_len1077.1017	+	162	12.1588	4	2.63274	['Tba6ed', '29', '52', '2']['Tbnd3ed', '280', '303', '2']
BF_run_contig491.1_len1077.1017.fwd.3.1	BF_run_contig491.1_len1077.1017	+	690	51.7873	42	27.6438	['Tbnd7ed', '54', '80', '2']
BF_run_contig491.1_len1077.1017.fwd.4.1	BF_run_contig491.1_len1077.1017	+	5724	429.61	1520	1000.44	['Tbrps12ed', '87', '126', '2']
BF_run_contig491.1_len1077.1017.fwd.5.1	BF_run_contig491.1_len1077.1017	+	2034	152.66	652	429.137	['Tbnd3ed', '152', '200', '2']
BF_run_contig491.1_len1077.1017.fwd.6.1	BF_run_contig491.1_len1077.1017	+	448	33.6242	50	32.9093	['Tbco3ed', '865', '892', '2']
BF_run_contig492.1_len2211.1010.fwd.1.1	BF_run_contig492.1_len2211.1010	+	46	3.45249	0	0	['Tbco3ed', '908', '933', '2']
BF_run_contig492.1_len2211.1010.fwd.2.1	BF_run_contig492.1_len2211.1010	+	1176	88.2636	84	55.2876	['Tbcr4ed', '5', '31', '2']
BF_run_contig492.1_len2211.1010.fwd.4.1	BF_run_contig492.1_len2211.1010	+	3214	241.224	2722	1791.58	['Tbnd7ed', '1020', '1067', '2']
BF_run_contig492.1_len2211.1010.fwd.5.1	BF_run_contig492.1_len2211.1010	+	464	34.8251	62	40.8075	['Tba6ed', '583', '615', '2']['Tba6ed', '583', '615', '2']['Tba6ed', '583', '615', '2']['Tba6ed', '583', '615', '2']['Tba6ed', '583', '615', '2']
BF_run_contig492.2_len2211.1006.fwd.2.1	BF_run_contig492.2_len2211.1006	+	1649	123.764	310	204.037	['Tbco3ed', '336', '378', '2']
BF_run_contig492.2_len2211.1006.fwd.3.1	BF_run_contig492.2_len2211.1006	+	2102	157.764	1136	747.698	['Tbnd3ed', '270', '296', '2']['Tbcr4ed', '422', '448', '2']
BF_run_contig492.2_len2211.1006.fwd.5.1	BF_run_contig492.2_len2211.1006	+	510	38.2776	154	101.361	['Tbnd7ed', '120', '144', '2']
BF_run_contig492.2_len2211.1006.fwd.6.1	BF_run_contig492.2_len2211.1006	+	35120	2635.9	5457	3591.72	['Tbcr4ed', '123', '150', '2']
BF_run_contig492.2_len2211.1006.fwd.8.1	BF_run_contig492.2_len2211.1006	+	204572	15354	6216	4091.28	['Tba6ed', '370', '420', '2']
BF_run_contig493.1_len1113.989.fwd.2.1	BF_run_contig493.1_len1113.989	+	112	8.40606	20	13.1637	['Tbcr4ed', '375', '401', '2']
BF_run_contig493.1_len1113.989.fwd.3.1	BF_run_contig493.1_len1113.989	+	4368	327.836	626	412.024	['Tbcr3ed', '115', '160', '2']
BF_run_contig493.1_len1113.989.fwd.4.1	BF_run_contig493.1_len1113.989	+	258	19.364	570	375.166	['Tba6ed', '555', '591', '2']
BF_run_contig493.1_len1113.989.fwd.6.1	BF_run_contig493.1_len1113.989	+	325	24.3926	84	55.2876	['Tbnd8ed', '106', '136', '2']
BF_run_contig493.1_len1113.989.fwd.8.1	BF_run_contig493.1_len1113.989	+	17608	1321.55	5644	3714.8	['Tba6ed', '625', '663', '2']
BF_run_contig496_len991_circularized.fwd.2.1	BF_run_contig496_len991_circularized	+	957	71.8268	78	51.3385	['Tbnd8ed', '65', '93', '2']
BF_run_contig496_len991_circularized.fwd.3.1	BF_run_contig496_len991_circularized	+	2112	158.514	1910	1257.13	['Tbnd7ed', '616', '654', '2']
BF_run_contig496_len991_circularized.fwd.4.1	BF_run_contig496_len991_circularized	+	16409	1231.56	3930	2586.67	['Tbco3ed', '758', '800', '2']
BF_run_contig496_len991_circularized.fwd.5.1	BF_run_contig496_len991_circularized	+	8830	662.728	260	171.128	['Tbco3ed', '928', '959', '2']
BF_run_contig496_len991_circularized.fwd.6.1	BF_run_contig496_len991_circularized	+	120	9.00649	0	0	['Tba6ed', '331', '359', '2']['Tbcr4ed', '368', '396', '2']['Tbcr4ed', '371', '399', '2']
BF_run_contig498.1_len1128.1016.fwd.2.1	BF_run_contig498.1_len1128.1016	+	180	13.5097	70	46.073	['Tbnd7ed', '846', '888', '2']
BF_run_contig498.1_len1128.1016.fwd.3.1	BF_run_contig498.1_len1128.1016	+	616	46.2333	56	36.8584	['Tbcr4ed', '446', '473', '2']
BF_run_contig498.1_len1128.1016.fwd.4.1	BF_run_contig498.1_len1128.1016	+	522	39.1782	47	30.9347	['Tba6ed', '102', '129', '2']['Tbcr3ed', '173', '200', '2']
BF_run_contig498.1_len1128.1016.fwd.5.1	BF_run_contig498.1_len1128.1016	+	3368	252.782	1734	1141.29	['Tbnd7ed', '1104', '1148', '2']['Tbnd7ed', '1107', '1151', '2']
BF_run_contig498.1_len1128.1016.fwd.6.1	BF_run_contig498.1_len1128.1016	+	10508	788.668	852	560.774	['Tba6ed', '410', '454', '2']
BF_run_contig503.1_len1153.990.fwd.1.1	BF_run_contig503.1_len1153.990	+	72	5.40389	16	10.531	['Tba6ed', '101', '126', '2']
BF_run_contig503.1_len1153.990.fwd.3.1	BF_run_contig503.1_len1153.990	+	4558	342.097	372	244.845	['Tbnd8ed', '89', '134', '2']
BF_run_contig503.1_len1153.990.fwd.4.1	BF_run_contig503.1_len1153.990	+	6240	468.337	440	289.602	['Tbnd8ed', '261', '304', '2']['Tbnd8ed', '264', '307', '2']
BF_run_contig508_len1008_circularized.fwd.1.1	BF_run_contig508_len1008_circularized	+	170	12.7592	14	9.21459	['Tbnd8ed', '80', '108', '2']['Tbcr4ed', '356', '384', '2']['Tbcr4ed', '411', '439', '2']
BF_run_contig508_len1008_circularized.fwd.2.1	BF_run_contig508_len1008_circularized	+	190	14.2603	188	123.739	['Tba6ed', '30', '73', '2']['Tba6ed', '31', '74', '2']
BF_run_contig508_len1008_circularized.fwd.3.1	BF_run_contig508_len1008_circularized	+	2007	150.634	333	219.176	['Tbnd7ed', '586', '612', '2']
BF_run_contig508_len1008_circularized.fwd.4.1	BF_run_contig508_len1008_circularized	+	100	7.50541	16	10.531	['Tbnd7ed', '875', '906', '2']
BF_run_contig508_len1008_circularized.fwd.5.1	BF_run_contig508_len1008_circularized	+	1168	87.6632	818	538.396	['Tba6ed', '202', '225', '2']['Tbrps12ed', '242', '265', '2']
BF_run_contig510.1_len1158.993.fwd.2.1	BF_run_contig510.1_len1158.993	+	496	37.2268	34	22.3783	['Tbcr4ed', '226', '266', '2']
BF_run_contig510.1_len1158.993.fwd.3.1	BF_run_contig510.1_len1158.993	+	756	56.7409	318	209.303	['Tbnd9ed', '516', '542', '2']
BF_run_contig510.1_len1158.993.fwd.4.1	BF_run_contig510.1_len1158.993	+	1344	100.873	508	334.358	['Tba6ed', '79', '121', '2']['Tba6ed', '80', '122', '2']['Tba6ed', '81', '123', '2']
BF_run_contig510.1_len1158.993.fwd.5.1	BF_run_contig510.1_len1158.993	+	7872	590.826	2298	1512.51	['Tbco3ed', '434', '468', '2']
BF_run_contig510.1_len1158.993.fwd.6.1	BF_run_contig510.1_len1158.993	+	105257	7899.97	6450	4245.3	['Tbco3ed', '23', '64', '2']
BF_run_contig510.1_len1158.993.fwd.7.1	BF_run_contig510.1_len1158.993	+	3166	237.621	164	107.942	['Tbnd9ed', '139', '166', '2']
BF_run_contig522_len1038_circularized.fwd.2.1	BF_run_contig522_len1038_circularized	+	444	33.324	114	75.0331	['Tbcr3ed', '41', '67', '2']
BF_run_contig522_len1038_circularized.fwd.4.1	BF_run_contig522_len1038_circularized	+	48	3.6026	41	26.9856	['Tbnd3ed', '252', '278', '2']
BF_run_contig522_len1038_circularized.fwd.6.1	BF_run_contig522_len1038_circularized	+	2292	172.024	1275	839.186	['Tbnd7ed', '775', '815', '2']
BF_run_contig522_len1038_circularized.fwd.7.1	BF_run_contig522_len1038_circularized	+	1478	110.93	286	188.241	['Tbnd8ed', '428', '459', '2']
BF_run_contig522_len1038_circularized.fwd.8.1	BF_run_contig522_len1038_circularized	+	82	6.15444	38	25.011	['Tba6ed', '505', '532', '2']['Tba6ed', '507', '534', '2']
BF_run_contig522_len1038_circularized.fwd.9.1	BF_run_contig522_len1038_circularized	+	9030	677.738	3356	2208.87	['Tbcr3ed', '171', '220', '2']
BF_run_contig523.1_len1169.991.fwd.1.1	BF_run_contig523.1_len1169.991	+	26501	1989.01	1158	762.179	['Tbcr4ed', '294', '336', '2']
BF_run_contig532.1_len1176.994.fwd.1.1	BF_run_contig532.1_len1176.994	+	3892	292.111	1011	665.425	['Tbnd8ed', '380', '411', '2']['Tbnd8ed', '381', '412', '2']['Tbnd8ed', '382', '413', '2']
BF_run_contig532.1_len1176.994.fwd.2.1	BF_run_contig532.1_len1176.994	+	84	6.30454	44	28.9602	['Tbnd9ed', '162', '189', '2']
BF_run_contig532.1_len1176.994.fwd.4.1	BF_run_contig532.1_len1176.994	+	20285	1522.47	4468	2940.77	['Tbnd7ed', '716', '756', '2']
BF_run_contig532.1_len1176.994.fwd.5.1	BF_run_contig532.1_len1176.994	+	1852419	139032	155134	102107	['Tbco3ed', '681', '722', '2']['Tbco3ed', '682', '723', '2']
BF_run_contig532.1_len1176.994.fwd.6.1	BF_run_contig532.1_len1176.994	+	44934	3372.48	999	657.527	['Tbcr4ed', '288', '316', '2']['Tbcr4ed', '290', '318', '2']
BF_run_contig535_len1025_circularized.fwd.2.1	BF_run_contig535_len1025_circularized	+	340	25.5184	22	14.4801	['Tbnd9ed', '144', '169', '2']['Tbcr4ed', '401', '426', '2']['Tbcr4ed', '403', '428', '2']
BF_run_contig535_len1025_circularized.fwd.3.1	BF_run_contig535_len1025_circularized	+	2336	175.326	2758	1815.28	['Tbnd7ed', '244', '293', '2']
BF_run_contig535_len1025_circularized.fwd.4.1	BF_run_contig535_len1025_circularized	+	712	53.4385	144	94.7787	['Tbnd3ed', '296', '324', '2']
BF_run_contig535_len1025_circularized.fwd.5.1	BF_run_contig535_len1025_circularized	+	584	43.8316	20	13.1637	['Tbcr4ed', '369', '398', '2']
BF_run_contig535_len1025_circularized.fwd.6.1	BF_run_contig535_len1025_circularized	+	1302	97.7204	218	143.484	['Tbcr4ed', '285', '331', '2']
BF_run_contig535_len1025_circularized.fwd.7.1	BF_run_contig535_len1025_circularized	+	78114	5862.77	7430	4890.32	['Tba6ed', '411', '456', '2']['Tba6ed', '412', '457', '2']
BF_run_contig53_len1124.fwd.1.1	BF_run_contig53_len1124	+	156	11.7084	16	10.531	['Tba6ed', '104', '129', '2']['Tba6ed', '106', '131', '2']
BF_run_contig53_len1124.fwd.2.1	BF_run_contig53_len1124	+	532	39.9288	328	215.885	['Tbnd8ed', '198', '241', '2']
BF_run_contig53_len1124.fwd.3.1	BF_run_contig53_len1124	+	1476	110.78	122	80.2986	['Tba6ed', '513', '544', '2']
BF_run_contig53_len1124.fwd.4.1	BF_run_contig53_len1124	+	18772	1408.92	2309	1519.75	['Tba6ed', '106', '154', '2']
BF_run_contig53_len1124.fwd.5.1	BF_run_contig53_len1124	+	69231	5196.07	2809	1848.84	['Tbcr4ed', '291', '335', '2']['Tbcr4ed', '292', '336', '2']['Tbcr4ed', '294', '338', '2']
BF_run_contig554.1_len1151.985.fwd.1.1	BF_run_contig554.1_len1151.985	+	48	3.6026	8	5.26548	['Tbcr4ed', '259', '284', '2']
BF_run_contig554.1_len1151.985.fwd.2.1	BF_run_contig554.1_len1151.985	+	94	7.05508	32	21.0619	['Tbcr4ed', '367', '394', '2']
BF_run_contig554.1_len1151.985.fwd.3.1	BF_run_contig554.1_len1151.985	+	296	22.216	106	69.7676	['Tba6ed', '215', '251', '2']
BF_run_contig554.1_len1151.985.fwd.4.1	BF_run_contig554.1_len1151.985	+	5331	400.113	1883	1239.36	['Tbco3ed', '391', '442', '2']
BF_run_contig558_len1033_circularized.fwd.1.1	BF_run_contig558_len1033_circularized	+	652	48.9353	566	372.533	['Tbnd8ed', '255', '280', '2']
BF_run_contig558_len1033_circularized.fwd.3.1	BF_run_contig558_len1033_circularized	+	1392	104.475	190	125.055	['Tbco3ed', '178', '204', '2']
BF_run_contig558_len1033_circularized.fwd.4.1	BF_run_contig558_len1033_circularized	+	1062	79.7074	32	21.0619	['Tbnd3ed', '213', '240', '2']
BF_run_contig558_len1033_circularized.fwd.6.1	BF_run_contig558_len1033_circularized	+	562	42.1804	30	19.7456	['Tba6ed', '347', '374', '2']
BF_run_contig558_len1033_circularized.fwd.7.1	BF_run_contig558_len1033_circularized	+	104313	7829.12	3602	2370.78	['Tba6ed', '28', '75', '2']['Tba6ed', '29', '76', '2']
BF_run_contig571.1_len1115.1003.fwd.1.1	BF_run_contig571.1_len1115.1003	+	240	18.013	122	80.2986	['Tbrps12ed', '162', '204', '2']
BF_run_contig571.1_len1115.1003.fwd.3.1	BF_run_contig571.1_len1115.1003	+	2985	224.036	1540	1013.61	['Tbrps12ed', '250', '298', '2']
BF_run_contig571.1_len1115.1003.fwd.4.1	BF_run_contig571.1_len1115.1003	+	5730	430.06	332	218.518	['Tbnd8ed', '48', '83', '2']['Tbnd8ed', '50', '85', '2']
BF_run_contig577_len1004_circularized.fwd.1.1	BF_run_contig577_len1004_circularized	+	346	25.9687	92	60.553	['Tbcr4ed', '118', '144', '2']['Tbnd7ed', '771', '797', '2']
BF_run_contig577_len1004_circularized.fwd.2.1	BF_run_contig577_len1004_circularized	+	1400	105.076	912	600.265	['Tbnd3ed', '113', '136', '2']
BF_run_contig577_len1004_circularized.fwd.3.1	BF_run_contig577_len1004_circularized	+	96	7.20519	36	23.6947	['Tbnd7ed', '140', '187', '2']['Tbnd7ed', '141', '188', '2']
BF_run_contig577_len1004_circularized.fwd.4.1	BF_run_contig577_len1004_circularized	+	3534	265.241	274	180.343	['Tbnd9ed', '142', '168', '2']['Tba6ed', '512', '538', '2']
BF_run_contig577_len1004_circularized.fwd.5.1	BF_run_contig577_len1004_circularized	+	25243	1894.59	1083	712.815	['Tbcybed', '32', '71', '2']
BF_run_contig57_len985_circularized.fwd.1.1	BF_run_contig57_len985_circularized	+	324	24.3175	38	25.011	['Tbcr3ed', '116', '144', '2']
BF_run_contig57_len985_circularized.fwd.2.1	BF_run_contig57_len985_circularized	+	224	16.8121	34	22.3783	['Tba6ed', '406', '439', '2']
BF_run_contig57_len985_circularized.fwd.4.1	BF_run_contig57_len985_circularized	+	354	26.5691	76	50.0221	['Tba6ed', '766', '794', '2']
BF_run_contig588_len1161.fwd.2.1	BF_run_contig588_len1161	+	5587	419.327	943	620.669	['Tbcr3ed', '11', '35', '2']
BF_run_contig588_len1161.fwd.3.1	BF_run_contig588_len1161	+	694	52.0875	67	44.0984	['Tba6ed', '170', '197', '2']
BF_run_contig588_len1161.fwd.4.1	BF_run_contig588_len1161	+	2002	150.258	280	184.292	['Tbco3ed', '643', '672', '2']
BF_run_contig588_len1161.fwd.5.1	BF_run_contig588_len1161	+	512	38.4277	72	47.3893	['Tbcr4ed', '446', '473', '2']['Tbco3ed', '448', '475', '2']['Tbco3ed', '738', '765', '2']
BF_run_contig588_len1161.fwd.6.1	BF_run_contig588_len1161	+	3686	276.649	350	230.365	['Tbnd9ed', '513', '541', '2']
BF_run_contig588_len1161.fwd.7.1	BF_run_contig588_len1161	+	40868	3067.31	2204	1450.64	['Tbnd9ed', '346', '391', '2']['Tbnd9ed', '347', '392', '2']
BF_run_contig612_len984_circularized.fwd.2.1	BF_run_contig612_len984_circularized	+	646	48.4849	352	231.681	['Tbnd7ed', '559', '606', '2']
BF_run_contig612_len984_circularized.fwd.3.1	BF_run_contig612_len984_circularized	+	64	4.80346	6	3.94911	['Tbcr4ed', '274', '301', '2']
BF_run_contig612_len984_circularized.fwd.5.1	BF_run_contig612_len984_circularized	+	4222	316.878	498	327.776	['Tbnd9ed', '114', '160', '2']['Tbnd9ed', '115', '161', '2']['Tbnd9ed', '117', '163', '2']
BF_run_contig612_len984_circularized.fwd.6.1	BF_run_contig612_len984_circularized	+	262	19.6642	104	68.4513	['Tbnd8ed', '78', '110', '2']
BF_run_contig612_len984_circularized.fwd.7.1	BF_run_contig612_len984_circularized	+	193536	14525.7	52176	34341.5	['Tbnd7ed', '1161', '1202', '2']
BF_run_contig62_len1000_circularized.fwd.2.1	BF_run_contig62_len1000_circularized	+	2334	175.176	622	409.391	['Tbco3ed', '99', '140', '2']
BF_run_contig62_len1000_circularized.fwd.3.1	BF_run_contig62_len1000_circularized	+	586	43.9817	134	88.1968	['Tbnd7ed', '1021', '1050', '2']
BF_run_contig62_len1000_circularized.fwd.4.1	BF_run_contig62_len1000_circularized	+	947	71.0762	408	268.54	['Tbcr4ed', '428', '470', '2']
BF_run_contig62_len1000_circularized.fwd.5.1	BF_run_contig62_len1000_circularized	+	2372	178.028	408	268.54	['Tbrps12ed', '208', '232', '2']
BF_run_contig62_len1000_circularized.fwd.6.1	BF_run_contig62_len1000_circularized	+	3496	262.389	924	608.163	['Tbcr4ed', '192', '221', '2']
BF_run_contig62_len1000_circularized.fwd.7.1	BF_run_contig62_len1000_circularized	+	15964	1198.16	2959	1947.57	['Tbnd7ed', '529', '577', '2']['Tbnd7ed', '531', '579', '2']['Tbnd7ed', '532', '580', '2']
BF_run_contig653_len1003_circularized.fwd.1.1	BF_run_contig653_len1003_circularized	+	52	3.90281	18	11.8473	['Tbnd7ed', '455', '493', '2']
BF_run_contig653_len1003_circularized.fwd.2.1	BF_run_contig653_len1003_circularized	+	66	4.95357	34	22.3783	['Tbnd9ed', '50', '97', '2']
BF_run_contig653_len1003_circularized.fwd.3.1	BF_run_contig653_len1003_circularized	+	1144	85.8619	618	406.759	['Tbnd7ed', '390', '427', '2']
BF_run_contig65_len1001_circularized.fwd.1.1	BF_run_contig65_len1001_circularized	+	74	5.554	108	71.084	['Tbcr4ed', '458', '484', '2']
BF_run_contig65_len1001_circularized.fwd.2.1	BF_run_contig65_len1001_circularized	+	28	2.10151	0	0	['Tbnd8ed', '87', '111', '2']
BF_run_contig65_len1001_circularized.fwd.3.1	BF_run_contig65_len1001_circularized	+	788	59.1426	208	136.903	['Tbco3ed', '738', '768', '2']
BF_run_contig65_len1001_circularized.fwd.4.1	BF_run_contig65_len1001_circularized	+	2844	213.454	740	487.057	['Tbco3ed', '753', '802', '2']
BF_run_contig65_len1001_circularized.fwd.5.1	BF_run_contig65_len1001_circularized	+	92	6.90498	4	2.63274	['Tbnd9ed', '189', '213', '2']['Tbnd3ed', '312', '336', '2']
BF_run_contig65_len1001_circularized.fwd.6.1	BF_run_contig65_len1001_circularized	+	86	6.45465	0	0	['Tbrps12ed', '184', '211', '2']['Tbrps12ed', '187', '214', '2']
BF_run_contig65_len1001_circularized.fwd.7.1	BF_run_contig65_len1001_circularized	+	250766	18821	49582	32634.1	['Tbnd7ed', '629', '664', '2']['Tbnd7ed', '630', '665', '2']
BF_run_contig670_len1007_circularized.fwd.1.1	BF_run_contig670_len1007_circularized	+	198	14.8607	76	50.0221	['Tbnd7ed', '591', '633', '2']
BF_run_contig670_len1007_circularized.fwd.2.1	BF_run_contig670_len1007_circularized	+	538	40.3791	16	10.531	['Tbco3ed', '174', '202', '2']
BF_run_contig670_len1007_circularized.fwd.5.1	BF_run_contig670_len1007_circularized	+	1768	132.696	48	31.5929	['Tbnd8ed', '73', '100', '2']['Tbnd7ed', '527', '554', '2']
BF_run_contig674.1_len1179.1006.fwd.2.1	BF_run_contig674.1_len1179.1006	+	350	26.2689	12	7.89822	['Tbnd8ed', '38', '65', '2']
BF_run_contig674.1_len1179.1006.fwd.3.1	BF_run_contig674.1_len1179.1006	+	854	64.0962	310	204.037	['Tbco3ed', '729', '775', '2']['Tbco3ed', '731', '777', '2']
BF_run_contig674.1_len1179.1006.fwd.4.1	BF_run_contig674.1_len1179.1006	+	106	7.95573	42	27.6438	['Tba6ed', '746', '778', '2']
BF_run_contig674.1_len1179.1006.fwd.5.1	BF_run_contig674.1_len1179.1006	+	58	4.35314	30	19.7456	['Tba6ed', '286', '322', '2']
BF_run_contig690.1_len1180.994.fwd.1.1	BF_run_contig690.1_len1180.994	+	740	55.54	98	64.5022	['Tbnd8ed', '483', '510', '2']
BF_run_contig690.1_len1180.994.fwd.3.1	BF_run_contig690.1_len1180.994	+	1572	117.985	52	34.2256	['Tbcr4ed', '408', '436', '2']['Tbnd8ed', '490', '518', '2']
BF_run_contig690.1_len1180.994.fwd.4.1	BF_run_contig690.1_len1180.994	+	1488	111.68	312	205.354	['Tbrps12ed', '180', '206', '2']
BF_run_contig690.1_len1180.994.fwd.5.1	BF_run_contig690.1_len1180.994	+	126843	9520.09	4276	2814.4	['Tbco3ed', '174', '225', '2']
BF_run_contig690.1_len1180.994.fwd.6.1	BF_run_contig690.1_len1180.994	+	165490	12420.7	11878	7817.92	['Tbco3ed', '775', '815', '2']
BF_run_contig693.1_len1251.995.fwd.2.1	BF_run_contig693.1_len1251.995	+	80	6.00433	94	61.8694	['Tbcr3ed', '118', '144', '2']['Tba6ed', '279', '305', '2']
BF_run_contig693.1_len1251.995.fwd.3.1	BF_run_contig693.1_len1251.995	+	1910	143.353	988	650.287	['Tbnd8ed', '315', '345', '2']['Tbnd8ed', '316', '346', '2']['Tbnd8ed', '317', '347', '2']
BF_run_contig693.1_len1251.995.fwd.4.1	BF_run_contig693.1_len1251.995	+	364	27.3197	182	119.79	['Tba6ed', '352', '376', '2']
BF_run_contig693.1_len1251.995.fwd.5.1	BF_run_contig693.1_len1251.995	+	15205	1141.2	1914	1259.77	['Tbrps12ed', '192', '224', '2']
BF_run_contig693.1_len1251.995.fwd.6.1	BF_run_contig693.1_len1251.995	+	63800	4788.45	10170	6693.74	['Tbrps12ed', '189', '237', '2']
BF_run_contig693.1_len1251.995.fwd.7.1	BF_run_contig693.1_len1251.995	+	131172	9844.99	3674	2418.17	['Tbnd9ed', '317', '365', '2']
BF_run_contig6_len1029_circularized.fwd.1.1	BF_run_contig6_len1029_circularized	+	198	14.8607	42	27.6438	['Tbnd8ed', '33', '61', '2']
BF_run_contig6_len1029_circularized.fwd.2.1	BF_run_contig6_len1029_circularized	+	2192	164.519	444	292.234	['Tbnd9ed', '209', '243', '2']
BF_run_contig6_len1029_circularized.fwd.3.1	BF_run_contig6_len1029_circularized	+	570	42.7808	448	294.867	['Tbco3ed', '759', '802', '2']['Tbco3ed', '761', '804', '2']['Tbco3ed', '762', '805', '2']
BF_run_contig6_len1029_circularized.fwd.4.1	BF_run_contig6_len1029_circularized	+	4294	322.282	850	559.457	['Tba6ed', '272', '303', '2']
BF_run_contig6_len1029_circularized.fwd.5.1	BF_run_contig6_len1029_circularized	+	30	2.25162	2	1.31637	['Tba6ed', '509', '534', '2']
BF_run_contig6_len1029_circularized.fwd.6.1	BF_run_contig6_len1029_circularized	+	4592	344.648	442	290.918	['Tbnd9ed', '145', '177', '2']['Tbnd9ed', '146', '178', '2']
BF_run_contig6_len1029_circularized.fwd.7.1	BF_run_contig6_len1029_circularized	+	8683	651.695	2570	1691.54	['Tbnd7ed', '620', '662', '2']
BF_run_contig6_len1029_circularized.fwd.8.1	BF_run_contig6_len1029_circularized	+	69813	5239.75	7280	4791.59	['Tbco3ed', '937', '963', '2']
BF_run_contig702_len1316.fwd.2.1	BF_run_contig702_len1316	+	6718	504.213	1700	1118.91	['Tbco3ed', '300', '346', '2']
BF_run_contig702_len1316.fwd.4.1	BF_run_contig702_len1316	+	1642	123.239	596	392.278	['Tbnd8ed', '105', '129', '2']['Tbco3ed', '116', '140', '2']
BF_run_contig702_len1316.fwd.5.1	BF_run_contig702_len1316	+	1822	136.749	118	77.6659	['Tba6ed', '521', '552', '2']
BF_run_contig702_len1316.fwd.6.1	BF_run_contig702_len1316	+	21820	1637.68	4334	2852.58	['Tbnd7ed', '474', '519', '2']
BF_run_contig704.1_len2047.1034.fwd.1.1	BF_run_contig704.1_len2047.1034	+	142	10.6577	46	30.2765	['Tbco3ed', '541', '566', '2']['Tbco3ed', '793', '818', '2']
BF_run_contig704.1_len2047.1034.fwd.2.1	BF_run_contig704.1_len2047.1034	+	8016	601.634	758	498.904	['Tbco3ed', '602', '639', '2']
BF_run_contig704.1_len2047.1034.fwd.3.1	BF_run_contig704.1_len2047.1034	+	354	26.5691	76	50.0221	['Tbnd9ed', '490', '534', '2']
BF_run_contig704.1_len2047.1034.fwd.4.1	BF_run_contig704.1_len2047.1034	+	144247	10826.3	5110	3363.33	['Tbnd8ed', '399', '435', '2']['Tbnd8ed', '400', '436', '2']['Tbnd8ed', '401', '437', '2']
BF_run_contig704.1_len2047.1034.fwd.5.1	BF_run_contig704.1_len2047.1034	+	80	6.00433	6	3.94911	['Tbnd9ed', '369', '397', '2']
BF_run_contig71.1_len1280.1048.fwd.3.1	BF_run_contig71.1_len1280.1048	+	194	14.5605	204	134.27	['Tba6ed', '244', '288', '2']
BF_run_contig71.1_len1280.1048.fwd.4.1	BF_run_contig71.1_len1280.1048	+	60	4.50325	0	0	['Tbnd7ed', '898', '921', '2']
BF_run_contig71.1_len1280.1048.fwd.5.1	BF_run_contig71.1_len1280.1048	+	5736	430.51	1366	899.081	['Tbnd7ed', '358', '400', '2']
BF_run_contig71.1_len1280.1048.fwd.6.1	BF_run_contig71.1_len1280.1048	+	59570	4470.97	4648	3059.25	['Tbnd7ed', '876', '922', '2']
BF_run_contig724.1_len1289.1036.fwd.1.1	BF_run_contig724.1_len1289.1036	+	382	28.6707	44	28.9602	['Tbco3ed', '16', '41', '2']
BF_run_contig724.1_len1289.1036.fwd.2.1	BF_run_contig724.1_len1289.1036	+	280	21.0151	206	135.586	['Tbco3ed', '839', '884', '2']
BF_run_contig724.1_len1289.1036.fwd.3.1	BF_run_contig724.1_len1289.1036	+	448	33.6242	186	122.422	['Tbnd8ed', '352', '387', '2']
BF_run_contig724.1_len1289.1036.fwd.4.1	BF_run_contig724.1_len1289.1036	+	24	1.8013	0	0	['Tbnd3ed', '386', '409', '2']
BF_run_contig724.1_len1289.1036.fwd.5.1	BF_run_contig724.1_len1289.1036	+	4457	334.516	26	17.1128	['Tba6ed', '272', '305', '2']
BF_run_contig724.1_len1289.1036.fwd.6.1	BF_run_contig724.1_len1289.1036	+	22258	1670.55	13369	8799.28	['Tbnd7ed', '1068', '1107', '2']['Tbnd7ed', '1069', '1108', '2']
BF_run_contig731.1_len1191.1007.fwd.1.1	BF_run_contig731.1_len1191.1007	+	706	52.9882	128	84.2477	['Tbnd8ed', '187', '231', '2']
BF_run_contig731.1_len1191.1007.fwd.2.1	BF_run_contig731.1_len1191.1007	+	1768	132.696	190	125.055	['Tbnd7ed', '277', '311', '2']
BF_run_contig731.1_len1191.1007.fwd.4.1	BF_run_contig731.1_len1191.1007	+	8068	605.536	846	556.825	['Tbnd7ed', '1021', '1050', '2']
BF_run_contig731.1_len1191.1007.fwd.6.1	BF_run_contig731.1_len1191.1007	+	67421	5060.22	16457	10831.8	['Tbnd3ed', '129', '155', '2']
BF_run_contig731.1_len1191.1007.fwd.7.1	BF_run_contig731.1_len1191.1007	+	16178	1214.23	3065	2017.34	['Tbcr3ed', '186', '216', '2']
BF_run_contig733.1_len1229.1057.fwd.2.1	BF_run_contig733.1_len1229.1057	+	208	15.6112	50	32.9093	['Tba6ed', '558', '583', '2']
BF_run_contig733.1_len1229.1057.fwd.3.1	BF_run_contig733.1_len1229.1057	+	3580	268.694	1002	659.502	['Tbnd3ed', '126', '150', '2']
BF_run_contig733.1_len1229.1057.fwd.4.1	BF_run_contig733.1_len1229.1057	+	1232	92.4666	255	167.837	['Tbcr4ed', '59', '85', '2']['Tba6ed', '621', '647', '2']
BF_run_contig733.1_len1229.1057.fwd.6.1	BF_run_contig733.1_len1229.1057	+	17594	1320.5	3206	2110.14	['Tbnd7ed', '919', '962', '2']
BF_run_contig733.1_len1229.1057.fwd.7.1	BF_run_contig733.1_len1229.1057	+	303469	22776.6	20128	13248	['Tbnd7ed', '139', '169', '2']
BF_run_contig733.1_len1229.1057.fwd.8.1	BF_run_contig733.1_len1229.1057	+	5226	392.233	503	331.067	['Tbrps12ed', '152', '182', '2']['Tba6ed', '233', '263', '2']
BF_run_contig734.1_len2049.986.fwd.2.1	BF_run_contig734.1_len2049.986	+	1166	87.5131	350	230.365	['Tba6ed', '175', '202', '2']['Tbcr4ed', '177', '204', '2']
BF_run_contig734.1_len2049.986.fwd.3.1	BF_run_contig734.1_len2049.986	+	1928	144.704	972	639.756	['Tbnd7ed', '989', '1020', '2']['Tbnd7ed', '990', '1021', '2']
BF_run_contig734.1_len2049.986.fwd.4.1	BF_run_contig734.1_len2049.986	+	4518	339.094	834	548.927	['Tba6ed', '704', '731', '2']
BF_run_contig734.1_len2049.986.fwd.5.1	BF_run_contig734.1_len2049.986	+	15020	1127.31	2743	1805.4	['Tbco3ed', '296', '337', '2']
BF_run_contig734.1_len2049.986.fwd.6.1	BF_run_contig734.1_len2049.986	+	1226	92.0163	18	11.8473	['Tbcr3ed', '63', '88', '2']['Tba6ed', '183', '208', '2']
BF_run_contig734.2_len2049.1002.fwd.1.1	BF_run_contig734.2_len2049.1002	+	1540	115.583	392	258.009	['Tbcr3ed', '114', '156', '2']
BF_run_contig734.2_len2049.1002.fwd.3.1	BF_run_contig734.2_len2049.1002	+	242	18.1631	118	77.6659	['Tbnd8ed', '268', '297', '2']
BF_run_contig734.2_len2049.1002.fwd.4.1	BF_run_contig734.2_len2049.1002	+	3072	230.566	117	77.0077	['Tbcr4ed', '108', '135', '2']['Tbcr3ed', '151', '178', '2']
BF_run_contig734.2_len2049.1002.fwd.5.1	BF_run_contig734.2_len2049.1002	+	2588	194.24	380	250.11	['Tba6ed', '594', '627', '2']
BF_run_contig734.2_len2049.1002.fwd.6.1	BF_run_contig734.2_len2049.1002	+	6184	464.134	2282	1501.98	['Tbcr4ed', '153', '177', '2']
BF_run_contig743.1_len1288.987.fwd.2.1	BF_run_contig743.1_len1288.987	+	48	3.6026	22	14.4801	['Tbcr4ed', '264', '297', '2']
BF_run_contig743.1_len1288.987.fwd.3.1	BF_run_contig743.1_len1288.987	+	552	41.4299	222	146.117	['Tba6ed', '132', '172', '2']
BF_run_contig743.1_len1288.987.fwd.4.1	BF_run_contig743.1_len1288.987	+	240	18.013	42	27.6438	['Tbrps12ed', '28', '73', '2']
BF_run_contig750.1_len1158.977.fwd.1.1	BF_run_contig750.1_len1158.977	+	880	66.0476	124	81.615	['Tbnd7ed', '276', '317', '2']
BF_run_contig750.1_len1158.977.fwd.3.1	BF_run_contig750.1_len1158.977	+	568	42.6307	170	111.891	['Tbcr4ed', '46', '92', '2']
BF_run_contig750.1_len1158.977.fwd.4.1	BF_run_contig750.1_len1158.977	+	58	4.35314	14	9.21459	['Tbcr4ed', '369', '399', '2']
BF_run_contig750.1_len1158.977.fwd.5.1	BF_run_contig750.1_len1158.977	+	1132	84.9612	1662	1093.9	['Tbco3ed', '637', '688', '2']['Tbco3ed', '639', '690', '2']
BF_run_contig752_len1002_circularized.fwd.2.1	BF_run_contig752_len1002_circularized	+	848	63.6459	1408	926.725	['Tbnd7ed', '141', '186', '2']
BF_run_contig752_len1002_circularized.fwd.4.1	BF_run_contig752_len1002_circularized	+	770	57.7916	178	117.157	['Tbnd8ed', '67', '92', '2']['Tbnd8ed', '68', '93', '2']['Tbnd7ed', '893', '918', '2']
BF_run_contig752_len1002_circularized.fwd.5.1	BF_run_contig752_len1002_circularized	+	18209	1366.66	984	647.654	['Tbnd7ed', '331', '375', '2']['Tbnd7ed', '332', '376', '2']
BF_run_contig756.1_len1256.992.fwd.2.1	BF_run_contig756.1_len1256.992	+	360	27.0195	12	7.89822	['Tbnd9ed', '137', '163', '2']['Tbnd9ed', '143', '169', '2']['Tbnd9ed', '344', '370', '2']
BF_run_contig756.1_len1256.992.fwd.3.1	BF_run_contig756.1_len1256.992	+	870	65.2971	78	51.3385	['Tbco3ed', '743', '789', '2']['Tbco3ed', '745', '791', '2']['Tbco3ed', '748', '794', '2']
BF_run_contig756.1_len1256.992.fwd.4.1	BF_run_contig756.1_len1256.992	+	96	7.20519	4	2.63274	['Tbnd9ed', '259', '284', '2']
BF_run_contig756.1_len1256.992.fwd.5.1	BF_run_contig756.1_len1256.992	+	6316	474.042	176	115.841	['Tbco3ed', '456', '498', '2']['Tbco3ed', '458', '500', '2']
BF_run_contig756.1_len1256.992.fwd.6.1	BF_run_contig756.1_len1256.992	+	82048	6158.04	4268	2809.13	['Tbcr3ed', '113', '161', '2']
BF_run_contig772.1_len1217.978.fwd.3.1	BF_run_contig772.1_len1217.978	+	328	24.6177	104	68.4513	['Tbco3ed', '134', '162', '2']
BF_run_contig772.1_len1217.978.fwd.4.1	BF_run_contig772.1_len1217.978	+	3102	232.818	654	430.453	['Tbnd3ed', '90', '118', '2']['Tbnd3ed', '100', '128', '2']['Tbcr4ed', '332', '360', '2']['Tbcr4ed', '333', '361', '2']['Tbcr4ed', '367', '395', '2']
BF_run_contig772.1_len1217.978.fwd.5.1	BF_run_contig772.1_len1217.978	+	5035	377.897	148	97.4114	['Tbcr4ed', '10', '36', '2']['Tbcr4ed', '15', '41', '2']['Tbcr4ed', '407', '433', '2']
BF_run_contig780.1_len1107.1001.fwd.4.1	BF_run_contig780.1_len1107.1001	+	30558	2293.5	5078	3342.26	['Tbnd7ed', '509', '545', '2']
BF_run_contig780.1_len1107.1001.fwd.5.1	BF_run_contig780.1_len1107.1001	+	69080	5184.74	20859	13729.1	['Tbcr3ed', '43', '83', '2']['Tbcr3ed', '47', '87', '2']
BF_run_contig780.1_len1107.1001.fwd.6.1	BF_run_contig780.1_len1107.1001	+	390	29.2711	184	121.106	['Tbcr4ed', '310', '338', '2']['Tbcr4ed', '312', '340', '2']
BF_run_contig781.1_len1266.1016.fwd.1.1	BF_run_contig781.1_len1266.1016	+	46	3.45249	2	1.31637	['Tbcr3ed', '122', '155', '2']
BF_run_contig781.1_len1266.1016.fwd.2.1	BF_run_contig781.1_len1266.1016	+	838	62.8953	44	28.9602	['Tbnd3ed', '209', '238', '2']
BF_run_contig781.1_len1266.1016.fwd.3.1	BF_run_contig781.1_len1266.1016	+	56	4.20303	86	56.6039	['Tbnd7ed', '1133', '1178', '2']
BF_run_contig781.1_len1266.1016.fwd.4.1	BF_run_contig781.1_len1266.1016	+	286	21.4655	20	13.1637	['Tbnd3ed', '253', '282', '2']
BF_run_contig781.1_len1266.1016.fwd.6.1	BF_run_contig781.1_len1266.1016	+	13101	983.284	1172	771.393	['Tbco3ed', '671', '715', '2']['Tbco3ed', '672', '716', '2']['Tbco3ed', '673', '717', '2']
BF_run_contig781.1_len1266.1016.fwd.7.1	BF_run_contig781.1_len1266.1016	+	41085	3083.6	7535	4959.43	['Tbnd8ed', '293', '331', '2']
BF_run_contig789.1_len1211.1043.fwd.1.1	BF_run_contig789.1_len1211.1043	+	864	64.8467	414	272.489	['Tbnd9ed', '250', '280', '2']
BF_run_contig789.1_len1211.1043.fwd.2.1	BF_run_contig789.1_len1211.1043	+	4343	325.96	512	336.991	['Tbnd7ed', '112', '156', '2']['Tbnd7ed', '113', '157', '2']['Tbnd7ed', '114', '158', '2']
BF_run_contig789.1_len1211.1043.fwd.3.1	BF_run_contig789.1_len1211.1043	+	2472	185.534	858	564.723	['Tbnd8ed', '532', '558', '2']
BF_run_contig789.1_len1211.1043.fwd.4.1	BF_run_contig789.1_len1211.1043	+	6069	455.503	738	485.741	['Tbrps12ed', '198', '233', '2']['Tbrps12ed', '200', '235', '2']
BF_run_contig789.1_len1211.1043.fwd.6.1	BF_run_contig789.1_len1211.1043	+	8306	623.399	1272	837.212	['Tbnd8ed', '122', '169', '2']
BF_run_contig79_len999_circularized.fwd.1.1	BF_run_contig79_len999_circularized	+	76	5.70411	18	11.8473	['Tba6ed', '204', '227', '2']
BF_run_contig79_len999_circularized.fwd.2.1	BF_run_contig79_len999_circularized	+	74	5.554	12	7.89822	['Tbco3ed', '722', '745', '2']
BF_run_contig79_len999_circularized.fwd.3.1	BF_run_contig79_len999_circularized	+	138	10.3575	122	80.2986	['Tbnd9ed', '83', '106', '2']
BF_run_contig79_len999_circularized.fwd.4.1	BF_run_contig79_len999_circularized	+	3962	297.364	1279	841.819	['Tbco3ed', '147', '185', '2']
BF_run_contig79_len999_circularized.fwd.5.1	BF_run_contig79_len999_circularized	+	158	11.8585	54	35.542	['Tbco3ed', '29', '52', '2']['Tba6ed', '35', '58', '2']['Tbmurf2ed', '64', '87', '2']['Tbcr3ed', '72', '95', '2']['Tbnd3ed', '90', '113', '2']['Tba6ed', '461', '484', '2']
BF_run_contig79_len999_circularized.fwd.6.1	BF_run_contig79_len999_circularized	+	4058	304.569	1970	1296.63	['Tbnd8ed', '323', '367', '2']['Tbnd8ed', '324', '368', '2']['Tbnd8ed', '325', '369', '2']
BF_run_contig79_len999_circularized.fwd.7.1	BF_run_contig79_len999_circularized	+	7388	554.5	1684	1108.38	['Tbnd7ed', '480', '519', '2']
BF_run_contig808.1_len1202.1013.fwd.1.1	BF_run_contig808.1_len1202.1013	+	270	20.2646	32	21.0619	['Tbcr3ed', '99', '143', '2']
BF_run_contig808.1_len1202.1013.fwd.3.1	BF_run_contig808.1_len1202.1013	+	698	52.3878	246	161.914	['Tbcr4ed', '115', '141', '2']
BF_run_contig808.1_len1202.1013.fwd.4.1	BF_run_contig808.1_len1202.1013	+	512	38.4277	124	81.615	['Tbcr3ed', '152', '190', '2']
BF_run_contig808.1_len1202.1013.fwd.5.1	BF_run_contig808.1_len1202.1013	+	362	27.1696	58	38.1747	['Tba6ed', '576', '603', '2']
BF_run_contig808.1_len1202.1013.fwd.6.1	BF_run_contig808.1_len1202.1013	+	31753	2383.19	6874	4524.37	['Tbco3ed', '460', '494', '2']['Tbco3ed', '461', '495', '2']
BF_run_contig808.1_len1202.1013.fwd.7.1	BF_run_contig808.1_len1202.1013	+	82	6.15444	89	58.5785	['Tbcr4ed', '347', '376', '2']
BF_run_contig808.1_len1202.1013.fwd.8.1	BF_run_contig808.1_len1202.1013	+	388722	29175.2	12241	8056.85	['Tbco3ed', '839', '889', '2']
BF_run_contig833_len1001_circularized.fwd.1.1	BF_run_contig833_len1001_circularized	+	290	21.7657	50	32.9093	['Tbcr4ed', '109', '136', '2']['Tba6ed', '600', '627', '2']
BF_run_contig833_len1001_circularized.fwd.2.1	BF_run_contig833_len1001_circularized	+	1312	98.471	244	160.597	['Tbcr4ed', '319', '348', '2']
BF_run_contig833_len1001_circularized.fwd.3.1	BF_run_contig833_len1001_circularized	+	5426	407.243	1244	818.783	['Tbnd7ed', '670', '717', '2']
BF_run_contig833_len1001_circularized.fwd.5.1	BF_run_contig833_len1001_circularized	+	286	21.4655	62	40.8075	['Tba6ed', '309', '340', '2']['Tba6ed', '311', '342', '2']
BF_run_contig833_len1001_circularized.fwd.6.1	BF_run_contig833_len1001_circularized	+	18374	1379.04	1676	1103.12	['Tbco3ed', '522', '567', '2']
BF_run_contig833_len1001_circularized.fwd.7.1	BF_run_contig833_len1001_circularized	+	16815	1262.03	1152	758.229	['Tbco3ed', '66', '102', '2']
BF_run_contig87.1_len1275.1013.fwd.2.1	BF_run_contig87.1_len1275.1013	+	222	16.662	78	51.3385	['Tba6ed', '26', '72', '2']
BF_run_contig87.1_len1275.1013.fwd.3.1	BF_run_contig87.1_len1275.1013	+	804	60.3435	398	261.958	['Tbnd8ed', '233', '263', '2']
BF_run_contig87.1_len1275.1013.fwd.4.1	BF_run_contig87.1_len1275.1013	+	892	66.9482	38	25.011	['Tbcr4ed', '426', '452', '2']
BF_run_contig87.1_len1275.1013.fwd.5.1	BF_run_contig87.1_len1275.1013	+	102	7.65552	6	3.94911	['Tbcr3ed', '82', '105', '2']['Tbnd3ed', '109', '132', '2']['Tba6ed', '288', '311', '2']
BF_run_contig87.1_len1275.1013.fwd.7.1	BF_run_contig87.1_len1275.1013	+	50833	3815.22	5931	3903.7	['Tbnd3ed', '309', '359', '2']
BF_run_contig87.1_len1275.1013.fwd.8.1	BF_run_contig87.1_len1275.1013	+	106539	7996.19	17713	11658.4	['Tbnd7ed', '897', '942', '2']['Tbnd7ed', '899', '944', '2']
BF_run_contig89_len1000_circularized.fwd.5.1	BF_run_contig89_len1000_circularized	+	224	16.8121	100	65.8185	['Tbnd7ed', '1103', '1148', '2']
BF_run_contig89_len1000_circularized.fwd.6.1	BF_run_contig89_len1000_circularized	+	811	60.8689	352	231.681	['Tbnd9ed', '75', '101', '2']
BF_run_contig89_len1000_circularized.fwd.7.1	BF_run_contig89_len1000_circularized	+	16708	1254	5680	3738.49	['Tbnd9ed', '424', '469', '2']
BF_run_contig901.1_len1254.971.fwd.2.1	BF_run_contig901.1_len1254.971	+	424	31.8229	235	154.674	['Tbrps12ed', '220', '262', '2']
BF_run_contig901.1_len1254.971.fwd.3.1	BF_run_contig901.1_len1254.971	+	504	37.8273	112	73.7168	['Tbcr3ed', '249', '274', '2']
BF_run_contig901.1_len1254.971.fwd.4.1	BF_run_contig901.1_len1254.971	+	5292	397.186	72	47.3893	['Tbcr4ed', '15', '41', '2']['Tbcr4ed', '407', '433', '2']
BF_run_contig901.1_len1254.971.fwd.5.1	BF_run_contig901.1_len1254.971	+	4354	326.785	678	446.25	['Tbcr3ed', '90', '117', '2']['Tba6ed', '151', '178', '2']['Tbco3ed', '188', '215', '2']['Tba6ed', '322', '349', '2']['Tba6ed', '513', '540', '2']['Tbnd9ed', '601', '628', '2']['Tba6ed', '607', '634', '2']['Tba6ed', '699', '726', '2']['Tba6ed', '700', '727', '2']
BF_run_contig901.1_len1254.971.fwd.6.1	BF_run_contig901.1_len1254.971	+	60706	4556.23	13480	8872.34	['Tbco3ed', '370', '413', '2']['Tbco3ed', '372', '415', '2']
BF_run_contig903_len994_circularized.fwd.1.1	BF_run_contig903_len994_circularized	+	172	12.9093	0	0	['Tbnd3ed', '304', '331', '2']
BF_run_contig903_len994_circularized.fwd.2.1	BF_run_contig903_len994_circularized	+	580	43.5314	54	35.542	['Tba6ed', '530', '574', '2']['Tba6ed', '531', '575', '2']
BF_run_contig903_len994_circularized.fwd.5.1	BF_run_contig903_len994_circularized	+	5871	440.643	778	512.068	['Tbnd8ed', '123', '151', '2']
BF_run_contig903_len994_circularized.fwd.6.1	BF_run_contig903_len994_circularized	+	6332	475.242	344	226.416	['Tbcr3ed', '64', '95', '2']
BF_run_contig923.1_len1184.1003.fwd.1.1	BF_run_contig923.1_len1184.1003	+	1994	149.658	1726	1136.03	['Tbrps12ed', '134', '163', '2']
BF_run_contig923.1_len1184.1003.fwd.2.1	BF_run_contig923.1_len1184.1003	+	138	10.3575	30	19.7456	['Tba6ed', '35', '63', '2']
BF_run_contig923.1_len1184.1003.fwd.3.1	BF_run_contig923.1_len1184.1003	+	552	41.4299	448	294.867	['Tba6ed', '650', '692', '2']['Tba6ed', '651', '693', '2']
BF_run_contig923.1_len1184.1003.fwd.4.1	BF_run_contig923.1_len1184.1003	+	6188	464.435	2956	1945.6	['Tbrps12ed', '146', '198', '2']
BF_run_contig923.1_len1184.1003.fwd.5.1	BF_run_contig923.1_len1184.1003	+	232	17.4125	131	86.2223	['Tbcr4ed', '26', '53', '2']['Tbco3ed', '170', '197', '2']
BF_run_contig923.1_len1184.1003.fwd.6.1	BF_run_contig923.1_len1184.1003	+	34971	2624.72	5265	3465.35	['Tbnd8ed', '160', '201', '2']
BF_run_contig929.1_len1265.1028.fwd.2.1	BF_run_contig929.1_len1265.1028	+	1032	77.4558	222	146.117	['Tbco3ed', '196', '226', '2']
BF_run_contig929.1_len1265.1028.fwd.3.1	BF_run_contig929.1_len1265.1028	+	12503	938.401	2624	1727.08	['Tba6ed', '592', '642', '2']
BF_run_contig929.1_len1265.1028.fwd.4.1	BF_run_contig929.1_len1265.1028	+	34598	2596.72	3232	2127.25	['Tbnd7ed', '454', '495', '2']
BF_run_contig941_len1038_circularized.fwd.1.1	BF_run_contig941_len1038_circularized	+	110	8.25595	110	72.4004	['Tbnd8ed', '129', '164', '2']
BF_run_contig941_len1038_circularized.fwd.2.1	BF_run_contig941_len1038_circularized	+	104	7.80562	34	22.3783	['Tbcr4ed', '105', '131', '2']['Tbcr3ed', '118', '144', '2']['Tba6ed', '279', '305', '2']
BF_run_contig941_len1038_circularized.fwd.3.1	BF_run_contig941_len1038_circularized	+	4514	338.794	1776	1168.94	['Tbnd7ed', '112', '157', '2']['Tbnd7ed', '113', '158', '2']
BF_run_contig941_len1038_circularized.fwd.4.1	BF_run_contig941_len1038_circularized	+	160	12.0087	112	73.7168	['Tbcr4ed', '376', '400', '2']
BF_run_contig941_len1038_circularized.fwd.5.1	BF_run_contig941_len1038_circularized	+	4757	357.032	964	634.491	['Tbnd9ed', '65', '94', '2']['Tba6ed', '497', '526', '2']
BF_run_contig941_len1038_circularized.fwd.6.1	BF_run_contig941_len1038_circularized	+	6224	467.137	2676	1761.3	['Tbrps12ed', '185', '237', '2']
BF_run_contig941_len1038_circularized.fwd.7.1	BF_run_contig941_len1038_circularized	+	6848	513.97	242	159.281	['Tbnd7ed', '999', '1024', '2']
BF_run_contig965.1_len1180.992.fwd.3.1	BF_run_contig965.1_len1180.992	+	1188	89.1643	580	381.747	['Tbco3ed', '211', '237', '2']
BF_run_contig965.1_len1180.992.fwd.4.1	BF_run_contig965.1_len1180.992	+	168	12.6091	58	38.1747	['Tbcr4ed', '206', '237', '2']
BF_run_contig970.1_len1085.987.fwd.1.1	BF_run_contig970.1_len1085.987	+	186	13.9601	228	150.066	['Tbco3ed', '320', '366', '2']
BF_run_contig970.1_len1085.987.fwd.3.1	BF_run_contig970.1_len1085.987	+	971	72.8775	936	616.061	['Tbco3ed', '893', '940', '2']
BF_run_contig970.1_len1085.987.fwd.5.1	BF_run_contig970.1_len1085.987	+	3154	236.721	670	440.984	['Tbcr3ed', '107', '147', '2']
BF_run_contig972.1_len1113.995.fwd.1.1	BF_run_contig972.1_len1113.995	+	24	1.8013	0	0	['Tbnd8ed', '235', '268', '2']
BF_run_contig972.1_len1113.995.fwd.2.1	BF_run_contig972.1_len1113.995	+	168	12.6091	40	26.3274	['Tbcr4ed', '186', '209', '2']
BF_run_contig972.1_len1113.995.fwd.3.1	BF_run_contig972.1_len1113.995	+	150	11.2581	10	6.58185	['Tbnd3ed', '312', '354', '2']
BF_run_contig972.1_len1113.995.fwd.4.1	BF_run_contig972.1_len1113.995	+	136	10.2074	0	0	['Tbcr4ed', '370', '396', '2']
BF_run_contig972.1_len1113.995.fwd.5.1	BF_run_contig972.1_len1113.995	+	2392	179.529	226	148.75	['Tba6ed', '339', '384', '2']['Tba6ed', '340', '385', '2']
BF_run_contig986_len1032_circularized.fwd.1.1	BF_run_contig986_len1032_circularized	+	1453	109.054	1046	688.462	['Tbnd7ed', '106', '153', '2']
BF_run_contig986_len1032_circularized.fwd.2.1	BF_run_contig986_len1032_circularized	+	1188	89.1643	332	218.518	['Tbco3ed', '557', '581', '2']
BF_run_contig986_len1032_circularized.fwd.6.1	BF_run_contig986_len1032_circularized	+	101078	7586.32	4561	3001.98	['Tbnd8ed', '264', '307', '2']
BF_run_contig98_len988_circularized.fwd.3.1	BF_run_contig98_len988_circularized	+	532	39.9288	144	94.7787	['Tbrps12ed', '159', '188', '2']['Tbrps12ed', '160', '189', '2']['Tbrps12ed', '161', '190', '2']
BF_run_contig98_len988_circularized.fwd.4.1	BF_run_contig98_len988_circularized	+	618	46.3834	136	89.5132	['Tbnd8ed', '92', '126', '2']
BF_run_contig98_len988_circularized.fwd.5.1	BF_run_contig98_len988_circularized	+	5826	437.265	789	519.308	['Tba6ed', '714', '739', '2']
BF_run_contig98_len988_circularized.fwd.6.1	BF_run_contig98_len988_circularized	+	107952	8102.24	15687	10325	['Tbrps12ed', '249', '281', '2']
BF_run_contig994_len1029_circularized.fwd.3.1	BF_run_contig994_len1029_circularized	+	1408	105.676	32	21.0619	['Tba6ed', '429', '454', '2']
BF_run_contig994_len1029_circularized.fwd.4.1	BF_run_contig994_len1029_circularized	+	1704	127.892	297	195.481	['Tba6ed', '115', '141', '2']
BF_run_contig994_len1029_circularized.fwd.5.1	BF_run_contig994_len1029_circularized	+	426	31.973	46	30.2765	['Tba6ed', '514', '544', '2']
BF_run_contig994_len1029_circularized.fwd.6.1	BF_run_contig994_len1029_circularized	+	946	71.0012	504	331.725	['Tbnd7ed', '775', '820', '2']
BF_run_contig994_len1029_circularized.fwd.7.1	BF_run_contig994_len1029_circularized	+	34215	2567.98	2738	1802.11	['Tbco3ed', '76', '105', '2']
BF_run_contig998.1_len1229.1046.fwd.3.1	BF_run_contig998.1_len1229.1046	+	1202	90.215	742	488.373	['Tbrps12ed', '57', '106', '2']
BF_run_contig998.1_len1229.1046.fwd.4.1	BF_run_contig998.1_len1229.1046	+	432	32.4234	28	18.4292	['Tba6ed', '520', '550', '2']
BF_run_contig998.1_len1229.1046.fwd.6.1	BF_run_contig998.1_len1229.1046	+	5171	388.105	152	100.044	['Tbnd8ed', '52', '83', '2']
BF_remain_contig12_len997_circularized.rev.2.1	BF_remain_contig12_len997_circularized	-	1068	80.1578	148	97.4114	['Tbco3ed', '220', '256', '2']['Tbco3ed', '222', '258', '2']['Tbco3ed', '223', '259', '2']
BF_remain_contig90_len1030_circularized.rev.4.1	BF_remain_contig90_len1030_circularized	-	3185	239.047	28	18.4292	['Tbco3ed', '518', '542', '2']['Tba6ed', '561', '585', '2']
BF_run_contig1240.1_len1053.1012.rev.4.1	BF_run_contig1240.1_len1053.1012	-	2886	216.606	434	285.652	['Tbco3ed', '206', '231', '2']['Tbco3ed', '207', '232', '2']
BF_run_contig1346.1_len2106.986.rev.2.1	BF_run_contig1346.1_len2106.986	-	5860	439.817	668	439.668	['Tbcr4ed', '85', '109', '2']
BF_run_contig1346.1_len2106.986.rev.3.1	BF_run_contig1346.1_len2106.986	-	2756	206.849	356	234.314	['Tbcr4ed', '90', '113', '2']
BF_run_contig1346.2_len2106.1004.rev.2.1	BF_run_contig1346.2_len2106.1004	-	1518	113.932	225	148.092	['Tbcr4ed', '147', '172', '2']
BF_run_contig173.1_len1177.982.rev.1.1	BF_run_contig173.1_len1177.982	-	475183	35664.4	37837	24903.8	['Tbnd3ed', '345', '371', '2']
BF_run_contig363.1_len1248.1053.rev.2.1	BF_run_contig363.1_len1248.1053	-	1546	116.034	890	585.785	['Tbco2ed', '502', '525', '2']['Tbco2ed', '503', '526', '2']
BF_run_contig435_len1008_circularized.rev.2.1	BF_run_contig435_len1008_circularized	-	484	36.3262	178	117.157	['Tbcr3ed', '117', '140', '2']['Tba6ed', '278', '301', '2']
BF_run_contig446.1_len1318.1037.rev.1.1	BF_run_contig446.1_len1318.1037	-	5186	389.23	614	404.126	['Tbco3ed', '518', '543', '2']
BF_run_contig492.2_len2211.1006.rev.6.1	BF_run_contig492.2_len2211.1006	-	32180	2415.24	5428	3572.63	['Tbmurf2ed', '8', '32', '2']
BF_run_contig493.1_len1113.989.rev.2.1	BF_run_contig493.1_len1113.989	-	238	17.8629	20	13.1637	['Tbcr3ed', '66', '90', '2']['Tbnd9ed', '178', '202', '2']
BF_run_contig532.1_len1176.994.rev.2.1	BF_run_contig532.1_len1176.994	-	20285	1522.47	4468	2940.77	['Tbcr4ed', '205', '228', '2']
BF_run_contig588_len1161.rev.1.1	BF_run_contig588_len1161	-	5565	417.676	943	620.669	['Tbco3ed', '202', '243', '2']['Tbco3ed', '203', '244', '2']
BF_run_contig670_len1007_circularized.rev.2.1	BF_run_contig670_len1007_circularized	-	76	5.70411	56	36.8584	['Tbnd7ed', '1190', '1214', '2']
BF_run_contig772.1_len1217.978.rev.2.1	BF_run_contig772.1_len1217.978	-	474	35.5756	94	61.8694	['Tbco3ed', '16', '40', '2']['Tbco3ed', '69', '93', '2']
BF_run_contig772.1_len1217.978.rev.4.1	BF_run_contig772.1_len1217.978	-	5615	421.429	580	381.747	['Tbnd7ed', '582', '607', '2']
BF_run_contig808.1_len1202.1013.rev.2.1	BF_run_contig808.1_len1202.1013	-	126	9.45681	4	2.63274	['Tbcr3ed', '226', '249', '2']
BF_run_contig901.1_len1254.971.rev.1.1	BF_run_contig901.1_len1254.971	-	424	31.8229	235	154.674	['Tbco3ed', '69', '93', '2']
BF_run_contig941_len1038_circularized.rev.3.1	BF_run_contig941_len1038_circularized	-	6224	467.137	2676	1761.3	['Tbnd9ed', '536', '560', '2']
BF_run_contig491.1_len1077.1017.fwd.2	BF_run_contig491.1_len1077.1017	+	9715	726.684	4366	2859.99	['Tbcybed', '31', '61', '1']	mO_045(31-61)
BF_run_contig248.1_len2165.997.fwd.5	BF_run_contig248.1_len2165.997	+	2002	149.75	580	379.934	['Tbcybed', '31', '61', '1']	mO_270(31-61)
BF_run_contig577_len1004_circularized.fwd.6	BF_run_contig577_len1004_circularized	+	24991	1869.33	995	651.784	['Tbcybed', '31', '61', '1']	mO_329(31-61)
BF_run_contig317.1_len1293.1028.fwd.3	BF_run_contig317.1_len1293.1028	+	8518	637.148	1310	858.127	['Tbcybed', '31', '61', '1']	mO_382(31-61)

## Sheet: SM
gRNA	minicircle	strand	rep1_counts	rep1_cpm	rep2_counts	rep2_cpm	predicted_mRNA,start,end,mismatch	Correspond to Cooper et al.
SM_remain_contig107_len994_circularized.fwd.2.1	SM_remain_contig107_len994_circularized	+	3556	314.991	2670	1036.9	['Tbnd8ed', '380', '409', '2']
SM_remain_contig107_len994_circularized.fwd.3.1	SM_remain_contig107_len994_circularized	+	528	46.7703	8	3.10682	['Tbco3ed', '130', '164', '2']
SM_remain_contig107_len994_circularized.fwd.4.1	SM_remain_contig107_len994_circularized	+	26175	2318.59	9953	3865.27	['Tbnd7ed', '716', '756', '2']
SM_remain_contig17_len1000_circularized.fwd.2.1	SM_remain_contig17_len1000_circularized	+	3214	284.697	700	271.847	['Tbnd9ed', '364', '389', '2']
SM_remain_contig17_len1000_circularized.fwd.3.1	SM_remain_contig17_len1000_circularized	+	12548	1111.5	7231	2808.17	['Tbnd9ed', '570', '612', '2']
SM_remain_contig17_len1000_circularized.fwd.4.1	SM_remain_contig17_len1000_circularized	+	244	21.6136	44	17.0875	['Tbco3ed', '795', '820', '2']
SM_remain_contig17_len1000_circularized.fwd.6.1	SM_remain_contig17_len1000_circularized	+	43382	3842.78	6964	2704.48	['Tbco3ed', '241', '288', '2']
SM_remain_contig181_len1038_circularized.fwd.2.1	SM_remain_contig181_len1038_circularized	+	100	8.85801	286	111.069	['Tbnd8ed', '129', '170', '2']
SM_remain_contig181_len1038_circularized.fwd.3.1	SM_remain_contig181_len1038_circularized	+	108	9.56666	28	10.8739	['Tbcr4ed', '376', '400', '2']
SM_remain_contig181_len1038_circularized.fwd.4.1	SM_remain_contig181_len1038_circularized	+	4616	408.886	2122	824.083	['Tbnd7ed', '112', '157', '2']
SM_remain_contig181_len1038_circularized.fwd.5.1	SM_remain_contig181_len1038_circularized	+	3264	289.126	348	135.147	['Tbnd9ed', '65', '94', '2']['Tba6ed', '497', '526', '2']
SM_remain_contig181_len1038_circularized.fwd.6.1	SM_remain_contig181_len1038_circularized	+	6946	615.278	3682	1429.91	['Tbrps12ed', '185', '237', '2']
SM_remain_contig181_len1038_circularized.fwd.7.1	SM_remain_contig181_len1038_circularized	+	4734	419.338	86	33.3983	['Tbnd7ed', '999', '1024', '2']
SM_remain_contig181_len1038_circularized.fwd.8.1	SM_remain_contig181_len1038_circularized	+	14497	1284.15	4129	1603.51	['Tbnd9ed', '234', '258', '2']
SM_remain_contig31_len997_circularized.fwd.1.1	SM_remain_contig31_len997_circularized	+	186	16.4759	32	12.4273	['Tbcr3ed', '113', '136', '2']['Tbco3ed', '157', '180', '2']['Tbnd3ed', '209', '232', '2']['Tbnd3ed', '211', '234', '2']
SM_remain_contig31_len997_circularized.fwd.2.1	SM_remain_contig31_len997_circularized	+	380	33.6605	70	27.1847	['Tbnd8ed', '266', '294', '2']
SM_remain_contig54_len999_circularized.fwd.1.1	SM_remain_contig54_len999_circularized	+	142	12.5784	80	31.0682	['Tbnd8ed', '458', '502', '2']['Tbnd8ed', '459', '503', '2']['Tbnd8ed', '460', '504', '2']
SM_remain_contig54_len999_circularized.fwd.2.1	SM_remain_contig54_len999_circularized	+	422	37.3808	264	102.525	['Tbcr4ed', '448', '489', '2']
SM_remain_contig54_len999_circularized.fwd.4.1	SM_remain_contig54_len999_circularized	+	628	55.6283	36	13.9807	['Tbnd8ed', '55', '80', '2']['Tbcr4ed', '424', '449', '2']
SM_remain_contig54_len999_circularized.fwd.5.1	SM_remain_contig54_len999_circularized	+	1404	124.367	60	23.3011	['Tbcr4ed', '115', '144', '2']
SM_remain_contig54_len999_circularized.fwd.8.1	SM_remain_contig54_len999_circularized	+	20271	1795.61	5374	2087	['Tbnd8ed', '372', '403', '2']
SM_remain_contig87_len1077.fwd.3.1	SM_remain_contig87_len1077	+	1932	171.137	796	309.128	['Tbnd7ed', '1128', '1177', '2']['Tbnd7ed', '1132', '1181', '2']
SM_remain_contig87_len1077.fwd.4.1	SM_remain_contig87_len1077	+	7306	647.167	6512	2528.95	['Tbco3ed', '685', '729', '2']
SM_run_contig13.1_len1275.1021.fwd.1.1	SM_run_contig13.1_len1275.1021	+	36	3.18889	10	3.88352	['Tbcr3ed', '34', '59', '2']
SM_run_contig13.1_len1275.1021.fwd.2.1	SM_run_contig13.1_len1275.1021	+	1902	168.479	694	269.516	['Tbnd8ed', '400', '437', '2']
SM_run_contig13.1_len1275.1021.fwd.3.1	SM_run_contig13.1_len1275.1021	+	1230	108.954	798	309.905	['Tbcr3ed', '217', '263', '2']
SM_run_contig13.1_len1275.1021.fwd.4.1	SM_run_contig13.1_len1275.1021	+	1018	90.1746	26	10.0972	['Tbco3ed', '279', '304', '2']['Tbco3ed', '282', '307', '2']['Tbco3ed', '283', '308', '2']['Tbnd7ed', '683', '708', '2']
SM_run_contig13.1_len1275.1021.fwd.5.1	SM_run_contig13.1_len1275.1021	+	18140	1606.84	1868	725.442	['Tbco3ed', '605', '648', '2']
SM_run_contig141.1_len1246.1009.fwd.2.1	SM_run_contig141.1_len1246.1009	+	48	4.25185	10	3.88352	['Tba6ed', '278', '305', '2']
SM_run_contig141.1_len1246.1009.fwd.4.1	SM_run_contig141.1_len1246.1009	+	772	68.3839	28	10.8739	['Tbcr4ed', '426', '454', '2']
SM_run_contig141.1_len1246.1009.fwd.5.1	SM_run_contig141.1_len1246.1009	+	268	23.7395	14	5.43693	['Tbnd3ed', '305', '331', '2']
SM_run_contig141.1_len1246.1009.fwd.6.1	SM_run_contig141.1_len1246.1009	+	2736	242.355	2368	919.618	['Tbnd7ed', '313', '341', '2']
SM_run_contig141.1_len1246.1009.fwd.7.1	SM_run_contig141.1_len1246.1009	+	121402	10753.8	78636	30538.5	['Tbrps12ed', '182', '228', '2']
SM_run_contig151.1_len1375.1029.fwd.1.1	SM_run_contig151.1_len1375.1029	+	428	37.9123	190	73.7869	['Tbnd9ed', '463', '508', '2']
SM_run_contig151.1_len1375.1029.fwd.3.1	SM_run_contig151.1_len1375.1029	+	107	9.47808	0	0	['Tbcr3ed', '172', '197', '2']['Tbcr3ed', '173', '198', '2']['Tbnd7ed', '1027', '1052', '2']['Tbnd7ed', '1030', '1055', '2']
SM_run_contig151.1_len1375.1029.fwd.4.1	SM_run_contig151.1_len1375.1029	+	15146	1341.63	4290	1666.03	['Tbnd3ed', '93', '139', '2']['Tbnd3ed', '94', '140', '2']
SM_run_contig151.1_len1375.1029.fwd.5.1	SM_run_contig151.1_len1375.1029	+	3524	312.156	2962	1150.3	['Tba6ed', '163', '201', '2']['Tba6ed', '164', '202', '2']
SM_run_contig151.1_len1375.1029.fwd.6.1	SM_run_contig151.1_len1375.1029	+	684	60.5888	992	385.245	['Tbnd8ed', '354', '391', '2']
SM_run_contig151.1_len1375.1029.fwd.7.1	SM_run_contig151.1_len1375.1029	+	360	31.8889	114	44.2722	['Tbnd8ed', '103', '128', '2']
SM_run_contig151.1_len1375.1029.fwd.8.1	SM_run_contig151.1_len1375.1029	+	1372	121.532	218	84.6608	['Tbcr4ed', '273', '301', '2']
SM_run_contig156.1_len2161.999.fwd.2.1	SM_run_contig156.1_len2161.999	+	820	72.6357	166	64.4665	['Tba6ed', '531', '580', '2']
SM_run_contig156.1_len2161.999.fwd.3.1	SM_run_contig156.1_len2161.999	+	114	10.0981	44	17.0875	['Tba6ed', '323', '348', '2']
SM_run_contig156.1_len2161.999.fwd.4.1	SM_run_contig156.1_len2161.999	+	6521	577.631	4383	1702.15	['Tbco3ed', '555', '603', '2']
SM_run_contig161_len993_circularized.fwd.1.1	SM_run_contig161_len993_circularized	+	112	9.92098	160	62.1364	['Tbco3ed', '625', '654', '2']
SM_run_contig161_len993_circularized.fwd.2.1	SM_run_contig161_len993_circularized	+	144	12.7555	36	13.9807	['Tba6ed', '529', '561', '2']
SM_run_contig165_len1015_circularized.fwd.2.1	SM_run_contig165_len1015_circularized	+	242	21.4364	34	13.204	['Tbnd8ed', '37', '61', '2']['Tbnd8ed', '38', '62', '2']['Tba6ed', '155', '179', '2']['Tbnd7ed', '1031', '1055', '2']
SM_run_contig165_len1015_circularized.fwd.3.1	SM_run_contig165_len1015_circularized	+	1542	136.591	354	137.477	['Tbnd9ed', '319', '349', '2']
SM_run_contig165_len1015_circularized.fwd.5.1	SM_run_contig165_len1015_circularized	+	1249	110.637	580	225.244	['Tba6ed', '654', '697', '2']['Tba6ed', '658', '701', '2']
SM_run_contig165_len1015_circularized.fwd.6.1	SM_run_contig165_len1015_circularized	+	1842	163.165	344	133.593	['Tbnd9ed', '145', '178', '2']
SM_run_contig165_len1015_circularized.fwd.7.1	SM_run_contig165_len1015_circularized	+	6030	534.138	1847	717.287	['Tbnd9ed', '347', '387', '2']['Tbnd9ed', '348', '388', '2']
SM_run_contig165_len1015_circularized.fwd.8.1	SM_run_contig165_len1015_circularized	+	22934	2031.5	14076	5466.45	['Tbco3ed', '321', '369', '2']['Tbco3ed', '322', '370', '2']
SM_run_contig16_len1002_circularized.fwd.1.1	SM_run_contig16_len1002_circularized	+	1074	95.1351	1189	461.751	['Tbnd7ed', '143', '186', '2']
SM_run_contig16_len1002_circularized.fwd.2.1	SM_run_contig16_len1002_circularized	+	1082	95.8437	112	43.4954	['Tbnd9ed', '168', '194', '2']['Tbcr4ed', '190', '216', '2']
SM_run_contig16_len1002_circularized.fwd.4.1	SM_run_contig16_len1002_circularized	+	22781	2017.94	2310	897.094	['Tbnd7ed', '331', '375', '2']['Tbnd7ed', '332', '376', '2']
SM_run_contig171_len955.fwd.1.1	SM_run_contig171_len955	+	9166	811.926	3686	1431.47	['Tba6ed', '472', '515', '2']
SM_run_contig171_len955.fwd.2.1	SM_run_contig171_len955	+	440	38.9753	56	21.7477	['Tbrps12ed', '192', '215', '2']['Tbco3ed', '381', '404', '2']['Tba6ed', '706', '729', '2']
SM_run_contig171_len955.fwd.3.1	SM_run_contig171_len955	+	102	9.03518	52	20.1943	['Tbnd8ed', '267', '301', '2']
SM_run_contig171_len955.fwd.4.1	SM_run_contig171_len955	+	28	2.48024	0	0	['Tbco3ed', '596', '623', '2']
SM_run_contig171_len955.fwd.5.1	SM_run_contig171_len955	+	640	56.6913	184	71.4568	['Tba6ed', '511', '539', '2']
SM_run_contig171_len955.fwd.6.1	SM_run_contig171_len955	+	7268	643.801	5983	2323.51	['Tbnd7ed', '1037', '1082', '2']
SM_run_contig171_len955.fwd.7.1	SM_run_contig171_len955	+	42294	3746.41	9984	3877.31	['Tbnd8ed', '99', '138', '2']
SM_run_contig174_len986_circularized.fwd.3.1	SM_run_contig174_len986_circularized	+	1804	159.799	786	305.245	['Tbnd7ed', '453', '496', '2']['Tbnd7ed', '457', '500', '2']
SM_run_contig174_len986_circularized.fwd.4.1	SM_run_contig174_len986_circularized	+	1792	158.736	462	179.419	['Tbnd9ed', '56', '99', '2']
SM_run_contig174_len986_circularized.fwd.5.1	SM_run_contig174_len986_circularized	+	2732	242.001	246	95.5346	['Tbnd8ed', '65', '95', '2']
SM_run_contig174_len986_circularized.fwd.6.1	SM_run_contig174_len986_circularized	+	16682	1477.69	9367	3637.7	['Tbnd7ed', '387', '427', '2']
SM_run_contig175_len1047.fwd.1.1	SM_run_contig175_len1047	+	184	16.2987	24	9.32045	['Tbcr4ed', '373', '400', '2']
SM_run_contig175_len1047.fwd.2.1	SM_run_contig175_len1047	+	6220	550.969	1588	616.703	['Tbco3ed', '716', '751', '2']
SM_run_contig175_len1047.fwd.4.1	SM_run_contig175_len1047	+	8430	746.731	4456	1730.5	['Tba6ed', '437', '474', '2']
SM_run_contig175_len1047.fwd.5.1	SM_run_contig175_len1047	+	19278	1707.65	7636	2965.46	['Tbco3ed', '435', '476', '2']
SM_run_contig175_len1047.fwd.6.1	SM_run_contig175_len1047	+	3190	282.571	662	257.089	['Tba6ed', '194', '219', '2']['Tbcr4ed', '292', '317', '2']
SM_run_contig177.1_len1173.999.fwd.1.1	SM_run_contig177.1_len1173.999	+	248	21.9679	22	8.54375	['Tbcr4ed', '373', '399', '2']
SM_run_contig177.1_len1173.999.fwd.2.1	SM_run_contig177.1_len1173.999	+	272	24.0938	110	42.7187	['Tbnd9ed', '311', '341', '2']
SM_run_contig177.1_len1173.999.fwd.5.1	SM_run_contig177.1_len1173.999	+	51240	4538.85	11744	4560.81	['Tba6ed', '692', '743', '2']['Tba6ed', '694', '745', '2']
SM_run_contig177.1_len1173.999.fwd.6.1	SM_run_contig177.1_len1173.999	+	748	66.258	144	55.9227	['Tbcr3ed', '114', '144', '2']
SM_run_contig178.1_len1238.992.fwd.4.1	SM_run_contig178.1_len1238.992	+	906	80.2536	1337	519.227	['Tbco3ed', '211', '237', '2']
SM_run_contig178.1_len1238.992.fwd.5.1	SM_run_contig178.1_len1238.992	+	264	23.3852	84	32.6216	['Tbcr4ed', '206', '237', '2']
SM_run_contig181_len1061.fwd.3.1	SM_run_contig181_len1061	+	618	54.7425	191	74.1753	['Tbnd8ed', '442', '480', '2']
SM_run_contig181_len1061.fwd.4.1	SM_run_contig181_len1061	+	96	8.50369	24	9.32045	['Tbcr4ed', '406', '431', '2']
SM_run_contig181_len1061.fwd.5.1	SM_run_contig181_len1061	+	1474	130.567	386	149.904	['Tbnd7ed', '818', '864', '2']
SM_run_contig181_len1061.fwd.6.1	SM_run_contig181_len1061	+	2468	218.616	860	333.983	['Tba6ed', '650', '694', '2']['Tba6ed', '651', '695', '2']['Tba6ed', '654', '698', '2']
SM_run_contig181_len1061.fwd.7.1	SM_run_contig181_len1061	+	30651	2715.07	16033	6226.45	['Tba6ed', '440', '467', '2']
SM_run_contig190.1_len1245.1002.fwd.1.1	SM_run_contig190.1_len1245.1002	+	2730	241.824	700	271.847	['Tbcr3ed', '114', '156', '2']
SM_run_contig190.1_len1245.1002.fwd.2.1	SM_run_contig190.1_len1245.1002	+	878	77.7734	444	172.428	['Tbnd8ed', '268', '297', '2']
SM_run_contig190.1_len1245.1002.fwd.3.1	SM_run_contig190.1_len1245.1002	+	336	29.7629	122	47.379	['Tbcr3ed', '118', '144', '2']['Tba6ed', '279', '305', '2']['Tba6ed', '535', '561', '2']['Tba6ed', '536', '562', '2']
SM_run_contig190.1_len1245.1002.fwd.4.1	SM_run_contig190.1_len1245.1002	+	1948	172.554	256	99.4182	['Tbcr4ed', '108', '135', '2']['Tbcr3ed', '151', '178', '2']
SM_run_contig190.1_len1245.1002.fwd.5.1	SM_run_contig190.1_len1245.1002	+	192	17.0074	198	76.8937	['Tba6ed', '313', '342', '2']
SM_run_contig190.1_len1245.1002.fwd.7.1	SM_run_contig190.1_len1245.1002	+	9166	811.926	5472	2125.06	['Tbcr4ed', '153', '177', '2']
SM_run_contig19.1_len1325.1053.fwd.1.1	SM_run_contig19.1_len1325.1053	+	200	17.716	4	1.55341	['Tba6ed', '537', '564', '2']
SM_run_contig19.1_len1325.1053.fwd.2.1	SM_run_contig19.1_len1325.1053	+	912	80.7851	542	210.487	['Tbcr4ed', '383', '425', '2']
SM_run_contig19.1_len1325.1053.fwd.3.1	SM_run_contig19.1_len1325.1053	+	472	41.8098	52	20.1943	['Tbcr4ed', '188', '212', '2']
SM_run_contig19.1_len1325.1053.fwd.4.1	SM_run_contig19.1_len1325.1053	+	2504	221.805	1446	561.557	['Tbcr3ed', '84', '120', '2']
SM_run_contig19.1_len1325.1053.fwd.5.1	SM_run_contig19.1_len1325.1053	+	29597	2621.71	6097	2367.78	['Tbcr4ed', '375', '404', '2']
SM_run_contig199.1_len1227.1049.fwd.1.1	SM_run_contig199.1_len1227.1049	+	690	61.1203	432	167.768	['Tbnd7ed', '247', '270', '2']['Tbnd7ed', '248', '271', '2']
SM_run_contig199.1_len1227.1049.fwd.2.1	SM_run_contig199.1_len1227.1049	+	236	20.9049	0	0	['Tbcr4ed', '375', '404', '2']
SM_run_contig199.1_len1227.1049.fwd.3.1	SM_run_contig199.1_len1227.1049	+	244	21.6136	8	3.10682	['Tbcr4ed', '115', '145', '2']
SM_run_contig199.1_len1227.1049.fwd.4.1	SM_run_contig199.1_len1227.1049	+	3932	348.297	192	74.5636	['Tbcr4ed', '262', '289', '2']
SM_run_contig199.1_len1227.1049.fwd.5.1	SM_run_contig199.1_len1227.1049	+	444	39.3296	268	104.078	['Tba6ed', '774', '797', '2']
SM_run_contig199.1_len1227.1049.fwd.6.1	SM_run_contig199.1_len1227.1049	+	636	56.337	152	59.0295	['Tba6ed', '9', '33', '2']['Tba6ed', '59', '83', '2']['Tba6ed', '60', '84', '2']['Tba6ed', '61', '85', '2']['Tbnd9ed', '69', '93', '2']
SM_run_contig199.1_len1227.1049.fwd.7.1	SM_run_contig199.1_len1227.1049	+	16188	1433.94	8560	3324.3	['Tbnd7ed', '1034', '1082', '2']['Tbnd7ed', '1035', '1083', '2']['Tbnd7ed', '1036', '1084', '2']
SM_run_contig208_len1060_circularized.fwd.2.1	SM_run_contig208_len1060_circularized	+	632	55.9827	146	56.6994	['Tbnd9ed', '154', '179', '2']
SM_run_contig208_len1060_circularized.fwd.3.1	SM_run_contig208_len1060_circularized	+	7032	622.896	5634	2187.98	['Tbnd7ed', '918', '952', '2']['Tbnd7ed', '919', '953', '2']
SM_run_contig208_len1060_circularized.fwd.4.1	SM_run_contig208_len1060_circularized	+	354	31.3574	88	34.175	['Tbco3ed', '182', '214', '2']
SM_run_contig208_len1060_circularized.fwd.5.1	SM_run_contig208_len1060_circularized	+	10210	904.403	5073	1970.11	['Tbco3ed', '114', '140', '2']['Tbco3ed', '116', '142', '2']
SM_run_contig208_len1060_circularized.fwd.6.1	SM_run_contig208_len1060_circularized	+	852	75.4703	62	24.0778	['Tbnd7ed', '900', '928', '2']
SM_run_contig208_len1060_circularized.fwd.7.1	SM_run_contig208_len1060_circularized	+	413798	36654.3	72484	28149.3	['Tbnd7ed', '94', '120', '2']['Tbnd8ed', '114', '140', '2']
SM_run_contig216_len999_circularized.fwd.1.1	SM_run_contig216_len999_circularized	+	48	4.25185	2	0.776704	['Tba6ed', '204', '227', '2']
SM_run_contig216_len999_circularized.fwd.2.1	SM_run_contig216_len999_circularized	+	50	4.42901	98	38.0585	['Tbnd9ed', '83', '106', '2']
SM_run_contig216_len999_circularized.fwd.3.1	SM_run_contig216_len999_circularized	+	114	10.0981	14	5.43693	['Tba6ed', '524', '550', '2']
SM_run_contig216_len999_circularized.fwd.4.1	SM_run_contig216_len999_circularized	+	2946	260.957	2173	843.889	['Tbnd8ed', '323', '367', '2']['Tbnd8ed', '324', '368', '2']['Tbnd8ed', '325', '369', '2']
SM_run_contig216_len999_circularized.fwd.5.1	SM_run_contig216_len999_circularized	+	3188	282.394	1586	615.927	['Tbco3ed', '147', '185', '2']['Tbco3ed', '148', '186', '2']
SM_run_contig216_len999_circularized.fwd.6.1	SM_run_contig216_len999_circularized	+	5862	519.257	2288	888.55	['Tbnd7ed', '480', '519', '2']
SM_run_contig21_len1044_circularized.fwd.1.1	SM_run_contig21_len1044_circularized	+	68	6.02345	2	0.776704	['Tbnd9ed', '107', '133', '2']['Tbco3ed', '883', '909', '2']
SM_run_contig21_len1044_circularized.fwd.2.1	SM_run_contig21_len1044_circularized	+	636	56.337	276	107.185	['Tbnd7ed', '1188', '1233', '2']
SM_run_contig21_len1044_circularized.fwd.4.1	SM_run_contig21_len1044_circularized	+	64	5.66913	24	9.32045	['Tbnd9ed', '532', '555', '2']
SM_run_contig21_len1044_circularized.fwd.5.1	SM_run_contig21_len1044_circularized	+	318	28.1685	54	20.971	['Tbcr4ed', '78', '104', '2']
SM_run_contig21_len1044_circularized.fwd.6.1	SM_run_contig21_len1044_circularized	+	1962	173.794	960	372.818	['Tbco3ed', '196', '223', '2']['Tbnd7ed', '885', '912', '2']['Tbnd7ed', '886', '913', '2']
SM_run_contig223.1_len1160.977.fwd.1.1	SM_run_contig223.1_len1160.977	+	152	13.4642	46	17.8642	['Tbcr3ed', '83', '110', '2']['Tbrps12ed', '183', '210', '2']
SM_run_contig223.1_len1160.977.fwd.3.1	SM_run_contig223.1_len1160.977	+	480	42.5185	478	185.632	['Tbco3ed', '577', '625', '2']
SM_run_contig223.1_len1160.977.fwd.4.1	SM_run_contig223.1_len1160.977	+	82	7.26357	18	6.99034	['Tbcr3ed', '170', '198', '2']['Tbcr3ed', '171', '199', '2']
SM_run_contig223.1_len1160.977.fwd.5.1	SM_run_contig223.1_len1160.977	+	1400	124.012	1524	591.849	['Tbnd8ed', '47', '72', '2']
SM_run_contig232.1_len1229.992.fwd.2.1	SM_run_contig232.1_len1229.992	+	1322	117.103	742	288.157	['Tbcr4ed', '138', '187', '2']
SM_run_contig232.1_len1229.992.fwd.3.1	SM_run_contig232.1_len1229.992	+	3002	265.918	862	334.76	['Tbco3ed', '615', '658', '2']
SM_run_contig232.1_len1229.992.fwd.4.1	SM_run_contig232.1_len1229.992	+	78	6.90925	0	0	['Tbnd8ed', '69', '99', '2']
SM_run_contig232.1_len1229.992.fwd.5.1	SM_run_contig232.1_len1229.992	+	7212	638.84	1850	718.452	['Tbnd9ed', '155', '178', '2']['Tbcr4ed', '387', '410', '2']
SM_run_contig232.1_len1229.992.fwd.6.1	SM_run_contig232.1_len1229.992	+	39618	3509.37	13829	5370.52	['Tba6ed', '292', '342', '2']
SM_run_contig243.1_len1206.1025.fwd.1.1	SM_run_contig243.1_len1206.1025	+	750	66.4351	742	288.157	['Tba6ed', '65', '89', '2']
SM_run_contig243.1_len1206.1025.fwd.2.1	SM_run_contig243.1_len1206.1025	+	132	11.6926	140	54.3693	['Tbnd9ed', '514', '541', '2']
SM_run_contig243.1_len1206.1025.fwd.4.1	SM_run_contig243.1_len1206.1025	+	9472	839.031	7630	2963.13	['Tbnd8ed', '209', '244', '2']
SM_run_contig243.1_len1206.1025.fwd.6.1	SM_run_contig243.1_len1206.1025	+	11689	1035.41	1318	511.848	['Tbcr4ed', '321', '349', '2']
SM_run_contig246_len1043_circularized.fwd.2.1	SM_run_contig246_len1043_circularized	+	1462	129.504	606	235.341	['Tbnd9ed', '250', '280', '2']
SM_run_contig246_len1043_circularized.fwd.3.1	SM_run_contig246_len1043_circularized	+	3192	282.748	1164	452.042	['Tbnd7ed', '112', '156', '2']
SM_run_contig246_len1043_circularized.fwd.5.1	SM_run_contig246_len1043_circularized	+	9616	851.787	2737	1062.92	['Tbrps12ed', '198', '233', '2']['Tbrps12ed', '200', '235', '2']
SM_run_contig246_len1043_circularized.fwd.6.1	SM_run_contig246_len1043_circularized	+	5732	507.741	1750	679.616	['Tbnd8ed', '532', '558', '2']
SM_run_contig246_len1043_circularized.fwd.7.1	SM_run_contig246_len1043_circularized	+	13110	1161.29	4552	1767.78	['Tbnd8ed', '122', '169', '2']
SM_run_contig283_len1128.fwd.1.1	SM_run_contig283_len1128	+	250	22.145	52	20.1943	['Tbco3ed', '350', '375', '2']['Tbnd7ed', '465', '490', '2']
SM_run_contig283_len1128.fwd.2.1	SM_run_contig283_len1128	+	30749	2723.75	5782	2245.45	['Tbcr4ed', '65', '90', '2']
SM_run_contig289.1_len1137.986.fwd.2.1	SM_run_contig289.1_len1137.986	+	2316	205.152	820	318.449	['Tbrps12ed', '127', '161', '2']
SM_run_contig289.1_len1137.986.fwd.4.1	SM_run_contig289.1_len1137.986	+	3276	290.189	1438	558.451	['Tbco3ed', '548', '595', '2']
SM_run_contig297.1_len1148.1048.fwd.2.1	SM_run_contig297.1_len1148.1048	+	180	15.9444	10	3.88352	['Tba6ed', '590', '617', '2']['Tba6ed', '592', '619', '2']
SM_run_contig297.1_len1148.1048.fwd.3.1	SM_run_contig297.1_len1148.1048	+	10119	896.343	4364	1694.77	['Tbcr4ed', '380', '425', '2']
SM_run_contig297.1_len1148.1048.fwd.4.1	SM_run_contig297.1_len1148.1048	+	2294	203.203	356	138.253	['Tba6ed', '322', '356', '2']
SM_run_contig297.1_len1148.1048.fwd.6.1	SM_run_contig297.1_len1148.1048	+	21368	1892.78	1252	486.217	['Tbcr4ed', '325', '350', '2']['Tbnd7ed', '671', '696', '2']
SM_run_contig299.1_len1229.1025.fwd.2.1	SM_run_contig299.1_len1229.1025	+	282	24.9796	0	0	['Tbcr4ed', '402', '428', '2']
SM_run_contig299.1_len1229.1025.fwd.3.1	SM_run_contig299.1_len1229.1025	+	1957	173.351	3286	1276.13	['Tbnd7ed', '244', '293', '2']
SM_run_contig299.1_len1229.1025.fwd.4.1	SM_run_contig299.1_len1229.1025	+	533	47.2132	302	117.282	['Tbcr4ed', '285', '333', '2']
SM_run_contig299.1_len1229.1025.fwd.5.1	SM_run_contig299.1_len1229.1025	+	274	24.271	30	11.6506	['Tbcr4ed', '368', '395', '2']
SM_run_contig299.1_len1229.1025.fwd.6.1	SM_run_contig299.1_len1229.1025	+	848	75.116	114	44.2722	['Tbnd3ed', '296', '324', '2']
SM_run_contig299.1_len1229.1025.fwd.7.1	SM_run_contig299.1_len1229.1025	+	112	9.92098	112	43.4954	['Tbco3ed', '45', '85', '2']
SM_run_contig299.1_len1229.1025.fwd.8.1	SM_run_contig299.1_len1229.1025	+	77011	6821.65	13580	5273.82	['Tba6ed', '411', '456', '2']['Tba6ed', '412', '457', '2']
SM_run_contig302.1_len1171.1000.fwd.1.1	SM_run_contig302.1_len1171.1000	+	2826	250.328	1640	636.898	['Tbnd7ed', '625', '663', '2']
SM_run_contig302.1_len1171.1000.fwd.2.1	SM_run_contig302.1_len1171.1000	+	38	3.36605	0	0	['Tbcr4ed', '298', '325', '2']
SM_run_contig302.1_len1171.1000.fwd.3.1	SM_run_contig302.1_len1171.1000	+	3262	288.948	30	11.6506	['Tbnd3ed', '88', '114', '2']['Tbnd3ed', '90', '116', '2']['Tba6ed', '522', '548', '2']
SM_run_contig302.1_len1171.1000.fwd.4.1	SM_run_contig302.1_len1171.1000	+	67805	6006.18	13295	5163.14	['Tbnd7ed', '1048', '1095', '2']
SM_run_contig302.1_len1171.1000.fwd.5.1	SM_run_contig302.1_len1171.1000	+	206630	18303.3	20138	7820.64	['Tbcr4ed', '411', '464', '2']['Tbcr4ed', '412', '465', '2']
SM_run_contig303_len984_circularized.fwd.1.1	SM_run_contig303_len984_circularized	+	892	79.0135	762	295.924	['Tbnd7ed', '558', '606', '2']
SM_run_contig303_len984_circularized.fwd.3.1	SM_run_contig303_len984_circularized	+	166	14.7043	12	4.66023	['Tbcr4ed', '274', '301', '2']
SM_run_contig303_len984_circularized.fwd.4.1	SM_run_contig303_len984_circularized	+	216	19.1333	110	42.7187	['Tbnd8ed', '78', '110', '2']
SM_run_contig303_len984_circularized.fwd.5.1	SM_run_contig303_len984_circularized	+	3782	335.01	1188	461.362	['Tbnd9ed', '113', '160', '2']['Tbnd9ed', '114', '161', '2']
SM_run_contig303_len984_circularized.fwd.8.1	SM_run_contig303_len984_circularized	+	230992	20461.3	95280	37002.2	['Tbnd7ed', '1161', '1202', '2']
SM_run_contig307_len1137.fwd.1.1	SM_run_contig307_len1137	+	1528	135.35	1152	447.382	['Tbco3ed', '432', '472', '2']
SM_run_contig307_len1137.fwd.2.1	SM_run_contig307_len1137	+	320	28.3456	154	59.8062	['Tbcr4ed', '506', '555', '2']['Tbcr4ed', '507', '556', '2']
SM_run_contig307_len1137.fwd.3.1	SM_run_contig307_len1137	+	170	15.0586	4	1.55341	['Tbcr4ed', '115', '141', '2']
SM_run_contig307_len1137.fwd.4.1	SM_run_contig307_len1137	+	554	49.0734	530	205.827	['Tbcr4ed', '425', '455', '2']['Tbcr4ed', '425', '455', '2']['Tbcr4ed', '425', '455', '2']
SM_run_contig307_len1137.fwd.7.1	SM_run_contig307_len1137	+	2104	186.373	75	29.1264	['Tbcr4ed', '292', '317', '2']
SM_run_contig307_len1137.fwd.8.1	SM_run_contig307_len1137	+	45932	4068.66	16224	6300.63	['Tbco3ed', '233', '278', '2']
SM_run_contig308.1_len1227.993.fwd.3.1	SM_run_contig308.1_len1227.993	+	146	12.9327	122	47.379	['Tba6ed', '162', '190', '2']['Tbnd8ed', '478', '506', '2']
SM_run_contig308.1_len1227.993.fwd.4.1	SM_run_contig308.1_len1227.993	+	612	54.2111	206	80.0006	['Tbco3ed', '519', '566', '2']['Tbco3ed', '525', '572', '2']
SM_run_contig308.1_len1227.993.fwd.5.1	SM_run_contig308.1_len1227.993	+	1788	158.381	912	354.177	['Tbnd7ed', '456', '500', '2']
SM_run_contig308.1_len1227.993.fwd.6.1	SM_run_contig308.1_len1227.993	+	98247	8702.73	18172	7057.14	['Tbnd7ed', '387', '429', '2']['Tbnd7ed', '388', '430', '2']
SM_run_contig308.1_len1227.993.fwd.7.1	SM_run_contig308.1_len1227.993	+	306	27.1055	24	9.32045	['Tbcr4ed', '464', '491', '2']
SM_run_contig309_len1095.fwd.1.1	SM_run_contig309_len1095	+	501	44.3787	60	23.3011	['Tbnd7ed', '629', '655', '2']
SM_run_contig309_len1095.fwd.2.1	SM_run_contig309_len1095	+	726	64.3092	26	10.0972	['Tbcr4ed', '277', '303', '2']['Tbcr4ed', '278', '304', '2']
SM_run_contig309_len1095.fwd.3.1	SM_run_contig309_len1095	+	17964	1591.25	6506	2526.62	['Tbnd7ed', '332', '375', '2']
SM_run_contig313_len989_circularized.fwd.1.1	SM_run_contig313_len989_circularized	+	132	11.6926	2	0.776704	['Tbcr3ed', '109', '139', '2']
SM_run_contig313_len989_circularized.fwd.2.1	SM_run_contig313_len989_circularized	+	1222	108.245	182	70.6801	['Tbnd7ed', '849', '894', '2']
SM_run_contig313_len989_circularized.fwd.3.1	SM_run_contig313_len989_circularized	+	64	5.66913	6	2.33011	['Tbcr4ed', '374', '401', '2']
SM_run_contig313_len989_circularized.fwd.4.1	SM_run_contig313_len989_circularized	+	936	82.911	420	163.108	['Tba6ed', '409', '450', '2']
SM_run_contig313_len989_circularized.fwd.5.1	SM_run_contig313_len989_circularized	+	1180	104.525	187	72.6219	['Tba6ed', '515', '542', '2']
SM_run_contig313_len989_circularized.fwd.6.1	SM_run_contig313_len989_circularized	+	8310	736.101	3106	1206.22	['Tbco3ed', '614', '643', '2']['Tbco3ed', '615', '644', '2']
SM_run_contig313_len989_circularized.fwd.7.1	SM_run_contig313_len989_circularized	+	14845	1314.97	4896	1901.37	['Tbnd7ed', '1098', '1148', '2']['Tbnd7ed', '1099', '1149', '2']
SM_run_contig315_len987_circularized.fwd.1.1	SM_run_contig315_len987_circularized	+	134	11.8697	294	114.176	['Tbco3ed', '321', '366', '2']['Tbco3ed', '322', '367', '2']
SM_run_contig315_len987_circularized.fwd.2.1	SM_run_contig315_len987_circularized	+	1636	144.917	936	363.498	['Tbco3ed', '893', '940', '2']
SM_run_contig315_len987_circularized.fwd.4.1	SM_run_contig315_len987_circularized	+	1582	140.134	638	247.769	['Tbcr3ed', '107', '147', '2']
SM_run_contig317.1_len2106.986.fwd.1.1	SM_run_contig317.1_len2106.986	+	200	17.716	136	52.8159	['Tbco3ed', '321', '366', '2']
SM_run_contig317.1_len2106.986.fwd.3.1	SM_run_contig317.1_len2106.986	+	56	4.96049	8	3.10682	['Tba6ed', '429', '454', '2']
SM_run_contig317.1_len2106.986.fwd.4.1	SM_run_contig317.1_len2106.986	+	3366	298.161	2450	951.463	['Tbnd3ed', '246', '288', '2']
SM_run_contig317.1_len2106.986.fwd.5.1	SM_run_contig317.1_len2106.986	+	746	66.0808	58	22.5244	['Tbnd9ed', '46', '73', '2']['Tbnd8ed', '79', '106', '2']['Tbnd3ed', '110', '137', '2']
SM_run_contig317.1_len2106.986.fwd.6.1	SM_run_contig317.1_len2106.986	+	22389	1983.22	1840	714.568	['Tbnd8ed', '76', '102', '2']['Tbnd8ed', '77', '103', '2']
SM_run_contig317.1_len2106.986.fwd.7.1	SM_run_contig317.1_len2106.986	+	33988	3010.66	11169	4337.51	['Tbnd3ed', '29', '75', '2']
SM_run_contig317.2_len2106.991.fwd.1.1	SM_run_contig317.2_len2106.991	+	580	51.3765	554	215.147	['Tbnd8ed', '96', '135', '2']
SM_run_contig317.2_len2106.991.fwd.2.1	SM_run_contig317.2_len2106.991	+	2648	234.56	449	174.37	['Tbco3ed', '453', '485', '2']
SM_run_contig317.2_len2106.991.fwd.3.1	SM_run_contig317.2_len2106.991	+	5404	478.687	4897	1901.76	['Tba6ed', '477', '519', '2']
SM_run_contig317.2_len2106.991.fwd.5.1	SM_run_contig317.2_len2106.991	+	9174	812.634	3456	1342.15	['Tbnd8ed', '266', '305', '2']
SM_run_contig317.2_len2106.991.fwd.6.1	SM_run_contig317.2_len2106.991	+	3674	325.443	416	161.555	['Tbnd8ed', '78', '106', '2']
SM_run_contig321.1_len2286.1046.fwd.1.1	SM_run_contig321.1_len2286.1046	+	74	6.55493	0	0	['Tbnd9ed', '199', '222', '2']['Tba6ed', '536', '559', '2']
SM_run_contig321.1_len2286.1046.fwd.3.1	SM_run_contig321.1_len2286.1046	+	857	75.9132	218	84.6608	['Tba6ed', '520', '550', '2']
SM_run_contig321.1_len2286.1046.fwd.4.1	SM_run_contig321.1_len2286.1046	+	418	37.0265	62	24.0778	['Tbcr4ed', '177', '204', '2']['Tba6ed', '598', '625', '2']
SM_run_contig321.1_len2286.1046.fwd.5.1	SM_run_contig321.1_len2286.1046	+	2120	187.79	1844	716.122	['Tbrps12ed', '57', '106', '2']
SM_run_contig321.1_len2286.1046.fwd.7.1	SM_run_contig321.1_len2286.1046	+	3080	272.827	166	64.4665	['Tbnd8ed', '52', '83', '2']
SM_run_contig321.2_len2286.995.fwd.2.1	SM_run_contig321.2_len2286.995	+	264	23.3852	70	27.1847	['Tbcr4ed', '186', '209', '2']
SM_run_contig321.2_len2286.995.fwd.3.1	SM_run_contig321.2_len2286.995	+	248	21.9679	38	14.7574	['Tbnd7ed', '893', '936', '2']['Tbnd7ed', '894', '937', '2']['Tbnd7ed', '895', '938', '2']
SM_run_contig321.2_len2286.995.fwd.4.1	SM_run_contig321.2_len2286.995	+	86	7.61789	44	17.0875	['Tbnd3ed', '312', '345', '2']
SM_run_contig321.2_len2286.995.fwd.5.1	SM_run_contig321.2_len2286.995	+	3296	291.96	554	215.147	['Tba6ed', '340', '384', '2']['Tba6ed', '341', '385', '2']
SM_run_contig32.1_len1265.1028.fwd.1.1	SM_run_contig32.1_len1265.1028	+	314	27.8142	60	23.3011	['Tbco3ed', '196', '226', '2']
SM_run_contig32.1_len1265.1028.fwd.3.1	SM_run_contig32.1_len1265.1028	+	11182	990.503	4480	1739.82	['Tba6ed', '593', '642', '2']
SM_run_contig32.1_len1265.1028.fwd.4.1	SM_run_contig32.1_len1265.1028	+	11046	978.456	3608	1401.17	['Tbnd7ed', '453', '495', '2']
SM_run_contig328_len1006_circularized.fwd.1.1	SM_run_contig328_len1006_circularized	+	86	7.61789	80	31.0682	['Tbco3ed', '793', '818', '2']
SM_run_contig328_len1006_circularized.fwd.2.1	SM_run_contig328_len1006_circularized	+	176	15.5901	36	13.9807	['Tbcr3ed', '42', '70', '2']['Tbcr4ed', '405', '433', '2']
SM_run_contig328_len1006_circularized.fwd.4.1	SM_run_contig328_len1006_circularized	+	540	47.8333	60	23.3011	['Tbnd8ed', '480', '507', '2']
SM_run_contig328_len1006_circularized.fwd.5.1	SM_run_contig328_len1006_circularized	+	16768	1485.31	9295	3609.73	['Tbnd9ed', '430', '466', '2']['Tbnd9ed', '431', '467', '2']
SM_run_contig328_len1006_circularized.fwd.6.1	SM_run_contig328_len1006_circularized	+	17831	1579.47	4879	1894.77	['Tbco3ed', '267', '299', '2']
SM_run_contig330_len995_circularized.fwd.1.1	SM_run_contig330_len995_circularized	+	197	17.4503	80	31.0682	['Tbcr4ed', '115', '141', '2']['Tbcr3ed', '118', '144', '2']['Tba6ed', '279', '305', '2']
SM_run_contig330_len995_circularized.fwd.3.1	SM_run_contig330_len995_circularized	+	1716	152.004	1512	587.189	['Tbnd8ed', '315', '342', '2']
SM_run_contig330_len995_circularized.fwd.4.1	SM_run_contig330_len995_circularized	+	12539	1110.71	2118	822.53	['Tbrps12ed', '192', '224', '2']
SM_run_contig330_len995_circularized.fwd.5.1	SM_run_contig330_len995_circularized	+	110367	9776.33	13066	5074.21	['Tbnd9ed', '317', '365', '2']
SM_run_contig330_len995_circularized.fwd.6.1	SM_run_contig330_len995_circularized	+	544	48.1876	80	31.0682	['Tba6ed', '352', '376', '2']
SM_run_contig330_len995_circularized.fwd.7.1	SM_run_contig330_len995_circularized	+	95450	8454.98	24618	9560.46	['Tbrps12ed', '189', '237', '2']
SM_run_contig342_len1001_circularized.fwd.2.1	SM_run_contig342_len1001_circularized	+	3631	321.635	1398	542.916	['Tbnd8ed', '58', '112', '2']
SM_run_contig342_len1001_circularized.fwd.3.1	SM_run_contig342_len1001_circularized	+	264	23.3852	190	73.7869	['Tbnd7ed', '887', '913', '2']
SM_run_contig342_len1001_circularized.fwd.4.1	SM_run_contig342_len1001_circularized	+	984	87.1629	327	126.991	['Tba6ed', '414', '442', '2']
SM_run_contig342_len1001_circularized.fwd.6.1	SM_run_contig342_len1001_circularized	+	3668	324.912	2733	1061.37	['Tbnd7ed', '745', '789', '2']['Tbnd7ed', '747', '791', '2']['Tbnd7ed', '748', '792', '2']
SM_run_contig342_len1001_circularized.fwd.7.1	SM_run_contig342_len1001_circularized	+	43229	3829.23	4491	1744.09	['Tbnd7ed', '233', '263', '2']
SM_run_contig351_len993_circularized.fwd.2.1	SM_run_contig351_len993_circularized	+	166	14.7043	64	24.8545	['Tbcybed', '49', '73', '2']['Tbcybed', '52', '76', '2']['Tbco3ed', '182', '206', '2']['Tbrps12ed', '186', '210', '2']['Tbnd3ed', '282', '306', '2']['Tbnd8ed', '408', '432', '2']
SM_run_contig351_len993_circularized.fwd.3.1	SM_run_contig351_len993_circularized	+	346	30.6487	178	69.1267	['Tbcr4ed', '226', '267', '2']
SM_run_contig351_len993_circularized.fwd.4.1	SM_run_contig351_len993_circularized	+	1268	112.32	78	30.2915	['Tbrps12ed', '183', '209', '2']['Tbnd9ed', '516', '542', '2']
SM_run_contig351_len993_circularized.fwd.5.1	SM_run_contig351_len993_circularized	+	1862	164.936	778	302.138	['Tba6ed', '79', '121', '2']['Tba6ed', '80', '122', '2']['Tba6ed', '81', '123', '2']
SM_run_contig351_len993_circularized.fwd.6.1	SM_run_contig351_len993_circularized	+	6136	543.528	2676	1039.23	['Tbco3ed', '434', '468', '2']
SM_run_contig351_len993_circularized.fwd.7.1	SM_run_contig351_len993_circularized	+	2086	184.778	128	49.7091	['Tbnd9ed', '139', '166', '2']
SM_run_contig351_len993_circularized.fwd.8.1	SM_run_contig351_len993_circularized	+	58794	5207.98	12201	4738.29	['Tbco3ed', '23', '64', '2']
SM_run_contig356.1_len1110.999.fwd.2.1	SM_run_contig356.1_len1110.999	+	480	42.5185	378	146.797	['Tbnd9ed', '397', '441', '2']
SM_run_contig356.1_len1110.999.fwd.3.1	SM_run_contig356.1_len1110.999	+	3182	281.862	352	136.7	['Tbnd8ed', '444', '476', '2']
SM_run_contig356.1_len1110.999.fwd.4.1	SM_run_contig356.1_len1110.999	+	1050	93.0092	58	22.5244	['Tbnd9ed', '461', '488', '2']
SM_run_contig356.1_len1110.999.fwd.5.1	SM_run_contig356.1_len1110.999	+	7104	629.273	3786	1470.3	['Tbnd7ed', '359', '395', '2']
SM_run_contig356.1_len1110.999.fwd.6.1	SM_run_contig356.1_len1110.999	+	91615	8115.27	26334	10226.9	['Tbco3ed', '389', '428', '2']
SM_run_contig362_len994_circularized.fwd.1.1	SM_run_contig362_len994_circularized	+	1472	130.39	1410	547.577	['Tbnd8ed', '242', '276', '2']
SM_run_contig362_len994_circularized.fwd.3.1	SM_run_contig362_len994_circularized	+	560	49.6049	604	234.565	['Tbnd7ed', '893', '937', '2']['Tbnd7ed', '894', '938', '2']
SM_run_contig362_len994_circularized.fwd.4.1	SM_run_contig362_len994_circularized	+	568	50.3135	152	59.0295	['Tbnd9ed', '135', '165', '2']
SM_run_contig362_len994_circularized.fwd.5.1	SM_run_contig362_len994_circularized	+	10852	961.272	2679	1040.4	['Tba6ed', '30', '75', '2']
SM_run_contig375_len1170.fwd.1.1	SM_run_contig375_len1170	+	160	14.1728	70	27.1847	['Tbcr4ed', '429', '462', '2']
SM_run_contig375_len1170.fwd.2.1	SM_run_contig375_len1170	+	3220	285.228	854	331.653	['Tbcr4ed', '452', '494', '2']
SM_run_contig375_len1170.fwd.3.1	SM_run_contig375_len1170	+	1172	103.816	232	90.0977	['Tbnd7ed', '147', '188', '2']
SM_run_contig375_len1170.fwd.4.1	SM_run_contig375_len1170	+	1293	114.534	88	34.175	['Tbnd3ed', '93', '117', '2']
SM_run_contig375_len1170.fwd.5.1	SM_run_contig375_len1170	+	4294	380.363	564	219.031	['Tbcybed', '40', '69', '2']
SM_run_contig375_len1170.fwd.6.1	SM_run_contig375_len1170	+	30261	2680.52	19080	7409.76	['Tbnd8ed', '379', '403', '2']
SM_run_contig377_len1083_circularized.fwd.1.1	SM_run_contig377_len1083_circularized	+	118	10.4525	36	13.9807	['Tbcr4ed', '188', '212', '2']
SM_run_contig377_len1083_circularized.fwd.2.1	SM_run_contig377_len1083_circularized	+	232	20.5506	106	41.1653	['Tbcr3ed', '82', '120', '2']
SM_run_contig377_len1083_circularized.fwd.3.1	SM_run_contig377_len1083_circularized	+	140	12.4012	66	25.6312	['Tbcr4ed', '383', '421', '2']
SM_run_contig377_len1083_circularized.fwd.4.1	SM_run_contig377_len1083_circularized	+	1360	120.469	276	107.185	['Tbcr4ed', '375', '404', '2']
SM_run_contig378.1_len1283.1004.fwd.2.1	SM_run_contig378.1_len1283.1004	+	900	79.7221	164	63.6898	['Tbnd7ed', '333', '378', '2']
SM_run_contig378.1_len1283.1004.fwd.4.1	SM_run_contig378.1_len1283.1004	+	288	25.5111	8	3.10682	['Tba6ed', '204', '230', '2']['Tbcr4ed', '345', '371', '2']
SM_run_contig378.1_len1283.1004.fwd.5.1	SM_run_contig378.1_len1283.1004	+	554	49.0734	298	115.729	['Tbnd7ed', '145', '189', '2']
SM_run_contig378.1_len1283.1004.fwd.6.1	SM_run_contig378.1_len1283.1004	+	1070	94.7808	214	83.1074	['Tbcybed', '47', '73', '2']['Tba6ed', '589', '615', '2']
SM_run_contig384.1_len1149.989.fwd.1.1	SM_run_contig384.1_len1149.989	+	324	28.7	234	90.8744	['Tbnd9ed', '527', '566', '2']['Tbnd9ed', '528', '567', '2']
SM_run_contig384.1_len1149.989.fwd.2.1	SM_run_contig384.1_len1149.989	+	34	3.01173	40	15.5341	['Tba6ed', '600', '625', '2']
SM_run_contig384.1_len1149.989.fwd.3.1	SM_run_contig384.1_len1149.989	+	94	8.32653	38	14.7574	['Tba6ed', '558', '584', '2']
SM_run_contig384.1_len1149.989.fwd.4.1	SM_run_contig384.1_len1149.989	+	2596	229.954	948	368.158	['Tbco3ed', '160', '195', '2']
SM_run_contig384.1_len1149.989.fwd.5.1	SM_run_contig384.1_len1149.989	+	502	44.4672	62	24.0778	['Tba6ed', '711', '738', '2']
SM_run_contig384.1_len1149.989.fwd.6.1	SM_run_contig384.1_len1149.989	+	3244	287.354	1700	660.199	['Tbco3ed', '634', '679', '2']
SM_run_contig389_len1016_circularized.fwd.2.1	SM_run_contig389_len1016_circularized	+	284	25.1568	34	13.204	['Tba6ed', '141', '169', '2']
SM_run_contig389_len1016_circularized.fwd.3.1	SM_run_contig389_len1016_circularized	+	1918	169.897	1288	500.198	['Tbnd7ed', '1104', '1148', '2']['Tbnd7ed', '1107', '1151', '2']
SM_run_contig389_len1016_circularized.fwd.4.1	SM_run_contig389_len1016_circularized	+	284	25.1568	38	14.7574	['Tba6ed', '102', '129', '2']['Tbcr3ed', '173', '200', '2']
SM_run_contig389_len1016_circularized.fwd.5.1	SM_run_contig389_len1016_circularized	+	200	17.716	52	20.1943	['Tbnd7ed', '846', '888', '2']
SM_run_contig389_len1016_circularized.fwd.6.1	SM_run_contig389_len1016_circularized	+	6642	588.349	1410	547.577	['Tba6ed', '410', '454', '2']
SM_run_contig38_len977.fwd.2.1	SM_run_contig38_len977	+	1556	137.831	90	34.9517	['Tbnd9ed', '146', '177', '2']
SM_run_contig38_len977.fwd.3.1	SM_run_contig38_len977	+	376	33.3061	4	1.55341	['Tbnd8ed', '65', '93', '2']
SM_run_contig38_len977.fwd.4.1	SM_run_contig38_len977	+	2002	177.337	2148	834.181	['Tbnd7ed', '616', '654', '2']
SM_run_contig38_len977.fwd.5.1	SM_run_contig38_len977	+	5102	451.936	330	128.156	['Tbco3ed', '928', '959', '2']
SM_run_contig38_len977.fwd.6.1	SM_run_contig38_len977	+	106	9.3895	4	1.55341	['Tba6ed', '334', '359', '2']
SM_run_contig38_len977.fwd.7.1	SM_run_contig38_len977	+	15335	1358.38	6839	2655.94	['Tbco3ed', '758', '800', '2']
SM_run_contig393_len1136.fwd.3.1	SM_run_contig393_len1136	+	1433	126.935	225	87.3793	['Tbnd8ed', '62', '88', '2']['Tbnd9ed', '163', '189', '2']['Tbnd9ed', '164', '190', '2']
SM_run_contig393_len1136.fwd.5.1	SM_run_contig393_len1136	+	370	32.7747	56	21.7477	['Tbcr4ed', '274', '299', '2']['Tba6ed', '317', '342', '2']['Tbnd9ed', '356', '381', '2']
SM_run_contig393_len1136.fwd.6.1	SM_run_contig393_len1136	+	16012	1418.35	6214	2413.22	['Tba6ed', '134', '182', '2']
SM_run_contig395_len994_circularized.fwd.2.1	SM_run_contig395_len994_circularized	+	1028	91.0604	638	247.769	['Tbco3ed', '429', '479', '2']
SM_run_contig395_len994_circularized.fwd.5.1	SM_run_contig395_len994_circularized	+	4008	355.029	4383	1702.15	['Tba6ed', '62', '106', '2']
SM_run_contig395_len994_circularized.fwd.7.1	SM_run_contig395_len994_circularized	+	4020	356.092	1696	658.645	['Tbco3ed', '463', '498', '2']
SM_run_contig40.1_len1992_circularized.989.fwd.2.1	SM_run_contig40.1_len1992_circularized.989	+	286	25.3339	196	76.117	['Tbco3ed', '796', '826', '2']
SM_run_contig40.1_len1992_circularized.989.fwd.4.1	SM_run_contig40.1_len1992_circularized.989	+	5147	455.922	1832	711.461	['Tbnd7ed', '501', '524', '2']
SM_run_contig40.1_len1992_circularized.989.fwd.5.1	SM_run_contig40.1_len1992_circularized.989	+	1434	127.024	1374	533.596	['Tbcr3ed', '31', '79', '2']['Tbcr3ed', '33', '81', '2']
SM_run_contig40.2_len1992_circularized.1003.fwd.3.1	SM_run_contig40.2_len1992_circularized.1003	+	390	34.5463	172	66.7966	['Tba6ed', '597', '625', '2']
SM_run_contig40.2_len1992_circularized.1003.fwd.4.1	SM_run_contig40.2_len1992_circularized.1003	+	1848	163.696	592	229.905	['Tba6ed', '26', '72', '2']
SM_run_contig40.2_len1992_circularized.1003.fwd.5.1	SM_run_contig40.2_len1992_circularized.1003	+	200	17.716	140	54.3693	['Tbnd7ed', '896', '940', '2']
SM_run_contig40.2_len1992_circularized.1003.fwd.7.1	SM_run_contig40.2_len1992_circularized.1003	+	3362	297.806	836	324.662	['Tbnd3ed', '313', '360', '2']
SM_run_contig406.1_len1101.974.fwd.1.1	SM_run_contig406.1_len1101.974	+	158	13.9957	60	23.3011	['Tbco3ed', '710', '735', '2']
SM_run_contig406.1_len1101.974.fwd.2.1	SM_run_contig406.1_len1101.974	+	68	6.02345	6	2.33011	['Tbnd7ed', '1027', '1051', '2']
SM_run_contig406.1_len1101.974.fwd.3.1	SM_run_contig406.1_len1101.974	+	170	15.0586	22	8.54375	['Tbnd8ed', '321', '354', '2']
SM_run_contig406.1_len1101.974.fwd.4.1	SM_run_contig406.1_len1101.974	+	476	42.1642	62	24.0778	['Tbco3ed', '726', '756', '2']
SM_run_contig406.1_len1101.974.fwd.5.1	SM_run_contig406.1_len1101.974	+	2008	177.869	264	102.525	['Tbcr3ed', '41', '75', '2']
SM_run_contig406.1_len1101.974.fwd.6.1	SM_run_contig406.1_len1101.974	+	357138	31635.3	31039	12054.1	['Tbnd3ed', '211', '260', '2']
SM_run_contig417.1_len1184.996.fwd.2.1	SM_run_contig417.1_len1184.996	+	90	7.97221	36	13.9807	['Tbnd9ed', '530', '560', '2']
SM_run_contig417.1_len1184.996.fwd.3.1	SM_run_contig417.1_len1184.996	+	1254	111.08	656	254.759	['Tbco3ed', '615', '658', '2']
SM_run_contig417.1_len1184.996.fwd.4.1	SM_run_contig417.1_len1184.996	+	1580	139.957	976	379.032	['Tbnd7ed', '1021', '1046', '2']['Tbnd7ed', '1023', '1048', '2']
SM_run_contig417.1_len1184.996.fwd.6.1	SM_run_contig417.1_len1184.996	+	1570	139.071	476	184.856	['Tbnd3ed', '248', '276', '2']
SM_run_contig417.1_len1184.996.fwd.7.1	SM_run_contig417.1_len1184.996	+	504026	44646.7	25416	9870.36	['Tbnd9ed', '238', '285', '2']
SM_run_contig421_len995_circularized.fwd.1.1	SM_run_contig421_len995_circularized	+	654	57.9314	178	69.1267	['Tbnd7ed', '248', '274', '2']
SM_run_contig421_len995_circularized.fwd.2.1	SM_run_contig421_len995_circularized	+	230	20.3734	52	20.1943	['Tba6ed', '538', '563', '2']['Tba6ed', '540', '565', '2']
SM_run_contig421_len995_circularized.fwd.3.1	SM_run_contig421_len995_circularized	+	1356	120.115	980	380.585	['Tbco3ed', '359', '409', '2']
SM_run_contig421_len995_circularized.fwd.4.1	SM_run_contig421_len995_circularized	+	78	6.90925	78	30.2915	['Tbnd9ed', '275', '304', '2']
SM_run_contig421_len995_circularized.fwd.5.1	SM_run_contig421_len995_circularized	+	882	78.1277	180	69.9034	['Tbcr4ed', '345', '372', '2']['Tbnd8ed', '454', '481', '2']['Tbnd8ed', '480', '507', '2']
SM_run_contig439.1_len1107.1000.fwd.2.1	SM_run_contig439.1_len1107.1000	+	2400	212.592	604	234.565	['Tbnd7ed', '499', '534', '2']
SM_run_contig439.1_len1107.1000.fwd.3.1	SM_run_contig439.1_len1107.1000	+	1037	91.8576	402	156.118	['Tbcr4ed', '353', '402', '2']
SM_run_contig439.1_len1107.1000.fwd.4.1	SM_run_contig439.1_len1107.1000	+	184	16.2987	14	5.43693	['Tbcr4ed', '424', '452', '2']['Tbnd7ed', '866', '894', '2']['Tbnd7ed', '868', '896', '2']
SM_run_contig439.1_len1107.1000.fwd.5.1	SM_run_contig439.1_len1107.1000	+	2786	246.784	1756	681.947	['Tba6ed', '437', '482', '2']['Tba6ed', '439', '484', '2']
SM_run_contig439.1_len1107.1000.fwd.7.1	SM_run_contig439.1_len1107.1000	+	12636	1119.3	2766	1074.18	['Tbcr4ed', '272', '303', '2']
SM_run_contig454_len1004_circularized.fwd.1.1	SM_run_contig454_len1004_circularized	+	281	24.891	104	40.3886	['Tbcr4ed', '118', '144', '2']['Tbnd7ed', '771', '797', '2']
SM_run_contig454_len1004_circularized.fwd.2.1	SM_run_contig454_len1004_circularized	+	1652	146.334	1692	657.092	['Tbnd7ed', '331', '355', '2']
SM_run_contig454_len1004_circularized.fwd.3.1	SM_run_contig454_len1004_circularized	+	232	20.5506	94	36.5051	['Tbnd7ed', '426', '449', '2']['Tbnd7ed', '427', '450', '2']['Tbnd7ed', '428', '451', '2']
SM_run_contig454_len1004_circularized.fwd.4.1	SM_run_contig454_len1004_circularized	+	2690	238.281	150	58.2528	['Tbcybed', '44', '69', '2']['Tbcybed', '46', '71', '2']['Tbcybed', '49', '74', '2']['Tbrps12ed', '187', '212', '2']
SM_run_contig454_len1004_circularized.fwd.5.1	SM_run_contig454_len1004_circularized	+	13305	1178.56	2358	915.735	['Tbcybed', '32', '71', '2']
SM_run_contig458.1_len1239.1002.fwd.1.1	SM_run_contig458.1_len1239.1002	+	342	30.2944	101	39.2236	['Tbcr4ed', '292', '321', '2']
SM_run_contig458.1_len1239.1002.fwd.2.1	SM_run_contig458.1_len1239.1002	+	146	12.9327	2	0.776704	['Tbnd3ed', '279', '303', '2']
SM_run_contig458.1_len1239.1002.fwd.3.1	SM_run_contig458.1_len1239.1002	+	580	51.3765	442	171.652	['Tba6ed', '290', '328', '2']
SM_run_contig458.1_len1239.1002.fwd.4.1	SM_run_contig458.1_len1239.1002	+	3409	301.97	1624	630.684	['Tba6ed', '413', '456', '2']
SM_run_contig458.1_len1239.1002.fwd.5.1	SM_run_contig458.1_len1239.1002	+	1047	92.7434	144	55.9227	['Tbnd8ed', '42', '75', '2']['Tbnd8ed', '43', '76', '2']
SM_run_contig458.1_len1239.1002.fwd.6.1	SM_run_contig458.1_len1239.1002	+	23992	2125.21	6136	2382.93	['Tba6ed', '660', '686', '2']
SM_run_contig458.1_len1239.1002.fwd.7.1	SM_run_contig458.1_len1239.1002	+	144089	12763.4	36115	14025.3	['Tbco3ed', '734', '765', '2']['Tbco3ed', '735', '766', '2']['Tbco3ed', '738', '769', '2']
SM_run_contig460.1_len1125.998.fwd.1.1	SM_run_contig460.1_len1125.998	+	1774	157.141	1439	558.839	['Tbnd7ed', '243', '279', '2']
SM_run_contig460.1_len1125.998.fwd.2.1	SM_run_contig460.1_len1125.998	+	202	17.8932	34	13.204	['Tbcr4ed', '388', '412', '2']['Tbcr4ed', '389', '413', '2']['Tbcr4ed', '391', '415', '2']
SM_run_contig460.1_len1125.998.fwd.3.1	SM_run_contig460.1_len1125.998	+	1174	103.993	736	285.827	['Tbnd3ed', '129', '155', '2']
SM_run_contig460.1_len1125.998.fwd.4.1	SM_run_contig460.1_len1125.998	+	1861	164.848	408	158.448	['Tbnd7ed', '281', '315', '2']
SM_run_contig460.1_len1125.998.fwd.6.1	SM_run_contig460.1_len1125.998	+	5154	456.542	2134	828.744	['Tbnd7ed', '775', '826', '2']
SM_run_contig463.1_len1129.993.fwd.2.1	SM_run_contig463.1_len1129.993	+	302	26.7512	612	237.672	['Tbnd8ed', '198', '230', '2']
SM_run_contig463.1_len1129.993.fwd.3.1	SM_run_contig463.1_len1129.993	+	14786	1309.75	3466	1346.03	['Tba6ed', '106', '154', '2']
SM_run_contig463.1_len1129.993.fwd.4.1	SM_run_contig463.1_len1129.993	+	194	17.1845	52	20.1943	['Tbcr4ed', '420', '449', '2']
SM_run_contig463.1_len1129.993.fwd.6.1	SM_run_contig463.1_len1129.993	+	55068	4877.93	5332	2070.69	['Tbcr4ed', '291', '335', '2']['Tbcr4ed', '292', '336', '2']['Tbcr4ed', '294', '338', '2']
SM_run_contig464.1_len4112.985.fwd.1.1	SM_run_contig464.1_len4112.985	+	244	21.6136	301	116.894	['Tbnd9ed', '398', '441', '2']['Tbnd9ed', '403', '446', '2']
SM_run_contig464.1_len4112.985.fwd.2.1	SM_run_contig464.1_len4112.985	+	32	2.83456	0	0	['Tbrps12ed', '182', '208', '2']['Tbrps12ed', '183', '209', '2']
SM_run_contig464.1_len4112.985.fwd.3.1	SM_run_contig464.1_len4112.985	+	222	19.6648	38	14.7574	['Tbco3ed', '182', '211', '2']
SM_run_contig464.1_len4112.985.fwd.4.1	SM_run_contig464.1_len4112.985	+	448	39.6839	230	89.321	['Tba6ed', '215', '252', '2']
SM_run_contig464.1_len4112.985.fwd.5.1	SM_run_contig464.1_len4112.985	+	466	41.2783	106	41.1653	['Tbcr4ed', '367', '394', '2']
SM_run_contig464.1_len4112.985.fwd.7.1	SM_run_contig464.1_len4112.985	+	7124	631.045	5212	2024.09	['Tbco3ed', '391', '442', '2']
SM_run_contig464.2_len4112.1037.fwd.3.1	SM_run_contig464.2_len4112.1037	+	482	42.6956	70	27.1847	['Tbcr3ed', '41', '67', '2']
SM_run_contig464.2_len4112.1037.fwd.4.1	SM_run_contig464.2_len4112.1037	+	1096	97.0838	440	170.875	['Tbnd8ed', '428', '458', '2']
SM_run_contig464.2_len4112.1037.fwd.5.1	SM_run_contig464.2_len4112.1037	+	38	3.36605	0	0	['Tbnd3ed', '252', '278', '2']
SM_run_contig464.2_len4112.1037.fwd.6.1	SM_run_contig464.2_len4112.1037	+	2920	258.654	1938	752.627	['Tbnd7ed', '773', '813', '2']['Tbnd7ed', '775', '815', '2']
SM_run_contig464.2_len4112.1037.fwd.7.1	SM_run_contig464.2_len4112.1037	+	46	4.07469	0	0	['Tba6ed', '505', '532', '2']['Tba6ed', '507', '534', '2']
SM_run_contig464.2_len4112.1037.fwd.8.1	SM_run_contig464.2_len4112.1037	+	10912	966.587	8001	3107.21	['Tbcr3ed', '173', '220', '2']
SM_run_contig464.3_len4112.1033.fwd.2.1	SM_run_contig464.3_len4112.1033	+	658	58.2857	872	338.643	['Tbnd8ed', '255', '280', '2']
SM_run_contig464.3_len4112.1033.fwd.3.1	SM_run_contig464.3_len4112.1033	+	2162	191.51	290	112.622	['Tbnd3ed', '213', '240', '2']
SM_run_contig464.3_len4112.1033.fwd.4.1	SM_run_contig464.3_len4112.1033	+	648	57.3999	24	9.32045	['Tba6ed', '599', '625', '2']
SM_run_contig464.3_len4112.1033.fwd.7.1	SM_run_contig464.3_len4112.1033	+	107442	9517.23	11359	4411.29	['Tba6ed', '28', '75', '2']['Tba6ed', '29', '76', '2']
SM_run_contig464.4_len4112.1030.fwd.2.1	SM_run_contig464.4_len4112.1030	+	3064	271.41	114	44.2722	['Tbnd9ed', '450', '477', '2']['Tbnd9ed', '452', '479', '2']
SM_run_contig464.4_len4112.1030.fwd.3.1	SM_run_contig464.4_len4112.1030	+	40306	3570.31	13219	5133.63	['Tbnd7ed', '59', '96', '2']
SM_run_contig464.4_len4112.1030.fwd.5.1	SM_run_contig464.4_len4112.1030	+	642	56.8685	50	19.4176	['Tbcr4ed', '264', '292', '2']
SM_run_contig464.4_len4112.1030.fwd.6.1	SM_run_contig464.4_len4112.1030	+	9586	849.129	1841	714.956	['Tbnd7ed', '392', '442', '2']
SM_run_contig464.4_len4112.1030.fwd.7.1	SM_run_contig464.4_len4112.1030	+	1644	145.626	558	216.701	['Tbco3ed', '288', '319', '2']['Tbco3ed', '291', '322', '2']
SM_run_contig464.4_len4112.1030.fwd.8.1	SM_run_contig464.4_len4112.1030	+	176432	15628.4	22671	8804.33	['Tbcr4ed', '262', '302', '2']['Tbcr4ed', '263', '303', '2']
SM_run_contig466.1_len1176.1013.fwd.3.1	SM_run_contig466.1_len1176.1013	+	1362	120.646	720	279.614	['Tbcr4ed', '378', '421', '2']
SM_run_contig466.1_len1176.1013.fwd.4.1	SM_run_contig466.1_len1176.1013	+	68907	6103.79	15935	6188.39	['Tbrps12ed', '88', '124', '2']
SM_run_contig466.1_len1176.1013.fwd.5.1	SM_run_contig466.1_len1176.1013	+	1834	162.456	436	169.322	['Tbcr4ed', '223', '247', '2']
SM_run_contig466.1_len1176.1013.fwd.6.1	SM_run_contig466.1_len1176.1013	+	416	36.8493	24	9.32045	['Tbcr3ed', '45', '71', '2']
SM_run_contig466.1_len1176.1013.fwd.8.1	SM_run_contig466.1_len1176.1013	+	134639	11926.3	32689	12694.8	['Tbnd3ed', '338', '377', '2']['Tbnd3ed', '339', '378', '2']
SM_run_contig468_len1029_circularized.fwd.1.1	SM_run_contig468_len1029_circularized	+	1414	125.252	322	125.049	['Tbnd9ed', '209', '246', '2']['Tbnd9ed', '210', '247', '2']
SM_run_contig468_len1029_circularized.fwd.2.1	SM_run_contig468_len1029_circularized	+	432	38.2666	458	177.865	['Tbco3ed', '759', '802', '2']['Tbco3ed', '761', '804', '2']['Tbco3ed', '762', '805', '2']
SM_run_contig468_len1029_circularized.fwd.3.1	SM_run_contig468_len1029_circularized	+	88	7.79505	16	6.21364	['Tbnd8ed', '33', '61', '2']
SM_run_contig468_len1029_circularized.fwd.4.1	SM_run_contig468_len1029_circularized	+	3616	320.306	652	253.206	['Tba6ed', '274', '303', '2']
SM_run_contig468_len1029_circularized.fwd.5.1	SM_run_contig468_len1029_circularized	+	2516	222.868	425	165.05	['Tbnd9ed', '145', '177', '2']['Tbnd9ed', '146', '178', '2']
SM_run_contig468_len1029_circularized.fwd.6.1	SM_run_contig468_len1029_circularized	+	6914	612.443	4406	1711.08	['Tbnd7ed', '620', '662', '2']
SM_run_contig468_len1029_circularized.fwd.7.1	SM_run_contig468_len1029_circularized	+	83713	7415.31	12447	4833.82	['Tbco3ed', '937', '963', '2']
SM_run_contig469.1_len1269.982.fwd.2.1	SM_run_contig469.1_len1269.982	+	2528	223.931	622	241.555	['Tbco3ed', '184', '225', '2']['Tbco3ed', '185', '226', '2']['Tbco3ed', '186', '227', '2']
SM_run_contig469.1_len1269.982.fwd.3.1	SM_run_contig469.1_len1269.982	+	436	38.6209	34	13.204	['Tbnd9ed', '516', '544', '2']
SM_run_contig469.1_len1269.982.fwd.4.1	SM_run_contig469.1_len1269.982	+	1072	94.9579	54	20.971	['Tbcr3ed', '115', '143', '2']
SM_run_contig469.1_len1269.982.fwd.5.1	SM_run_contig469.1_len1269.982	+	5860	519.08	2464	956.9	['Tbco3ed', '777', '822', '2']
SM_run_contig476_len1034_circularized.fwd.1.1	SM_run_contig476_len1034_circularized	+	15818	1401.16	2918	1133.21	['Tbco3ed', '600', '637', '2']['Tbco3ed', '602', '639', '2']
SM_run_contig476_len1034_circularized.fwd.2.1	SM_run_contig476_len1034_circularized	+	284	25.1568	308	119.612	['Tbnd9ed', '490', '534', '2']
SM_run_contig476_len1034_circularized.fwd.3.1	SM_run_contig476_len1034_circularized	+	1894	167.771	464	180.195	['Tbcr4ed', '64', '92', '2']['Tbco3ed', '532', '560', '2']
SM_run_contig476_len1034_circularized.fwd.4.1	SM_run_contig476_len1034_circularized	+	380	33.6605	134	52.0392	['Tba6ed', '109', '136', '2']
SM_run_contig476_len1034_circularized.fwd.5.1	SM_run_contig476_len1034_circularized	+	227975	20194.1	12753	4952.66	['Tbnd8ed', '399', '435', '2']['Tbnd8ed', '400', '436', '2']['Tbnd8ed', '401', '437', '2']
SM_run_contig476_len1034_circularized.fwd.6.1	SM_run_contig476_len1034_circularized	+	438	38.7981	148	57.4761	['Tbnd9ed', '369', '397', '2']
SM_run_contig486.1_len2080.997.fwd.1.1	SM_run_contig486.1_len2080.997	+	106	9.3895	0	0	['Tba6ed', '591', '617', '2']['Tba6ed', '593', '619', '2']['Tba6ed', '597', '623', '2']
SM_run_contig486.1_len2080.997.fwd.4.1	SM_run_contig486.1_len2080.997	+	266	23.5623	148	57.4761	['Tbcr4ed', '382', '408', '2']['Tbcr4ed', '388', '414', '2']
SM_run_contig486.1_len2080.997.fwd.5.1	SM_run_contig486.1_len2080.997	+	1824	161.57	1140	442.722	['Tbnd7ed', '1026', '1077', '2']
SM_run_contig486.1_len2080.997.fwd.6.1	SM_run_contig486.1_len2080.997	+	3266	289.303	1220	473.79	['Tba6ed', '157', '204', '2']
SM_run_contig488_len1028_circularized.fwd.2.1	SM_run_contig488_len1028_circularized	+	64	5.66913	8	3.10682	['Tbco3ed', '870', '910', '2']
SM_run_contig488_len1028_circularized.fwd.3.1	SM_run_contig488_len1028_circularized	+	690	61.1203	661	256.701	['Tba6ed', '115', '141', '2']
SM_run_contig488_len1028_circularized.fwd.5.1	SM_run_contig488_len1028_circularized	+	980	86.8085	154	59.8062	['Tba6ed', '429', '454', '2']
SM_run_contig488_len1028_circularized.fwd.6.1	SM_run_contig488_len1028_circularized	+	1068	94.6036	374	145.244	['Tbnd7ed', '775', '820', '2']
SM_run_contig488_len1028_circularized.fwd.7.1	SM_run_contig488_len1028_circularized	+	346	30.6487	10	3.88352	['Tbcr4ed', '182', '206', '2']
SM_run_contig488_len1028_circularized.fwd.8.1	SM_run_contig488_len1028_circularized	+	44396	3932.6	8994	3492.84	['Tbco3ed', '76', '105', '2']
SM_run_contig489_len986_circularized.fwd.1.1	SM_run_contig489_len986_circularized	+	1596	141.374	414	160.778	['Tba6ed', '129', '180', '2']
SM_run_contig489_len986_circularized.fwd.3.1	SM_run_contig489_len986_circularized	+	470	41.6327	140	54.3693	['Tbnd3ed', '283', '311', '2']
SM_run_contig489_len986_circularized.fwd.4.1	SM_run_contig489_len986_circularized	+	334	29.5858	106	41.1653	['Tbrps12ed', '35', '62', '2']
SM_run_contig489_len986_circularized.fwd.5.1	SM_run_contig489_len986_circularized	+	610	54.0339	118	45.8256	['Tbnd9ed', '272', '296', '2']
SM_run_contig497_len971_circularized.fwd.3.1	SM_run_contig497_len971_circularized	+	696	61.6518	232	90.0977	['Tbrps12ed', '218', '265', '2']
SM_run_contig497_len971_circularized.fwd.4.1	SM_run_contig497_len971_circularized	+	638	56.5141	260	100.972	['Tbcr3ed', '249', '274', '2']
SM_run_contig497_len971_circularized.fwd.5.1	SM_run_contig497_len971_circularized	+	3184	282.039	110	42.7187	['Tbcr4ed', '406', '433', '2']
SM_run_contig497_len971_circularized.fwd.6.1	SM_run_contig497_len971_circularized	+	3296	291.96	790	306.798	['Tbcr3ed', '90', '117', '2']['Tba6ed', '151', '178', '2']['Tbco3ed', '188', '215', '2']['Tba6ed', '322', '349', '2']['Tba6ed', '513', '540', '2']['Tbnd9ed', '601', '628', '2']['Tba6ed', '607', '634', '2']['Tba6ed', '699', '726', '2']['Tba6ed', '700', '727', '2']
SM_run_contig497_len971_circularized.fwd.7.1	SM_run_contig497_len971_circularized	+	107308	9505.36	40036	15548.1	['Tbco3ed', '370', '413', '2']
SM_run_contig501.1_len1168.1008.fwd.2.1	SM_run_contig501.1_len1168.1008	+	790	69.9783	486	188.739	['Tba6ed', '216', '262', '2']
SM_run_contig501.1_len1168.1008.fwd.3.1	SM_run_contig501.1_len1168.1008	+	182	16.1216	0	0	['Tbnd9ed', '516', '542', '2']
SM_run_contig501.1_len1168.1008.fwd.4.1	SM_run_contig501.1_len1168.1008	+	3524	312.156	1090	423.304	['Tbnd3ed', '346', '377', '2']
SM_run_contig501.1_len1168.1008.fwd.5.1	SM_run_contig501.1_len1168.1008	+	2754	243.95	378	146.797	['Tbco3ed', '490', '521', '2']
SM_run_contig506.1_len3381.978.fwd.2.1	SM_run_contig506.1_len3381.978	+	316	27.9913	110	42.7187	['Tbco3ed', '134', '162', '2']
SM_run_contig506.1_len3381.978.fwd.3.1	SM_run_contig506.1_len3381.978	+	4482	397.016	976	379.032	['Tbco3ed', '369', '407', '2']
SM_run_contig506.1_len3381.978.fwd.4.1	SM_run_contig506.1_len3381.978	+	2543	225.259	236	91.6511	['Tbcr4ed', '15', '41', '2']['Tbcr4ed', '407', '433', '2']
SM_run_contig506.1_len3381.978.fwd.5.1	SM_run_contig506.1_len3381.978	+	1036	91.769	94	36.5051	['Tbnd3ed', '92', '115', '2']['Tbnd3ed', '94', '117', '2']['Tbnd7ed', '144', '167', '2']['Tbco3ed', '195', '218', '2']['Tbco3ed', '461', '484', '2']['Tba6ed', '701', '724', '2']
SM_run_contig506.2_len3381.986.fwd.2.1	SM_run_contig506.2_len3381.986	+	668	59.1715	170	66.0199	['Tba6ed', '175', '202', '2']
SM_run_contig506.2_len3381.986.fwd.3.1	SM_run_contig506.2_len3381.986	+	2696	238.812	1268	492.431	['Tbnd7ed', '989', '1020', '2']['Tbnd7ed', '990', '1021', '2']
SM_run_contig506.2_len3381.986.fwd.4.1	SM_run_contig506.2_len3381.986	+	1700	150.586	242	93.9812	['Tbco3ed', '369', '408', '2']
SM_run_contig506.2_len3381.986.fwd.5.1	SM_run_contig506.2_len3381.986	+	1053	93.2749	102	39.6119	['Tbnd9ed', '133', '159', '2']['Tbnd7ed', '808', '834', '2']
SM_run_contig506.2_len3381.986.fwd.7.1	SM_run_contig506.2_len3381.986	+	16935	1500.1	4328	1680.79	['Tbco3ed', '296', '337', '2']
SM_run_contig506.3_len3381.1003.fwd.2.1	SM_run_contig506.3_len3381.1003	+	98	8.68085	64	24.8545	['Tba6ed', '332', '359', '2']
SM_run_contig506.3_len3381.1003.fwd.4.1	SM_run_contig506.3_len3381.1003	+	194	17.1845	36	13.9807	['Tbcr4ed', '392', '417', '2']
SM_run_contig506.3_len3381.1003.fwd.5.1	SM_run_contig506.3_len3381.1003	+	1076	95.3122	724	281.167	['Tbnd9ed', '56', '103', '2']
SM_run_contig506.3_len3381.1003.fwd.7.1	SM_run_contig506.3_len3381.1003	+	22549	1997.39	2054	797.675	['Tbnd9ed', '182', '212', '2']['Tbnd7ed', '769', '799', '2']
SM_run_contig506.3_len3381.1003.fwd.8.1	SM_run_contig506.3_len3381.1003	+	106997	9477.81	11718	4550.71	['Tbnd7ed', '1104', '1151', '2']
SM_run_contig515_len1037_circularized.fwd.4.1	SM_run_contig515_len1037_circularized	+	1730	153.244	1024	397.673	['Tbco3ed', '230', '257', '2']
SM_run_contig515_len1037_circularized.fwd.6.1	SM_run_contig515_len1037_circularized	+	714	63.2462	802	311.458	['Tbrps12ed', '145', '170', '2']
SM_run_contig515_len1037_circularized.fwd.7.1	SM_run_contig515_len1037_circularized	+	2042	180.881	730	283.497	['Tba6ed', '51', '79', '2']['Tba6ed', '55', '83', '2']
SM_run_contig515_len1037_circularized.fwd.8.1	SM_run_contig515_len1037_circularized	+	28996	2568.47	12211	4742.17	['Tbrps12ed', '70', '106', '2']
SM_run_contig518.1_len2141.987.fwd.1.1	SM_run_contig518.1_len2141.987	+	548	48.5419	98	38.0585	['Tbnd7ed', '758', '784', '2']
SM_run_contig518.1_len2141.987.fwd.2.1	SM_run_contig518.1_len2141.987	+	130	11.5154	16	6.21364	['Tbco3ed', '741', '764', '2']
SM_run_contig518.1_len2141.987.fwd.4.1	SM_run_contig518.1_len2141.987	+	888	78.6592	410	159.224	['Tbnd7ed', '1018', '1046', '2']['Tbnd7ed', '1022', '1050', '2']
SM_run_contig518.1_len2141.987.fwd.6.1	SM_run_contig518.1_len2141.987	+	3538	313.397	3442	1336.71	['Tba6ed', '607', '635', '2']
SM_run_contig518.1_len2141.987.fwd.7.1	SM_run_contig518.1_len2141.987	+	860	76.1789	20	7.76704	['Tba6ed', '41', '65', '2']['Tbco3ed', '401', '425', '2']['Tba6ed', '557', '581', '2']['Tba6ed', '558', '582', '2']
SM_run_contig518.2_len2141.1007.fwd.2.1	SM_run_contig518.2_len2141.1007	+	88	7.79505	20	7.76704	['Tbcr4ed', '299', '323', '2']
SM_run_contig518.2_len2141.1007.fwd.3.1	SM_run_contig518.2_len2141.1007	+	506	44.8216	218	84.6608	['Tbcr3ed', '116', '163', '2']
SM_run_contig518.2_len2141.1007.fwd.4.1	SM_run_contig518.2_len2141.1007	+	192	17.0074	40	15.5341	['Tba6ed', '460', '483', '2']
SM_run_contig518.2_len2141.1007.fwd.5.1	SM_run_contig518.2_len2141.1007	+	552	48.8962	232	90.0977	['Tbnd7ed', '716', '758', '2']
SM_run_contig518.2_len2141.1007.fwd.6.1	SM_run_contig518.2_len2141.1007	+	5530	489.848	4420	1716.52	['Tba6ed', '624', '668', '2']
SM_run_contig518.2_len2141.1007.fwd.8.1	SM_run_contig518.2_len2141.1007	+	226949	20103.2	16507	6410.53	['Tbco3ed', '559', '609', '2']
SM_run_contig5.1_len1200.1025.fwd.1.1	SM_run_contig5.1_len1200.1025	+	17324	1534.56	5359	2081.18	['Tbco3ed', '786', '819', '2']
SM_run_contig5.1_len1200.1025.fwd.3.1	SM_run_contig5.1_len1200.1025	+	43876	3886.54	6738	2616.72	['Tbnd7ed', '118', '164', '2']
SM_run_contig5.1_len1200.1025.fwd.4.1	SM_run_contig5.1_len1200.1025	+	162225	14369.9	17096	6639.27	['Tbco3ed', '223', '248', '2']
SM_run_contig526_len1127.fwd.1.1	SM_run_contig526_len1127	+	1418	125.607	136	52.8159	['Tbnd9ed', '170', '195', '2']
SM_run_contig527_len1007_circularized.fwd.2.1	SM_run_contig527_len1007_circularized	+	468	41.4555	34	13.204	['Tbnd7ed', '26', '56', '2']
SM_run_contig527_len1007_circularized.fwd.3.1	SM_run_contig527_len1007_circularized	+	34	3.01173	16	6.21364	['Tbnd7ed', '989', '1012', '2']
SM_run_contig527_len1007_circularized.fwd.4.1	SM_run_contig527_len1007_circularized	+	1466	129.858	144	55.9227	['Tbnd8ed', '73', '100', '2']['Tbnd7ed', '527', '554', '2']
SM_run_contig530_len1053.fwd.1.1	SM_run_contig530_len1053	+	254	22.4994	64	24.8545	['Tba6ed', '83', '111', '2']
SM_run_contig530_len1053.fwd.2.1	SM_run_contig530_len1053	+	104	9.21234	16	6.21364	['Tba6ed', '247', '273', '2']
SM_run_contig530_len1053.fwd.3.1	SM_run_contig530_len1053	+	466	41.2783	216	83.8841	['Tbrps12ed', '160', '202', '2']
SM_run_contig530_len1053.fwd.5.1	SM_run_contig530_len1053	+	98	8.68085	34	13.204	['Tbnd7ed', '122', '145', '2']['Tbnd7ed', '540', '563', '2']['Tbco3ed', '675', '698', '2']
SM_run_contig530_len1053.fwd.6.1	SM_run_contig530_len1053	+	1508	133.579	922	358.061	['Tbrps12ed', '246', '295', '2']
SM_run_contig531_len983_circularized.fwd.3.1	SM_run_contig531_len983_circularized	+	6016	532.898	4144	1609.33	['Tbnd8ed', '496', '522', '2']
SM_run_contig531_len983_circularized.fwd.4.1	SM_run_contig531_len983_circularized	+	3576	316.763	1856	720.782	['Tbrps12ed', '153', '200', '2']
SM_run_contig531_len983_circularized.fwd.5.1	SM_run_contig531_len983_circularized	+	121903	10798.2	58441	22695.7	['Tbnd8ed', '159', '201', '2']['Tbnd8ed', '160', '202', '2']
SM_run_contig537_len1153.fwd.1.1	SM_run_contig537_len1153	+	414	36.6722	110	42.7187	['Tbrps12ed', '37', '64', '2']['Tbco3ed', '750', '777', '2']
SM_run_contig537_len1153.fwd.2.1	SM_run_contig537_len1153	+	508	44.9987	436	169.322	['Tbnd8ed', '38', '66', '2']
SM_run_contig537_len1153.fwd.5.1	SM_run_contig537_len1153	+	316	27.9913	12	4.66023	['Tba6ed', '504', '533', '2']
SM_run_contig537_len1153.fwd.6.1	SM_run_contig537_len1153	+	5892	521.914	3461	1344.09	['Tbmurf2ed', '26', '50', '2']['Tbcr4ed', '301', '325', '2']
SM_run_contig537_len1153.fwd.7.1	SM_run_contig537_len1153	+	9618	851.964	4684	1819.04	['Tba6ed', '72', '104', '2']
SM_run_contig540.1_len1178.1002.fwd.1.1	SM_run_contig540.1_len1178.1002	+	750	66.4351	1062	412.43	['Tbnd9ed', '550', '592', '2']
SM_run_contig540.1_len1178.1002.fwd.2.1	SM_run_contig540.1_len1178.1002	+	1588	140.665	1906	740.199	['Tbnd9ed', '428', '476', '2']
SM_run_contig540.1_len1178.1002.fwd.3.1	SM_run_contig540.1_len1178.1002	+	1266	112.142	202	78.4472	['Tbnd3ed', '82', '112', '2']['Tbnd3ed', '83', '113', '2']
SM_run_contig540.1_len1178.1002.fwd.5.1	SM_run_contig540.1_len1178.1002	+	214	18.9562	112	43.4954	['Tbnd7ed', '1106', '1139', '2']['Tbnd7ed', '1107', '1140', '2']
SM_run_contig540.1_len1178.1002.fwd.6.1	SM_run_contig540.1_len1178.1002	+	5930	525.28	5720	2221.37	['Tbcr3ed', '31', '74', '2']
SM_run_contig543_len991_circularized.fwd.1.1	SM_run_contig543_len991_circularized	+	887	78.5706	20	7.76704	['Tba6ed', '104', '129', '2']
SM_run_contig547_len976_circularized.fwd.1.1	SM_run_contig547_len976_circularized	+	1364	120.823	236	91.6511	['Tbco3ed', '605', '651', '2']
SM_run_contig547_len976_circularized.fwd.2.1	SM_run_contig547_len976_circularized	+	242	21.4364	66	25.6312	['Tbcr3ed', '170', '198', '2']
SM_run_contig547_len976_circularized.fwd.3.1	SM_run_contig547_len976_circularized	+	716	63.4234	116	45.0489	['Tbco3ed', '108', '139', '2']
SM_run_contig547_len976_circularized.fwd.4.1	SM_run_contig547_len976_circularized	+	3614	320.129	1678	651.655	['Tbnd7ed', '35', '71', '2']['Tbnd7ed', '36', '72', '2']
SM_run_contig547_len976_circularized.fwd.5.1	SM_run_contig547_len976_circularized	+	19398	1718.28	5996	2328.56	['Tbnd7ed', '1072', '1121', '2']['Tbnd7ed', '1074', '1123', '2']
SM_run_contig551_len1003_circularized.fwd.1.1	SM_run_contig551_len1003_circularized	+	84	7.44073	34	13.204	['Tbnd9ed', '50', '85', '2']
SM_run_contig551_len1003_circularized.fwd.2.1	SM_run_contig551_len1003_circularized	+	266	23.5623	58	22.5244	['Tbnd7ed', '455', '496', '2']['Tbnd7ed', '456', '497', '2']
SM_run_contig551_len1003_circularized.fwd.3.1	SM_run_contig551_len1003_circularized	+	3724	329.872	1428	554.567	['Tbnd7ed', '390', '427', '2']
SM_run_contig553_len989_circularized.fwd.2.1	SM_run_contig553_len989_circularized	+	5922	524.572	3350	1300.98	['Tbco3ed', '300', '346', '2']
SM_run_contig553_len989_circularized.fwd.5.1	SM_run_contig553_len989_circularized	+	2074	183.715	734	285.051	['Tbnd3ed', '316', '339', '2']['Tbnd3ed', '319', '342', '2']['Tba6ed', '663', '686', '2']
SM_run_contig553_len989_circularized.fwd.6.1	SM_run_contig553_len989_circularized	+	1208	107.005	82	31.8449	['Tba6ed', '521', '552', '2']
SM_run_contig553_len989_circularized.fwd.7.1	SM_run_contig553_len989_circularized	+	27282	2416.64	14310	5557.32	['Tbnd7ed', '474', '519', '2']
SM_run_contig561_len1032_circularized.fwd.1.1	SM_run_contig561_len1032_circularized	+	472	41.8098	174	67.5733	['Tbnd8ed', '323', '364', '1']
SM_run_contig561_len1032_circularized.fwd.2.1	SM_run_contig561_len1032_circularized	+	2486	220.21	1627	631.849	['Tbnd7ed', '107', '151', '2']
SM_run_contig561_len1032_circularized.fwd.3.1	SM_run_contig561_len1032_circularized	+	6409	567.71	590	229.128	['Tbcr4ed', '189', '216', '2']['Tbcr4ed', '190', '217', '2']
SM_run_contig561_len1032_circularized.fwd.5.1	SM_run_contig561_len1032_circularized	+	222	19.6648	128	49.7091	['Tbcr4ed', '296', '325', '2']['Tbcr4ed', '297', '326', '2']
SM_run_contig561_len1032_circularized.fwd.6.1	SM_run_contig561_len1032_circularized	+	120835	10703.6	8404	3263.71	['Tbnd8ed', '264', '307', '2']
SM_run_contig562.1_len1482.1048.fwd.1.1	SM_run_contig562.1_len1482.1048	+	736	65.195	660	256.312	['Tba6ed', '240', '283', '2']['Tba6ed', '244', '287', '2']
SM_run_contig562.1_len1482.1048.fwd.2.1	SM_run_contig562.1_len1482.1048	+	179	15.8558	90	34.9517	['Tbnd8ed', '464', '488', '2']
SM_run_contig562.1_len1482.1048.fwd.3.1	SM_run_contig562.1_len1482.1048	+	554	49.0734	306	118.836	['Tba6ed', '335', '359', '2']
SM_run_contig562.1_len1482.1048.fwd.5.1	SM_run_contig562.1_len1482.1048	+	13042	1155.26	4199	1630.69	['Tbnd7ed', '358', '400', '2']
SM_run_contig562.1_len1482.1048.fwd.6.1	SM_run_contig562.1_len1482.1048	+	104671	9271.77	13133	5100.23	['Tbnd7ed', '876', '922', '2']
SM_run_contig562.1_len1482.1048.fwd.7.1	SM_run_contig562.1_len1482.1048	+	412	36.495	34	13.204	['Tbnd9ed', '138', '167', '2']
SM_run_contig563_len1000_circularized.fwd.2.1	SM_run_contig563_len1000_circularized	+	712	63.0691	48	18.6409	['Tbcr4ed', '420', '446', '2']
SM_run_contig563_len1000_circularized.fwd.3.1	SM_run_contig563_len1000_circularized	+	1508	133.579	629	244.274	['Tbcr4ed', '428', '470', '2']
SM_run_contig563_len1000_circularized.fwd.4.1	SM_run_contig563_len1000_circularized	+	2466	218.439	510	198.06	['Tbrps12ed', '208', '232', '2']
SM_run_contig563_len1000_circularized.fwd.6.1	SM_run_contig563_len1000_circularized	+	2222	196.825	590	229.128	['Tbcr3ed', '89', '116', '2']['Tbco3ed', '598', '625', '2']
SM_run_contig563_len1000_circularized.fwd.7.1	SM_run_contig563_len1000_circularized	+	23354	2068.7	6797	2639.63	['Tbnd7ed', '529', '577', '2']['Tbnd7ed', '531', '579', '2']['Tbnd7ed', '532', '580', '2']
SM_run_contig570_len1008_circularized.fwd.2.1	SM_run_contig570_len1008_circularized	+	74	6.55493	14	5.43693	['Tba6ed', '327', '355', '2']['Tbcr4ed', '375', '403', '2']
SM_run_contig570_len1008_circularized.fwd.3.1	SM_run_contig570_len1008_circularized	+	794	70.3326	254	98.6415	['Tbco3ed', '897', '939', '2']
SM_run_contig570_len1008_circularized.fwd.5.1	SM_run_contig570_len1008_circularized	+	7425	657.708	1838	713.791	['Tbcr4ed', '283', '308', '2']
SM_run_contig570_len1008_circularized.fwd.6.1	SM_run_contig570_len1008_circularized	+	2502	221.628	276	107.185	['Tbnd3ed', '89', '116', '2']['Tbnd3ed', '145', '172', '2']
SM_run_contig570_len1008_circularized.fwd.7.1	SM_run_contig570_len1008_circularized	+	93649	8295.44	33821	13134.5	['Tbrps12ed', '271', '298', '2']
SM_run_contig570_len1008_circularized.fwd.8.1	SM_run_contig570_len1008_circularized	+	775	68.6496	128	49.7091	['Tbcr4ed', '383', '411', '2']
SM_run_contig570_len1008_circularized.fwd.9.1	SM_run_contig570_len1008_circularized	+	280087	24810.1	50166	19482.1	['Tbnd9ed', '431', '470', '2']
SM_run_contig58.1_len1292.1000.fwd.6.1	SM_run_contig58.1_len1292.1000	+	370	32.7747	401	155.729	['Tbnd7ed', '1103', '1148', '2']
SM_run_contig58.1_len1292.1000.fwd.7.1	SM_run_contig58.1_len1292.1000	+	660	58.4629	184	71.4568	['Tbnd9ed', '75', '101', '2']['Tbnd3ed', '140', '166', '2']['Tbco3ed', '306', '332', '2']
SM_run_contig58.1_len1292.1000.fwd.8.1	SM_run_contig58.1_len1292.1000	+	15799	1399.48	12154	4720.03	['Tbnd9ed', '424', '469', '2']
SM_run_contig587_len1035.fwd.1.1	SM_run_contig587_len1035	+	1514	134.11	848	329.323	['Tbnd7ed', '594', '635', '2']['Tbnd7ed', '595', '636', '2']
SM_run_contig595_len985_circularized.fwd.2.1	SM_run_contig595_len985_circularized	+	406	35.9635	280	108.739	['Tbco3ed', '733', '779', '2']
SM_run_contig595_len985_circularized.fwd.3.1	SM_run_contig595_len985_circularized	+	362	32.066	14	5.43693	['Tbcr3ed', '112', '140', '2']['Tbcr3ed', '116', '144', '2']
SM_run_contig595_len985_circularized.fwd.4.1	SM_run_contig595_len985_circularized	+	688	60.9431	52	20.1943	['Tba6ed', '766', '794', '2']
SM_run_contig595_len985_circularized.fwd.5.1	SM_run_contig595_len985_circularized	+	38	3.36605	16	6.21364	['Tbco3ed', '375', '400', '2']
SM_run_contig595_len985_circularized.fwd.6.1	SM_run_contig595_len985_circularized	+	192	17.0074	0	0	['Tba6ed', '406', '439', '2']
SM_run_contig604_len1000_circularized.fwd.2.1	SM_run_contig604_len1000_circularized	+	1066	94.4264	466	180.972	['Tbnd8ed', '323', '366', '2']['Tbnd8ed', '324', '367', '2']['Tbnd8ed', '325', '368', '2']
SM_run_contig604_len1000_circularized.fwd.4.1	SM_run_contig604_len1000_circularized	+	1736	153.775	242	93.9812	['Tbnd8ed', '394', '418', '2']
SM_run_contig604_len1000_circularized.fwd.7.1	SM_run_contig604_len1000_circularized	+	15112	1338.62	5678	2205.06	['Tbcr3ed', '66', '92', '2']
SM_run_contig611_len973_circularized.fwd.3.1	SM_run_contig611_len973_circularized	+	566	50.1364	38	14.7574	['Tbcr4ed', '279', '305', '2']
SM_run_contig611_len973_circularized.fwd.4.1	SM_run_contig611_len973_circularized	+	6328	560.535	1409	547.188	['Tba6ed', '354', '377', '2']
SM_run_contig611_len973_circularized.fwd.6.1	SM_run_contig611_len973_circularized	+	2501	221.539	252	97.8648	['Tba6ed', '331', '359', '2']
SM_run_contig611_len973_circularized.fwd.7.1	SM_run_contig611_len973_circularized	+	25240	2235.76	6430	2497.1	['Tba6ed', '163', '207', '2']
SM_run_contig612_len998_circularized.fwd.1.1	SM_run_contig612_len998_circularized	+	476	42.1642	210	81.554	['Tbcr3ed', '114', '158', '2']
SM_run_contig612_len998_circularized.fwd.2.1	SM_run_contig612_len998_circularized	+	38	3.36605	0	0	['Tbcr3ed', '151', '178', '2']
SM_run_contig612_len998_circularized.fwd.3.1	SM_run_contig612_len998_circularized	+	184	16.2987	0	0	['Tbco3ed', '175', '200', '2']
SM_run_contig617_len1001_circularized.fwd.2.1	SM_run_contig617_len1001_circularized	+	22	1.94876	0	0	['Tbnd8ed', '115', '140', '2']['Tbnd9ed', '146', '171', '2']['Tbcr4ed', '296', '321', '2']
SM_run_contig617_len1001_circularized.fwd.3.1	SM_run_contig617_len1001_circularized	+	1596	141.374	784	304.468	['Tbco3ed', '754', '802', '2']
SM_run_contig617_len1001_circularized.fwd.4.1	SM_run_contig617_len1001_circularized	+	56	4.96049	8	3.10682	['Tbnd9ed', '189', '213', '2']['Tbnd3ed', '312', '336', '2']
SM_run_contig617_len1001_circularized.fwd.5.1	SM_run_contig617_len1001_circularized	+	125544	11120.7	47053	18273.1	['Tbnd7ed', '629', '664', '2']['Tbnd7ed', '630', '665', '2']
SM_run_contig619_len994_circularized.fwd.1.1	SM_run_contig619_len994_circularized	+	138	12.2241	168	65.2432	['Tba6ed', '187', '220', '2']
SM_run_contig619_len994_circularized.fwd.2.1	SM_run_contig619_len994_circularized	+	328	29.0543	36	13.9807	['Tbnd3ed', '304', '331', '2']
SM_run_contig619_len994_circularized.fwd.3.1	SM_run_contig619_len994_circularized	+	1276	113.028	368	142.914	['Tba6ed', '530', '574', '2']['Tba6ed', '531', '575', '2']
SM_run_contig619_len994_circularized.fwd.4.1	SM_run_contig619_len994_circularized	+	9735	862.328	3467	1346.42	['Tbnd8ed', '123', '151', '2']
SM_run_contig619_len994_circularized.fwd.5.1	SM_run_contig619_len994_circularized	+	8966	794.21	1364	529.712	['Tbcr3ed', '64', '95', '2']
SM_run_contig620.1_len1095.989.fwd.1.1	SM_run_contig620.1_len1095.989	+	3656	323.849	1558	605.053	['Tbcr3ed', '115', '160', '2']
SM_run_contig620.1_len1095.989.fwd.3.1	SM_run_contig620.1_len1095.989	+	424	37.558	608	236.118	['Tba6ed', '553', '601', '2']
SM_run_contig620.1_len1095.989.fwd.4.1	SM_run_contig620.1_len1095.989	+	596	52.7938	164	63.6898	['Tbnd8ed', '106', '136', '2']
SM_run_contig620.1_len1095.989.fwd.5.1	SM_run_contig620.1_len1095.989	+	13096	1160.05	9292	3608.57	['Tba6ed', '625', '663', '2']
SM_run_contig622_len1003_circularized.fwd.1.1	SM_run_contig622_len1003_circularized	+	2912	257.945	2694	1046.22	['Tbrps12ed', '134', '163', '2']
SM_run_contig622_len1003_circularized.fwd.3.1	SM_run_contig622_len1003_circularized	+	8385	742.745	6230	2419.43	['Tbrps12ed', '144', '196', '2']['Tbrps12ed', '146', '198', '2']
SM_run_contig622_len1003_circularized.fwd.4.1	SM_run_contig622_len1003_circularized	+	240	21.2592	66	25.6312	['Tbcr4ed', '26', '53', '2']['Tbco3ed', '170', '197', '2']
SM_run_contig622_len1003_circularized.fwd.5.1	SM_run_contig622_len1003_circularized	+	33049	2927.49	11671	4532.46	['Tbnd8ed', '160', '201', '2']
SM_run_contig627_len1009_circularized.fwd.1.1	SM_run_contig627_len1009_circularized	+	418	37.0265	214	83.1074	['Tbnd7ed', '141', '178', '2']
SM_run_contig627_len1009_circularized.fwd.3.1	SM_run_contig627_len1009_circularized	+	19022	1684.97	7255	2817.5	['Tba6ed', '564', '614', '2']
SM_run_contig627_len1009_circularized.fwd.4.1	SM_run_contig627_len1009_circularized	+	74650	6612.51	12924	5019.06	['Tbco3ed', '122', '167', '2']
SM_run_contig630.1_len1159.989.fwd.1.1	SM_run_contig630.1_len1159.989	+	228	20.1963	10	3.88352	['Tba6ed', '313', '340', '2']
SM_run_contig630.1_len1159.989.fwd.2.1	SM_run_contig630.1_len1159.989	+	206	18.2475	202	78.4472	['Tbco3ed', '311', '334', '2']
SM_run_contig630.1_len1159.989.fwd.4.1	SM_run_contig630.1_len1159.989	+	132	11.6926	80	31.0682	['Tbco3ed', '205', '235', '2']
SM_run_contig630.1_len1159.989.fwd.7.1	SM_run_contig630.1_len1159.989	+	5292	468.766	3390	1316.51	['Tba6ed', '134', '182', '2']['Tba6ed', '136', '184', '2']
SM_run_contig630.1_len1159.989.fwd.8.1	SM_run_contig630.1_len1159.989	+	13618	1206.28	6325	2456.33	['Tba6ed', '214', '262', '2']
SM_run_contig640.1_len2102.1017.fwd.3.1	SM_run_contig640.1_len2102.1017	+	176	15.5901	36	13.9807	['Tbnd7ed', '54', '80', '2']
SM_run_contig640.1_len2102.1017.fwd.4.1	SM_run_contig640.1_len2102.1017	+	2056	182.121	828	321.556	['Tbnd3ed', '154', '203', '2']
SM_run_contig640.1_len2102.1017.fwd.6.1	SM_run_contig640.1_len2102.1017	+	9448	836.905	3344	1298.65	['Tbrps12ed', '87', '126', '2']
SM_run_contig640.1_len2102.1017.fwd.7.1	SM_run_contig640.1_len2102.1017	+	6437	570.19	4413	1713.8	['Tbcybed', '30', '62', '2']['Tbcybed', '32', '64', '2']
SM_run_contig642.1_len1190.1006.fwd.1.1	SM_run_contig642.1_len1190.1006	+	68	6.02345	54	20.971	['Tba6ed', '745', '777', '2']['Tba6ed', '746', '778', '2']
SM_run_contig642.1_len1190.1006.fwd.2.1	SM_run_contig642.1_len1190.1006	+	816	72.2814	1062	412.43	['Tbco3ed', '731', '777', '2']['Tbco3ed', '732', '778', '2']
SM_run_contig642.1_len1190.1006.fwd.4.1	SM_run_contig642.1_len1190.1006	+	128	11.3383	8	3.10682	['Tbco3ed', '173', '203', '2']
SM_run_contig642.1_len1190.1006.fwd.5.1	SM_run_contig642.1_len1190.1006	+	36	3.18889	52	20.1943	['Tba6ed', '286', '328', '2']
SM_run_contig644.1_len1176.1057.fwd.2.1	SM_run_contig644.1_len1176.1057	+	144	12.7555	17	6.60199	['Tba6ed', '558', '583', '2']
SM_run_contig644.1_len1176.1057.fwd.3.1	SM_run_contig644.1_len1176.1057	+	2364	209.403	1854	720.005	['Tbnd3ed', '126', '150', '2']
SM_run_contig644.1_len1176.1057.fwd.4.1	SM_run_contig644.1_len1176.1057	+	3890	344.577	448	173.982	['Tbcr4ed', '59', '85', '2']['Tba6ed', '621', '647', '2']
SM_run_contig644.1_len1176.1057.fwd.5.1	SM_run_contig644.1_len1176.1057	+	21352	1891.36	8624	3349.15	['Tbnd7ed', '919', '962', '2']
SM_run_contig644.1_len1176.1057.fwd.6.1	SM_run_contig644.1_len1176.1057	+	276837	24522.3	38998	15145	['Tbnd7ed', '139', '169', '2']['Tbrps12ed', '152', '182', '2']['Tba6ed', '233', '263', '2']
SM_run_contig645.1_len1188.1003.fwd.1.1	SM_run_contig645.1_len1188.1003	+	92	8.14937	0	0	['Tbnd7ed', '388', '411', '2']
SM_run_contig645.1_len1188.1003.fwd.2.1	SM_run_contig645.1_len1188.1003	+	178	15.7673	288	111.845	['Tbrps12ed', '162', '204', '2']
SM_run_contig645.1_len1188.1003.fwd.4.1	SM_run_contig645.1_len1188.1003	+	4528	401.091	448	173.982	['Tbnd8ed', '48', '83', '2']['Tbnd8ed', '50', '85', '2']
SM_run_contig645.1_len1188.1003.fwd.5.1	SM_run_contig645.1_len1188.1003	+	5770	511.107	3292	1278.46	['Tbrps12ed', '250', '298', '2']
SM_run_contig650.1_len1112.1010.fwd.1.1	SM_run_contig650.1_len1112.1010	+	28	2.48024	10	3.88352	['Tbco3ed', '186', '214', '2']
SM_run_contig650.1_len1112.1010.fwd.2.1	SM_run_contig650.1_len1112.1010	+	40	3.54321	48	18.6409	['Tbnd9ed', '29', '71', '2']
SM_run_contig650.1_len1112.1010.fwd.5.1	SM_run_contig650.1_len1112.1010	+	4970	440.243	4920	1910.69	['Tbnd7ed', '1023', '1067', '2']
SM_run_contig65.2_len2203.989.fwd.1.1	SM_run_contig65.2_len2203.989	+	20	1.7716	4	1.55341	['Tba6ed', '101', '126', '2']
SM_run_contig65.2_len2203.989.fwd.2.1	SM_run_contig65.2_len2203.989	+	1246	110.371	298	115.729	['Tbnd8ed', '89', '134', '2']
SM_run_contig65.2_len2203.989.fwd.3.1	SM_run_contig65.2_len2203.989	+	1790	158.558	364	141.36	['Tbnd8ed', '261', '304', '2']['Tbnd8ed', '264', '307', '2']
SM_run_contig653.1_len1206.1024.fwd.1.1	SM_run_contig653.1_len1206.1024	+	3024	267.866	2298	892.433	['Tba6ed', '245', '295', '2']
SM_run_contig653.1_len1206.1024.fwd.3.1	SM_run_contig653.1_len1206.1024	+	3014	266.981	468	181.749	['Tbcr4ed', '115', '141', '2']
SM_run_contig653.1_len1206.1024.fwd.4.1	SM_run_contig653.1_len1206.1024	+	1112	98.5011	94	36.5051	['Tbco3ed', '594', '624', '2']
SM_run_contig653.1_len1206.1024.fwd.5.1	SM_run_contig653.1_len1206.1024	+	652	57.7543	406	157.671	['Tbnd7ed', '396', '429', '2']
SM_run_contig653.1_len1206.1024.fwd.6.1	SM_run_contig653.1_len1206.1024	+	1064	94.2493	58	22.5244	['Tbnd9ed', '467', '494', '2']
SM_run_contig653.1_len1206.1024.fwd.7.1	SM_run_contig653.1_len1206.1024	+	13142	1164.12	9282	3604.69	['Tbnd3ed', '122', '166', '2']
SM_run_contig653.1_len1206.1024.fwd.8.1	SM_run_contig653.1_len1206.1024	+	27715	2455	9213	3577.89	['Tbcr4ed', '263', '311', '2']
SM_run_contig653.1_len1206.1024.fwd.9.1	SM_run_contig653.1_len1206.1024	+	38990	3453.74	20556	7982.97	['Tbnd7ed', '57', '95', '2']
SM_run_contig663_len1013_circularized.fwd.2.1	SM_run_contig663_len1013_circularized	+	294	26.0426	132	51.2625	['Tba6ed', '28', '73', '2']['Tba6ed', '29', '74', '2']
SM_run_contig663_len1013_circularized.fwd.3.1	SM_run_contig663_len1013_circularized	+	1252	110.902	746	289.711	['Tbnd8ed', '242', '278', '2']
SM_run_contig663_len1013_circularized.fwd.4.1	SM_run_contig663_len1013_circularized	+	682	60.4117	36	13.9807	['Tbcr4ed', '426', '452', '2']
SM_run_contig663_len1013_circularized.fwd.7.1	SM_run_contig663_len1013_circularized	+	44230	3917.9	11574	4494.79	['Tbnd3ed', '309', '359', '2']
SM_run_contig663_len1013_circularized.fwd.8.1	SM_run_contig663_len1013_circularized	+	116695	10336.9	40023	15543	['Tbnd7ed', '897', '942', '2']['Tbnd7ed', '899', '944', '2']
SM_run_contig676.1_len1218.991.fwd.1.1	SM_run_contig676.1_len1218.991	+	408	36.1407	170	66.0199	['Tbcr4ed', '452', '501', '2']
SM_run_contig676.1_len1218.991.fwd.3.1	SM_run_contig676.1_len1218.991	+	354	31.3574	494	191.846	['Tbnd8ed', '457', '509', '2']
SM_run_contig676.1_len1218.991.fwd.5.1	SM_run_contig676.1_len1218.991	+	538	47.6561	38	14.7574	['Tbcr4ed', '407', '435', '2']
SM_run_contig676.1_len1218.991.fwd.6.1	SM_run_contig676.1_len1218.991	+	3040	269.284	1442	560.004	['Tbnd8ed', '372', '408', '2']['Tbnd8ed', '374', '410', '2']
SM_run_contig681_len1000_circularized.fwd.2.1	SM_run_contig681_len1000_circularized	+	5704	505.261	2868	1113.79	['Tba6ed', '253', '295', '2']['Tba6ed', '254', '296', '2']['Tba6ed', '255', '297', '2']
SM_run_contig681_len1000_circularized.fwd.3.1	SM_run_contig681_len1000_circularized	+	86	7.61789	48	18.6409	['Tbnd9ed', '219', '243', '2']['Tbco3ed', '572', '596', '2']
SM_run_contig681_len1000_circularized.fwd.4.1	SM_run_contig681_len1000_circularized	+	642	56.8685	32	12.4273	['Tba6ed', '158', '184', '2']['Tbcr4ed', '278', '304', '2']
SM_run_contig681_len1000_circularized.fwd.5.1	SM_run_contig681_len1000_circularized	+	4764	421.996	6067	2356.13	['Tbcr3ed', '116', '142', '2']['Tba6ed', '277', '303', '2']['Tbnd9ed', '283', '309', '2']['Tbco3ed', '888', '914', '2']
SM_run_contig681_len1000_circularized.fwd.7.1	SM_run_contig681_len1000_circularized	+	23203	2055.33	7740	3005.85	['Tbnd7ed', '806', '847', '2']
SM_run_contig681_len1000_circularized.fwd.8.1	SM_run_contig681_len1000_circularized	+	30581	2708.87	9392	3647.4	['Tbcr4ed', '228', '282', '2']
SM_run_contig710.1_len1320.1036.fwd.2.1	SM_run_contig710.1_len1320.1036	+	32	2.83456	38	14.7574	['Tbco3ed', '837', '878', '2']
SM_run_contig710.1_len1320.1036.fwd.3.1	SM_run_contig710.1_len1320.1036	+	5322	471.424	3174	1232.63	['Tbnd7ed', '1068', '1107', '2']['Tbnd7ed', '1069', '1108', '2']
SM_run_contig711.1_len1245.1051.fwd.1.1	SM_run_contig711.1_len1245.1051	+	922	81.6709	36	13.9807	['Tbcr3ed', '117', '145', '2']
SM_run_contig711.1_len1245.1051.fwd.2.1	SM_run_contig711.1_len1245.1051	+	2450	217.021	550	213.594	['Tbnd8ed', '431', '469', '2']
SM_run_contig711.1_len1245.1051.fwd.3.1	SM_run_contig711.1_len1245.1051	+	4354	385.678	1906	740.199	['Tbcr3ed', '172', '220', '2']
SM_run_contig711.1_len1245.1051.fwd.4.1	SM_run_contig711.1_len1245.1051	+	3396	300.818	1114	432.624	['Tbnd7ed', '778', '823', '2']['Tbnd7ed', '780', '825', '2']
SM_run_contig711.1_len1245.1051.fwd.5.1	SM_run_contig711.1_len1245.1051	+	7191	636.98	2191	850.88	['Tbnd7ed', '99', '129', '2']
SM_run_contig711.1_len1245.1051.fwd.6.1	SM_run_contig711.1_len1245.1051	+	6561	581.174	315	122.331	['Tbnd8ed', '48', '75', '2']['Tbcr4ed', '326', '353', '2']['Tbnd7ed', '870', '897', '2']
SM_run_contig711.1_len1245.1051.fwd.7.1	SM_run_contig711.1_len1245.1051	+	20989	1859.21	568	220.584	['Tbcr3ed', '118', '144', '2']['Tbnd9ed', '133', '159', '2']['Tba6ed', '143', '169', '2']['Tba6ed', '279', '305', '2']
SM_run_contig762_len988_circularized.fwd.1.1	SM_run_contig762_len988_circularized	+	294	26.0426	46	17.8642	['Tbnd8ed', '92', '126', '2']
SM_run_contig762_len988_circularized.fwd.3.1	SM_run_contig762_len988_circularized	+	582	51.5536	192	74.5636	['Tbrps12ed', '159', '188', '2']['Tbrps12ed', '160', '189', '2']['Tbrps12ed', '161', '190', '2']
SM_run_contig762_len988_circularized.fwd.5.1	SM_run_contig762_len988_circularized	+	1324	117.28	198	76.8937	['Tba6ed', '714', '739', '2']
SM_run_contig762_len988_circularized.fwd.7.1	SM_run_contig762_len988_circularized	+	101114	8956.69	23334	9061.81	['Tbrps12ed', '249', '281', '2']
SM_run_contig769_len988_circularized.fwd.2.1	SM_run_contig769_len988_circularized	+	972	86.0999	578	224.468	['Tbco3ed', '496', '530', '2']
SM_run_contig769_len988_circularized.fwd.3.1	SM_run_contig769_len988_circularized	+	3926	347.766	1024	397.673	['Tbrps12ed', '88', '122', '2']['Tbrps12ed', '89', '123', '2']
SM_run_contig770.1_len1194.1014.fwd.3.1	SM_run_contig770.1_len1194.1014	+	332	29.4086	42	16.3108	['Tbcr4ed', '446', '473', '2']['Tbco3ed', '448', '475', '2']['Tbco3ed', '738', '765', '2']
SM_run_contig770.1_len1194.1014.fwd.4.1	SM_run_contig770.1_len1194.1014	+	1146	101.513	674	261.749	['Tbco3ed', '643', '679', '2']
SM_run_contig770.1_len1194.1014.fwd.5.1	SM_run_contig770.1_len1194.1014	+	2568	227.474	216	83.8841	['Tbnd9ed', '513', '541', '2']
SM_run_contig770.1_len1194.1014.fwd.6.1	SM_run_contig770.1_len1194.1014	+	418	37.0265	72	27.9614	['Tba6ed', '170', '197', '2']
SM_run_contig770.1_len1194.1014.fwd.7.1	SM_run_contig770.1_len1194.1014	+	21932	1942.74	6446	2503.32	['Tbnd9ed', '346', '391', '2']['Tbnd9ed', '347', '392', '2']
SM_run_contig783.1_len1238.1013.fwd.2.1	SM_run_contig783.1_len1238.1013	+	680	60.2345	298	115.729	['Tbcr3ed', '96', '143', '2']
SM_run_contig783.1_len1238.1013.fwd.3.1	SM_run_contig783.1_len1238.1013	+	720	63.7777	288	111.845	['Tbcr4ed', '115', '141', '2']
SM_run_contig783.1_len1238.1013.fwd.4.1	SM_run_contig783.1_len1238.1013	+	172	15.2358	12	4.66023	['Tbcr4ed', '375', '404', '2']
SM_run_contig783.1_len1238.1013.fwd.5.1	SM_run_contig783.1_len1238.1013	+	555	49.162	59	22.9128	['Tbnd9ed', '511', '536', '2']['Tba6ed', '578', '603', '2']['Tbnd7ed', '895', '920', '2']['Tbnd7ed', '897', '922', '2']
SM_run_contig783.1_len1238.1013.fwd.6.1	SM_run_contig783.1_len1238.1013	+	542	48.0104	262	101.748	['Tbcr3ed', '152', '190', '2']
SM_run_contig783.1_len1238.1013.fwd.7.1	SM_run_contig783.1_len1238.1013	+	33812	2995.07	13002	5049.36	['Tbco3ed', '460', '494', '2']['Tbco3ed', '461', '495', '2']
SM_run_contig783.1_len1238.1013.fwd.8.1	SM_run_contig783.1_len1238.1013	+	142	12.5784	36	13.9807	['Tbcr4ed', '347', '376', '2']
SM_run_contig783.1_len1238.1013.fwd.9.1	SM_run_contig783.1_len1238.1013	+	488826	43300.3	30396	11804.4	['Tbco3ed', '839', '889', '2']
SM_run_contig784_len1028_circularized.fwd.1.1	SM_run_contig784_len1028_circularized	+	886	78.482	134	52.0392	['Tbcr4ed', '408', '449', '2']
SM_run_contig784_len1028_circularized.fwd.3.1	SM_run_contig784_len1028_circularized	+	720	63.7777	54	20.971	['Tbco3ed', '32', '58', '2']['Tbco3ed', '178', '204', '2']
SM_run_contig784_len1028_circularized.fwd.4.1	SM_run_contig784_len1028_circularized	+	20936	1854.51	10992	4268.77	['Tbrps12ed', '85', '126', '2']
SM_run_contig784_len1028_circularized.fwd.5.1	SM_run_contig784_len1028_circularized	+	12867	1139.76	2856	1109.13	['Tbcybed', '32', '70', '2']
SM_run_contig784_len1028_circularized.fwd.6.1	SM_run_contig784_len1028_circularized	+	16567	1467.51	5406	2099.43	['Tbnd3ed', '154', '203', '2']
SM_run_contig787.1_len1239.1007.fwd.1.1	SM_run_contig787.1_len1239.1007	+	1108	98.1468	174	67.5733	['Tbco3ed', '739', '766', '2']
SM_run_contig787.1_len1239.1007.fwd.2.1	SM_run_contig787.1_len1239.1007	+	3564	315.7	578	224.468	['Tbnd7ed', '404', '438', '2']
SM_run_contig787.1_len1239.1007.fwd.3.1	SM_run_contig787.1_len1239.1007	+	13411	1187.95	220	85.4375	['Tbcr3ed', '118', '144', '2']['Tba6ed', '279', '305', '2']['Tba6ed', '591', '617', '2']
SM_run_contig787.1_len1239.1007.fwd.4.1	SM_run_contig787.1_len1239.1007	+	14328	1269.18	5463	2121.57	['Tbrps12ed', '90', '126', '2']
SM_run_contig791_len1016_circularized.fwd.1.1	SM_run_contig791_len1016_circularized	+	194	17.1845	84	32.6216	['Tba6ed', '502', '543', '2']
SM_run_contig791_len1016_circularized.fwd.2.1	SM_run_contig791_len1016_circularized	+	54	4.78333	0	0	['Tbnd3ed', '207', '230', '2']['Tbco3ed', '520', '543', '2']
SM_run_contig791_len1016_circularized.fwd.3.1	SM_run_contig791_len1016_circularized	+	328	29.0543	26	10.0972	['Tba6ed', '100', '124', '2']['Tbco3ed', '372', '396', '2']
SM_run_contig791_len1016_circularized.fwd.4.1	SM_run_contig791_len1016_circularized	+	174	15.4129	0	0	['Tbcr4ed', '108', '137', '2']['Tbnd3ed', '305', '334', '2']
SM_run_contig791_len1016_circularized.fwd.5.1	SM_run_contig791_len1016_circularized	+	2991	264.943	1154	448.158	['Tbnd7ed', '731', '782', '2']
SM_run_contig791_len1016_circularized.fwd.6.1	SM_run_contig791_len1016_circularized	+	17158	1519.86	5167	2006.62	['Tbnd7ed', '681', '714', '2']
SM_run_contig793.1_len1125.1007.fwd.1.1	SM_run_contig793.1_len1125.1007	+	592	52.4394	158	61.3597	['Tbnd8ed', '187', '231', '2']
SM_run_contig793.1_len1125.1007.fwd.2.1	SM_run_contig793.1_len1125.1007	+	2772	245.544	238	92.4278	['Tbnd7ed', '277', '313', '2']
SM_run_contig793.1_len1125.1007.fwd.4.1	SM_run_contig793.1_len1125.1007	+	14362	1272.19	1501	582.917	['Tbnd7ed', '1024', '1050', '2']
SM_run_contig793.1_len1125.1007.fwd.5.1	SM_run_contig793.1_len1125.1007	+	75786	6713.14	25075	9737.93	['Tbnd3ed', '129', '155', '2']
SM_run_contig793.1_len1125.1007.fwd.6.1	SM_run_contig793.1_len1125.1007	+	19531	1730.06	1824	708.354	['Tbcr3ed', '186', '216', '2']
SM_run_contig795.1_len2111.1002.fwd.2.1	SM_run_contig795.1_len2111.1002	+	238	21.0821	70	27.1847	['Tbco3ed', '156', '179', '2']['Tbcr4ed', '306', '329', '2']['Tbcr4ed', '314', '337', '2']['Tbnd9ed', '463', '486', '2']
SM_run_contig795.1_len2111.1002.fwd.3.1	SM_run_contig795.1_len2111.1002	+	5314	470.715	3228	1253.6	['Tbco3ed', '430', '479', '2']
SM_run_contig795.1_len2111.1002.fwd.4.1	SM_run_contig795.1_len2111.1002	+	808	71.5728	68	26.408	['Tbcr4ed', '375', '402', '2']
SM_run_contig795.1_len2111.1002.fwd.5.1	SM_run_contig795.1_len2111.1002	+	1386	122.772	250	97.0881	['Tba6ed', '511', '543', '2']
SM_run_contig795.1_len2111.1002.fwd.6.1	SM_run_contig795.1_len2111.1002	+	46001	4074.78	7876	3058.66	['Tbcr4ed', '513', '550', '2']
SM_run_contig795.1_len2111.1002.fwd.7.1	SM_run_contig795.1_len2111.1002	+	86422	7655.27	42388	16461.5	['Tbco3ed', '231', '278', '2']['Tbco3ed', '232', '279', '2']
SM_run_contig795.2_len2111.1010.fwd.2.1	SM_run_contig795.2_len2111.1010	+	882	78.1277	536	208.157	['Tbnd7ed', '387', '411', '2']
SM_run_contig795.2_len2111.1010.fwd.3.1	SM_run_contig795.2_len2111.1010	+	3962	350.955	3029	1176.32	['Tbnd7ed', '1137', '1179', '2']
SM_run_contig795.2_len2111.1010.fwd.4.1	SM_run_contig795.2_len2111.1010	+	889	78.7478	60	23.3011	['Tbnd3ed', '320', '347', '2']
SM_run_contig795.2_len2111.1010.fwd.6.1	SM_run_contig795.2_len2111.1010	+	35113	3110.31	27321	10610.2	['Tbco3ed', '426', '476', '2']
SM_run_contig795.2_len2111.1010.fwd.7.1	SM_run_contig795.2_len2111.1010	+	78848	6984.37	4578	1777.88	['Tbnd9ed', '46', '74', '2']['Tbnd9ed', '239', '267', '2']['Tba6ed', '511', '539', '2']
SM_run_contig796.1_len2146.993.fwd.3.1	SM_run_contig796.1_len2146.993	+	6276	555.929	896	347.964	['Tbco3ed', '864', '894', '2']
SM_run_contig796.1_len2146.993.fwd.4.1	SM_run_contig796.1_len2146.993	+	182	16.1216	28	10.8739	['Tbco3ed', '730', '754', '2']['Tbco3ed', '732', '756', '2']
SM_run_contig796.1_len2146.993.fwd.6.1	SM_run_contig796.1_len2146.993	+	64863	5745.57	21821	8474.23	['Tba6ed', '689', '731', '2']
SM_run_contig796.1_len2146.993.fwd.7.1	SM_run_contig796.1_len2146.993	+	143712	12730	31507	12235.8	['Tbco3ed', '729', '775', '2']['Tbco3ed', '731', '777', '2']['Tbco3ed', '732', '778', '2']
SM_run_contig796.2_len2146.1029.fwd.1.1	SM_run_contig796.2_len2146.1029	+	750	66.4351	282	109.515	['Tbnd8ed', '293', '331', '2']
SM_run_contig796.2_len2146.1029.fwd.3.1	SM_run_contig796.2_len2146.1029	+	68	6.02345	14	5.43693	['Tbcr3ed', '64', '89', '2']
SM_run_contig796.2_len2146.1029.fwd.4.1	SM_run_contig796.2_len2146.1029	+	1032	91.4147	426	165.438	['Tbnd7ed', '1197', '1231', '2']['Tbnd7ed', '1199', '1233', '2']
SM_run_contig796.2_len2146.1029.fwd.5.1	SM_run_contig796.2_len2146.1029	+	1512	133.933	368	142.914	['Tbnd3ed', '54', '82', '2']
SM_run_contig801.1_len1080.1012.fwd.3.1	SM_run_contig801.1_len1080.1012	+	610	54.0339	58	22.5244	['Tba6ed', '282', '306', '2']['Tbnd9ed', '515', '539', '2']['Tba6ed', '535', '559', '2']
SM_run_contig801.1_len1080.1012.fwd.4.1	SM_run_contig801.1_len1080.1012	+	6955	616.075	5246	2037.3	['Tbnd9ed', '344', '388', '2']
SM_run_contig801.1_len1080.1012.fwd.5.1	SM_run_contig801.1_len1080.1012	+	12188	1079.61	4768	1851.66	['Tbco3ed', '638', '679', '2']
SM_run_contig801.1_len1080.1012.fwd.6.1	SM_run_contig801.1_len1080.1012	+	1346	119.229	216	83.8841	['Tbcr3ed', '118', '144', '2']['Tba6ed', '279', '305', '2']['Tba6ed', '511', '537', '2']
SM_run_contig801.1_len1080.1012.fwd.7.1	SM_run_contig801.1_len1080.1012	+	11548	1022.92	1556	604.276	['Tbco3ed', '166', '196', '2']['Tba6ed', '519', '549', '2']['Tba6ed', '569', '599', '2']
SM_run_contig803.1_len2147.1001.fwd.1.1	SM_run_contig803.1_len2147.1001	+	2446	216.667	176	68.35	['Tbnd9ed', '285', '313', '2']['Tbnd7ed', '894', '922', '2']
SM_run_contig803.1_len2147.1001.fwd.2.1	SM_run_contig803.1_len2147.1001	+	510	45.1759	76	29.5148	['Tbcr4ed', '310', '338', '2']['Tbcr4ed', '312', '340', '2']
SM_run_contig803.1_len2147.1001.fwd.3.1	SM_run_contig803.1_len2147.1001	+	45677	4046.08	13398	5203.14	['Tbnd7ed', '509', '553', '2']
SM_run_contig803.1_len2147.1001.fwd.4.1	SM_run_contig803.1_len2147.1001	+	62792	5562.12	34677	13466.9	['Tbcr3ed', '43', '83', '2']['Tbcr3ed', '47', '87', '2']
SM_run_contig803.2_len2147.1056.fwd.1.1	SM_run_contig803.2_len2147.1056	+	228	20.1963	70	27.1847	['Tbcr4ed', '106', '134', '2']
SM_run_contig803.2_len2147.1056.fwd.2.1	SM_run_contig803.2_len2147.1056	+	58	5.13765	40	15.5341	['Tbnd7ed', '919', '950', '2']
SM_run_contig803.2_len2147.1056.fwd.3.1	SM_run_contig803.2_len2147.1056	+	2023	179.198	1286	499.421	['Tbnd9ed', '88', '111', '2']
SM_run_contig803.2_len2147.1056.fwd.4.1	SM_run_contig803.2_len2147.1056	+	988	87.5172	335	130.098	['Tbcr4ed', '467', '491', '2']['Tbcr4ed', '467', '491', '2']['Tbcr4ed', '467', '491', '2']['Tbcr4ed', '469', '493', '2']['Tbcr4ed', '469', '493', '2']['Tbcr4ed', '469', '493', '2']
SM_run_contig803.2_len2147.1056.fwd.5.1	SM_run_contig803.2_len2147.1056	+	206	18.2475	6	2.33011	['Tba6ed', '149', '176', '2']['Tbco3ed', '537', '564', '2']
SM_run_contig803.2_len2147.1056.fwd.6.1	SM_run_contig803.2_len2147.1056	+	2608	231.017	1902	738.646	['Tbnd7ed', '774', '825', '2']
SM_run_contig812_len1011.fwd.2.1	SM_run_contig812_len1011	+	3200	283.456	1150	446.605	['Tbnd7ed', '498', '545', '2']
SM_run_contig812_len1011.fwd.4.1	SM_run_contig812_len1011	+	112074	9927.53	15547	6037.71	['Tbcr3ed', '44', '83', '2']['Tbcr3ed', '45', '84', '2']
SM_run_contig813.1_len1225.977.fwd.2.1	SM_run_contig813.1_len1225.977	+	568	50.3135	255	99.0298	['Tbnd7ed', '273', '317', '2']
SM_run_contig813.1_len1225.977.fwd.3.1	SM_run_contig813.1_len1225.977	+	1212	107.359	418	162.331	['Tbcr4ed', '42', '95', '2']
SM_run_contig813.1_len1225.977.fwd.4.1	SM_run_contig813.1_len1225.977	+	1694	150.055	1544	599.616	['Tbco3ed', '635', '688', '2']['Tbco3ed', '637', '690', '2']
SM_run_contig832.1_len1253.997.fwd.1.1	SM_run_contig832.1_len1253.997	+	4961	439.446	198	76.8937	['Tbco3ed', '175', '203', '2']
SM_run_contig832.1_len1253.997.fwd.2.1	SM_run_contig832.1_len1253.997	+	9832	870.92	3765	1462.15	['Tbrps12ed', '89', '114', '2']
SM_run_contig832.1_len1253.997.fwd.3.1	SM_run_contig832.1_len1253.997	+	1126	99.7412	142	55.146	['Tbco3ed', '167', '196', '2']
SM_run_contig832.1_len1253.997.fwd.4.1	SM_run_contig832.1_len1253.997	+	32178	2850.33	4762	1849.33	['Tbcybed', '32', '67', '2']
SM_run_contig840_len981_circularized.fwd.2.1	SM_run_contig840_len981_circularized	+	1206	106.828	1258	488.547	['Tbco3ed', '370', '415', '2']
SM_run_contig840_len981_circularized.fwd.3.1	SM_run_contig840_len981_circularized	+	724	64.132	106	41.1653	['Tba6ed', '538', '569', '2']
SM_run_contig840_len981_circularized.fwd.4.1	SM_run_contig840_len981_circularized	+	232	20.5506	158	61.3597	['Tbrps12ed', '221', '254', '2']
SM_run_contig840_len981_circularized.fwd.6.1	SM_run_contig840_len981_circularized	+	3072	272.118	468	181.749	['Tbnd8ed', '72', '99', '2']
SM_run_contig842_len1016_circularized.fwd.1.1	SM_run_contig842_len1016_circularized	+	146	12.9327	76	29.5148	['Tbnd7ed', '1132', '1165', '2']
SM_run_contig842_len1016_circularized.fwd.2.1	SM_run_contig842_len1016_circularized	+	238	21.0821	34	13.204	['Tbnd3ed', '253', '282', '2']
SM_run_contig842_len1016_circularized.fwd.3.1	SM_run_contig842_len1016_circularized	+	426	37.7351	16	6.21364	['Tbnd3ed', '209', '238', '2']
SM_run_contig842_len1016_circularized.fwd.4.1	SM_run_contig842_len1016_circularized	+	600	53.1481	488	189.516	['Tbco3ed', '206', '231', '2']['Tbco3ed', '207', '232', '2']
SM_run_contig842_len1016_circularized.fwd.5.1	SM_run_contig842_len1016_circularized	+	19342	1713.32	8210	3188.37	['Tbnd8ed', '293', '331', '2']
SM_run_contig842_len1016_circularized.fwd.6.1	SM_run_contig842_len1016_circularized	+	11853	1049.94	1758	682.723	['Tbco3ed', '671', '715', '2']['Tbco3ed', '672', '716', '2']['Tbco3ed', '673', '717', '2']
SM_run_contig850.1_len1115.979.fwd.1.1	SM_run_contig850.1_len1115.979	+	78	6.90925	8	3.10682	['Tbnd9ed', '13', '37', '2']['Tbnd7ed', '771', '795', '2']
SM_run_contig850.1_len1115.979.fwd.2.1	SM_run_contig850.1_len1115.979	+	11994	1062.43	4722	1833.8	['Tbcr3ed', '115', '158', '2']
SM_run_contig850.1_len1115.979.fwd.4.1	SM_run_contig850.1_len1115.979	+	170	15.0586	90	34.9517	['Tbnd7ed', '883', '907', '2']
SM_run_contig850.1_len1115.979.fwd.5.1	SM_run_contig850.1_len1115.979	+	14764	1307.8	1784	692.82	['Tbco3ed', '555', '603', '2']
SM_run_contig850.1_len1115.979.fwd.6.1	SM_run_contig850.1_len1115.979	+	316129	28002.8	85328	33137.3	['Tba6ed', '624', '667', '2']
SM_run_contig855.1_len1279.994.fwd.1.1	SM_run_contig855.1_len1279.994	+	178	15.7673	80	31.0682	['Tbnd7ed', '558', '604', '2']
SM_run_contig855.1_len1279.994.fwd.3.1	SM_run_contig855.1_len1279.994	+	1614	142.968	442	171.652	['Tbrps12ed', '180', '206', '2']
SM_run_contig855.1_len1279.994.fwd.4.1	SM_run_contig855.1_len1279.994	+	109613	9709.54	11737	4558.09	['Tbco3ed', '174', '225', '2']
SM_run_contig855.1_len1279.994.fwd.5.1	SM_run_contig855.1_len1279.994	+	1766	156.433	120	46.6023	['Tbcr4ed', '408', '436', '2']['Tbnd8ed', '490', '518', '2']
SM_run_contig855.1_len1279.994.fwd.6.1	SM_run_contig855.1_len1279.994	+	1289	114.18	98	38.0585	['Tbnd8ed', '483', '510', '2']
SM_run_contig855.1_len1279.994.fwd.7.1	SM_run_contig855.1_len1279.994	+	240668	21318.4	38273	14863.4	['Tbco3ed', '775', '815', '2']
SM_run_contig876.1_len1275.1006.fwd.2.1	SM_run_contig876.1_len1275.1006	+	530	46.9475	130	50.4858	['Tba6ed', '589', '617', '2']
SM_run_contig876.1_len1275.1006.fwd.3.1	SM_run_contig876.1_len1275.1006	+	1598	141.551	628	243.885	['Tbco3ed', '336', '376', '2']
SM_run_contig876.1_len1275.1006.fwd.4.1	SM_run_contig876.1_len1275.1006	+	1464	129.681	754	292.818	['Tbnd3ed', '270', '296', '2']['Tbcr4ed', '422', '448', '2']
SM_run_contig876.1_len1275.1006.fwd.6.1	SM_run_contig876.1_len1275.1006	+	14519	1286.1	2768	1074.96	['Tbcr3ed', '83', '110', '2']['Tbcr4ed', '123', '150', '2']
SM_run_contig876.1_len1275.1006.fwd.7.1	SM_run_contig876.1_len1275.1006	+	242523	21482.7	17092	6637.72	['Tba6ed', '370', '420', '2']
SM_run_contig877.1_len1214.977.fwd.3.1	SM_run_contig877.1_len1214.977	+	560	49.6049	214	83.1074	['Tba6ed', '476', '519', '2']
SM_run_contig877.1_len1214.977.fwd.4.1	SM_run_contig877.1_len1214.977	+	1456	128.973	528	205.05	['Tbnd8ed', '92', '135', '2']['Tbnd8ed', '93', '136', '2']
SM_run_contig877.1_len1214.977.fwd.5.1	SM_run_contig877.1_len1214.977	+	4722	418.275	954	370.488	['Tbnd8ed', '266', '307', '2']['Tbnd8ed', '268', '309', '2']
SM_run_contig886.1_len1121.994.fwd.1.1	SM_run_contig886.1_len1121.994	+	1242	110.017	580	225.244	['Tbnd7ed', '116', '161', '2']['Tbnd7ed', '117', '162', '2']['Tbnd7ed', '118', '163', '2']
SM_run_contig886.1_len1121.994.fwd.2.1	SM_run_contig886.1_len1121.994	+	106	9.3895	28	10.8739	['Tbnd7ed', '877', '901', '2']['Tbnd7ed', '880', '904', '2']
SM_run_contig886.1_len1121.994.fwd.4.1	SM_run_contig886.1_len1121.994	+	3364	297.984	1065	413.595	['Tbrps12ed', '117', '151', '2']
SM_run_contig90.1_len1099.1001.fwd.1.1	SM_run_contig90.1_len1099.1001	+	288	25.5111	24	9.32045	['Tba6ed', '600', '627', '2']
SM_run_contig90.1_len1099.1001.fwd.2.1	SM_run_contig90.1_len1099.1001	+	2062	182.652	322	125.049	['Tbcr4ed', '318', '348', '2']
SM_run_contig90.1_len1099.1001.fwd.3.1	SM_run_contig90.1_len1099.1001	+	6834	605.357	2354	914.181	['Tbnd7ed', '670', '717', '2']
SM_run_contig90.1_len1099.1001.fwd.5.1	SM_run_contig90.1_len1099.1001	+	212	18.779	22	8.54375	['Tbcr4ed', '109', '138', '2']
SM_run_contig90.1_len1099.1001.fwd.6.1	SM_run_contig90.1_len1099.1001	+	12339	1092.99	3914	1520.01	['Tbco3ed', '66', '102', '2']
SM_run_contig90.1_len1099.1001.fwd.7.1	SM_run_contig90.1_len1099.1001	+	32240	2855.82	4242	1647.39	['Tbco3ed', '522', '567', '2']
SM_run_contig902.1_len1113.1002.fwd.2.1	SM_run_contig902.1_len1113.1002	+	72	6.37777	6	2.33011	['Tbnd7ed', '998', '1022', '2']
SM_run_contig905.1_len1182.989.fwd.1.1	SM_run_contig905.1_len1182.989	+	510	45.1759	230	89.321	['Tbcr3ed', '144', '190', '2']['Tbcr3ed', '147', '193', '2']
SM_run_contig905.1_len1182.989.fwd.3.1	SM_run_contig905.1_len1182.989	+	506	44.8216	274	106.409	['Tbcr4ed', '197', '241', '2']
SM_run_contig905.1_len1182.989.fwd.4.1	SM_run_contig905.1_len1182.989	+	406	35.9635	96	37.2818	['Tbcr3ed', '138', '164', '2']
SM_run_contig905.1_len1182.989.fwd.6.1	SM_run_contig905.1_len1182.989	+	124	10.9839	48	18.6409	['Tbnd7ed', '772', '799', '2']
SM_run_contig926_len992_circularized.fwd.2.1	SM_run_contig926_len992_circularized	+	110	9.74382	62	24.0778	['Tbcr4ed', '175', '220', '2']
SM_run_contig926_len992_circularized.fwd.3.1	SM_run_contig926_len992_circularized	+	732	64.8407	346	134.37	['Tbnd8ed', '290', '326', '2']
SM_run_contig926_len992_circularized.fwd.6.1	SM_run_contig926_len992_circularized	+	1634	144.74	96	37.2818	['Tbnd7ed', '892', '922', '2']
SM_run_contig927_len1008_circularized.fwd.1.1	SM_run_contig927_len1008_circularized	+	282	24.9796	142	55.146	['Tbnd7ed', '277', '307', '2']['Tbnd7ed', '278', '308', '2']['Tbnd7ed', '280', '310', '2']
SM_run_contig927_len1008_circularized.fwd.3.1	SM_run_contig927_len1008_circularized	+	168	14.8815	88	34.175	['Tbcr4ed', '48', '91', '2']
SM_run_contig927_len1008_circularized.fwd.7.1	SM_run_contig927_len1008_circularized	+	136	12.0469	54	20.971	['Tbco3ed', '733', '766', '2']['Tbco3ed', '734', '767', '2']
SM_run_contig927_len1008_circularized.fwd.8.1	SM_run_contig927_len1008_circularized	+	9279	821.935	3027	1175.54	['Tbco3ed', '635', '677', '2']
SM_run_contig928_len989_circularized.fwd.2.1	SM_run_contig928_len989_circularized	+	194	17.1845	30	11.6506	['Tbnd8ed', '44', '70', '2']['Tbco3ed', '177', '203', '2']['Tba6ed', '536', '562', '2']
SM_run_contig928_len989_circularized.fwd.3.1	SM_run_contig928_len989_circularized	+	100	8.85801	22	8.54375	['Tbcr3ed', '57', '88', '2']
SM_run_contig928_len989_circularized.fwd.4.1	SM_run_contig928_len989_circularized	+	164	14.5271	108	41.942	['Tbco3ed', '50', '93', '2']
SM_run_contig928_len989_circularized.fwd.5.1	SM_run_contig928_len989_circularized	+	25063	2220.08	7126	2767.4	['Tba6ed', '472', '513', '2']
SM_run_contig928_len989_circularized.fwd.6.1	SM_run_contig928_len989_circularized	+	63158	5594.55	29274	11368.6	['Tbnd7ed', '705', '749', '2']['Tbnd7ed', '706', '750', '2']
SM_run_contig929_len1023_circularized.fwd.1.1	SM_run_contig929_len1023_circularized	+	146	12.9327	110	42.7187	['Tbcr4ed', '426', '468', '2']
SM_run_contig930_len1002_circularized.fwd.1.1	SM_run_contig930_len1002_circularized	+	290	25.6882	50	19.4176	['Tbmurf2ed', '23', '46', '2']['Tbnd3ed', '46', '69', '2']['Tbcr4ed', '169', '192', '2']['Tbco3ed', '200', '223', '2']['Tbco3ed', '203', '226', '2']['Tba6ed', '580', '603', '2']['Tba6ed', '722', '745', '2']['Tbco3ed', '852', '875', '2']
SM_run_contig930_len1002_circularized.fwd.2.1	SM_run_contig930_len1002_circularized	+	17292	1531.73	2882	1119.23	['Tbnd3ed', '248', '273', '2']
SM_run_contig931_len987_circularized.fwd.1.1	SM_run_contig931_len987_circularized	+	50	4.42901	0	0	['Tbnd7ed', '467', '492', '2']
SM_run_contig931_len987_circularized.fwd.2.1	SM_run_contig931_len987_circularized	+	462	40.924	134	52.0392	['Tba6ed', '132', '176', '2']['Tba6ed', '133', '177', '2']
SM_run_contig932_len1003_circularized.fwd.2.1	SM_run_contig932_len1003_circularized	+	456	40.3925	480	186.409	['Tbco3ed', '75', '120', '2']
SM_run_contig932_len1003_circularized.fwd.4.1	SM_run_contig932_len1003_circularized	+	278	24.6253	138	53.5926	['Tbco3ed', '867', '900', '2']
SM_remain_contig181_len1038_circularized.rev.4.1	SM_remain_contig181_len1038_circularized	-	6946	615.278	3682	1429.91	['Tbnd9ed', '536', '560', '2']
SM_run_contig151.1_len1375.1029.rev.2.1	SM_run_contig151.1_len1375.1029	-	3524	312.156	2982	1158.07	['Tbnd7ed', '376', '400', '2']
SM_run_contig190.1_len1245.1002.rev.2.1	SM_run_contig190.1_len1245.1002	-	1948	172.554	256	99.4182	['Tbnd8ed', '24', '50', '2']
SM_run_contig199.1_len1227.1049.rev.1.1	SM_run_contig199.1_len1227.1049	-	676	59.8802	834	323.886	['Tbrps12ed', '228', '251', '2']['Tbrps12ed', '229', '252', '2']
SM_run_contig289.1_len1137.986.rev.2.1	SM_run_contig289.1_len1137.986	-	2316	205.152	820	318.449	['Tbcr4ed', '90', '113', '2']
SM_run_contig289.1_len1137.986.rev.3.1	SM_run_contig289.1_len1137.986	-	3276	290.189	1438	558.451	['Tbcr4ed', '85', '109', '2']
SM_run_contig308.1_len1227.993.rev.2.1	SM_run_contig308.1_len1227.993	-	1788	158.381	912	354.177	['Tbco3ed', '133', '156', '2']
SM_run_contig313_len989_circularized.rev.4.1	SM_run_contig313_len989_circularized	-	238	21.0821	96	37.2818	['Tba6ed', '370', '393', '2']
SM_run_contig330_len995_circularized.rev.3.1	SM_run_contig330_len995_circularized	-	110403	9779.51	13066	5074.21	['Tbco2ed', '501', '524', '2']
SM_run_contig439.1_len1107.1000.rev.2.1	SM_run_contig439.1_len1107.1000	-	12636	1119.3	2766	1074.18	['Tba6ed', '155', '181', '2']['Tbcr3ed', '162', '188', '2']
SM_run_contig463.1_len1129.993.rev.2.1	SM_run_contig463.1_len1129.993	-	14786	1309.75	3466	1346.03	['Tbnd8ed', '262', '285', '2']
SM_run_contig464.4_len4112.1030.rev.1.1	SM_run_contig464.4_len4112.1030	-	968	85.7456	80	31.0682	['Tbco3ed', '518', '542', '2']['Tba6ed', '561', '585', '2']
SM_run_contig469.1_len1269.982.rev.1.1	SM_run_contig469.1_len1269.982	-	443856	39316.8	78709	30566.8	['Tbnd3ed', '345', '371', '2']
SM_run_contig486.1_len2080.997.rev.1.1	SM_run_contig486.1_len2080.997	-	706	62.5376	302	117.282	['Tbco3ed', '213', '252', '2']
SM_run_contig497_len971_circularized.rev.1.1	SM_run_contig497_len971_circularized	-	696	61.6518	232	90.0977	['Tbco3ed', '70', '93', '2']
SM_run_contig506.1_len3381.978.rev.3.1	SM_run_contig506.1_len3381.978	-	576	51.0222	202	78.4472	['Tbco3ed', '17', '40', '2']['Tbco3ed', '70', '93', '2']['Tbnd9ed', '555', '578', '2']
SM_run_contig540.1_len1178.1002.rev.3.1	SM_run_contig540.1_len1178.1002	-	1256	111.257	94	36.5051	['Tba6ed', '227', '251', '2']
SM_run_contig561_len1032_circularized.rev.1.1	SM_run_contig561_len1032_circularized	-	472	41.8098	174	67.5733	['Tbco3ed', '886', '910', '2']
SM_run_contig570_len1008_circularized.rev.2.1	SM_run_contig570_len1008_circularized	-	826	73.1672	270	104.855	['Tba6ed', '271', '295', '2']
SM_run_contig676.1_len1218.991.rev.1.1	SM_run_contig676.1_len1218.991	-	408	36.1407	170	66.0199	['Tba6ed', '745', '768', '2']
SM_run_contig770.1_len1194.1014.rev.2.1	SM_run_contig770.1_len1194.1014	-	7150	633.348	1828	709.908	['Tbco3ed', '207', '247', '2']
SM_run_contig783.1_len1238.1013.rev.5.1	SM_run_contig783.1_len1238.1013	-	688	60.9431	274	106.409	['Tbcr3ed', '97', '122', '2']
SM_run_contig795.2_len2111.1010.rev.3.1	SM_run_contig795.2_len2111.1010	-	882	78.1277	536	208.157	['Tbnd8ed', '199', '226', '2']
SM_run_contig801.1_len1080.1012.rev.3.1	SM_run_contig801.1_len1080.1012	-	4014	355.561	1128	438.061	['Tbco3ed', '206', '231', '2']['Tbco3ed', '207', '232', '2']
SM_run_contig812_len1011.rev.1.1	SM_run_contig812_len1011	-	96	8.50369	38	14.7574	['Tbrps12ed', '107', '131', '2']
SM_run_contig876.1_len1275.1006.rev.5.1	SM_run_contig876.1_len1275.1006	-	38646	3423.27	3460	1343.7	['Tbmurf2ed', '10', '33', '2']
SM_run_contig930_len1002_circularized.rev.1.1	SM_run_contig930_len1002_circularized	-	32	2.83456	0	0	['Tbco3ed', '420', '443', '2']
SM_run_contig640.1_len2102.1017.fwd.1	SM_run_contig640.1_len2102.1017	+	6156	543.814	4359	1686.15	['Tbcybed', '31', '61', '1']		mO_045(31-61)
SM_run_contig832.1_len1253.997.fwd.5	SM_run_contig832.1_len1253.997	+	1815	160.335	968	374.442	['Tbcybed', '31', '61', '1']		mO_270(31-61)
SM_run_contig454_len1004_circularized.fwd.6	SM_run_contig454_len1004_circularized	+	12823	1132.77	2310	893.555	['Tbcybed', '31', '61', '1']		mO_329(31-61)
SM_run_contig784_len1028_circularized.fwd.2	SM_run_contig784_len1028_circularized	+	10036	886.569	2560	990.26	['Tbcybed', '31', '61', '1']		mO_382(31-61)

## Sheet: 2913
gRNA	minicircle	strand	rep1_counts	rep1_cpm	rep2_counts	rep2_cpm	predicted_mRNA,start,end,mismatch	Correspond to Cooper et al.
29-13_remain_contig19_len999_circularized.fwd.2.1	29-13_remain_contig19_len999_circularized	+	240	16.3631	150	34.1001	['Tbcr4ed', '378', '404', '2']
29-13_remain_contig19_len999_circularized.fwd.3.1	29-13_remain_contig19_len999_circularized	+	1514	103.224	1534	348.73	['Tbcr4ed', '447', '494', '2']['Tbcr4ed', '448', '495', '2']['Tbcr4ed', '449', '496', '2']
29-13_remain_contig19_len999_circularized.fwd.4.1	29-13_remain_contig19_len999_circularized	+	4328	295.081	542	123.215	['Tbnd8ed', '55', '80', '2']['Tbcr4ed', '424', '449', '2']
29-13_remain_contig19_len999_circularized.fwd.5.1	29-13_remain_contig19_len999_circularized	+	32455	2212.76	11104	2524.32	['Tbnd8ed', '372', '403', '2']
29-13_remain_contig19_len999_circularized.fwd.7.1	29-13_remain_contig19_len999_circularized	+	46251	3153.37	1384	314.63	['Tbcr4ed', '115', '144', '2']
29-13_remain_contig62_len1000_circularized.fwd.2.1	29-13_remain_contig62_len1000_circularized	+	1698	115.769	958	217.786	['Tbnd9ed', '364', '389', '2']
29-13_remain_contig62_len1000_circularized.fwd.3.1	29-13_remain_contig62_len1000_circularized	+	9974	680.022	17438	3964.25	['Tbnd9ed', '570', '612', '2']
29-13_remain_contig62_len1000_circularized.fwd.4.1	29-13_remain_contig62_len1000_circularized	+	1350	92.0422	706	160.498	['Tbnd8ed', '89', '118', '2']
29-13_remain_contig62_len1000_circularized.fwd.5.1	29-13_remain_contig62_len1000_circularized	+	23790	1621.99	9151	2080.33	['Tbco3ed', '241', '288', '2']
29-13_remain_contig75_len1256.fwd.1.1	29-13_remain_contig75_len1256	+	4948	337.352	6782	1541.78	['Tbcr4ed', '380', '425', '2']
29-13_remain_contig75_len1256.fwd.2.1	29-13_remain_contig75_len1256	+	2582	176.039	1222	277.802	['Tbco3ed', '261', '288', '2']
29-13_remain_contig75_len1256.fwd.5.1	29-13_remain_contig75_len1256	+	121462	8281.21	24924	5666.07	['Tbcr3ed', '71', '115', '2']
29-13_remain_contig79_len1001_circularized.fwd.1.1	29-13_remain_contig79_len1001_circularized	+	374	25.4991	222	50.4682	['Tbcr4ed', '343', '367', '2']
29-13_remain_contig79_len1001_circularized.fwd.2.1	29-13_remain_contig79_len1001_circularized	+	2802	191.039	3074	698.825	['Tbco3ed', '465', '513', '2']
29-13_run_contig105_len989_circularized.fwd.2.1	29-13_run_contig105_len989_circularized	+	242	16.4994	706	160.498	['Tbnd9ed', '524', '566', '2']
29-13_run_contig105_len989_circularized.fwd.3.1	29-13_run_contig105_len989_circularized	+	246	16.7721	130	29.5534	['Tba6ed', '138', '164', '2']['Tba6ed', '558', '584', '2']
29-13_run_contig105_len989_circularized.fwd.4.1	29-13_run_contig105_len989_circularized	+	2094	142.768	1746	396.925	['Tbco3ed', '160', '195', '2']
29-13_run_contig105_len989_circularized.fwd.5.1	29-13_run_contig105_len989_circularized	+	932	63.5432	81	18.4141	['Tba6ed', '711', '738', '2']
29-13_run_contig105_len989_circularized.fwd.6.1	29-13_run_contig105_len989_circularized	+	3232	220.356	5882	1337.18	['Tbco3ed', '634', '679', '2']
29-13_run_contig112_len997_circularized.fwd.1.1	29-13_run_contig112_len997_circularized	+	705	48.0665	202	45.9215	['Tbnd3ed', '280', '304', '2']
29-13_run_contig112_len997_circularized.fwd.2.1	29-13_run_contig112_len997_circularized	+	3510	239.31	4228	961.168	['Tba6ed', '408', '449', '2']['Tba6ed', '409', '450', '2']
29-13_run_contig112_len997_circularized.fwd.4.1	29-13_run_contig112_len997_circularized	+	1336	91.0877	4076	926.614	['Tbco3ed', '264', '288', '2']
29-13_run_contig112_len997_circularized.fwd.5.1	29-13_run_contig112_len997_circularized	+	2444	166.63	407	92.525	['Tbnd8ed', '66', '92', '2']
29-13_run_contig112_len997_circularized.fwd.6.1	29-13_run_contig112_len997_circularized	+	23635	1611.42	43775	9951.55	['Tbco3ed', '615', '656', '2']
29-13_run_contig118_len1024_circularized.fwd.1.1	29-13_run_contig118_len1024_circularized	+	2960	201.811	2744	623.805	['Tbcr3ed', '20', '43', '2']
29-13_run_contig118_len1024_circularized.fwd.3.1	29-13_run_contig118_len1024_circularized	+	63865	4354.28	28596	6500.84	['Tbco3ed', '174', '225', '2']['Tbco3ed', '177', '228', '2']
29-13_run_contig127_len999_circularized.fwd.1.1	29-13_run_contig127_len999_circularized	+	460	31.3625	960	218.241	['Tbnd8ed', '323', '367', '2']['Tbnd8ed', '324', '368', '2']['Tbnd8ed', '325', '369', '2']
[truncated: 484 more rows]

## Sheet: PF
gRNA	minicircle	strand	rep1_counts	rep1_cpm	rep2_counts	rep2_cpm	predicted_mRNA,start,end,mismatch	Correspond to Cooper et al.
[truncated: 340 more rows]
