# Supplementary material for: Comparative mitochondrial genome and transcriptome analyses reveal strain-specific features of RNA editing in Trypanosoma brucei
Source: Nucleic Acids Res. 2025 Jul 16;53(13):gkaf661. doi: 10.1093/nar/gkaf661 (PMC12266143; doi:10.1093/nar/gkaf661)
Supplement: gkaf661_Supplemental_Files [file gkaf661_supplemental_files.zip › TableS5_R.xlsx]

## Sheet: Sheet1
gene	Tless_pos	AnTat1.1_replicate1_edited_ratio	AnTat1.1_replicate2_edited_ratio	BF_replicate1_edited_ratio	BF_replicate2_edited_ratio	PF_replicate1_edited_ratio	PF_replicate2_edited_ratio	AnTat1.1_mean	BF_mean	PF_mean	Lister 427_mean	Difference	U_indel	Canonical editing site	Translation start	Description
A6	1	0.00189155	0.00269542	0.00149031	0.00152439	0.0019084	0.00347625	0.00229348	0.00150735	0.00269232	0.00347625	-0.00118276	0	No
A6	2	0.00243784	0.00343249	0.00429799	0.00595238	0.00560224	0.00776915	0.00293516	0.00512519	0.00668569	0.00776915	-0.00483398	0	No
A6	3	0.000953743	0.00112782	0.00141044	0.0014771	0.00092081	0.00217865	0.00104078	0.00144377	0.00154973	0.00217865	-0.00113787	0	No
A6	4	0.0225806	0.00662495	0.00275482	0.00431655	0.00272232	0.00747065	0.0146028	0.00353568	0.00509649	0.00747065	0.00713215	0	No
A6	5	0.123985	0.0469871	0.0681818	0.0624133	0.047195	0.0835882	0.0854858	0.0652976	0.0653916	0.0835882	0.00189767	0	No
A6	6	0.00747943	0.00544774	0.00632111	0.016731	0.0101954	0.00549451	0.00646358	0.0115261	0.00784496	0.016731	-0.0102674	0	No
A6	7	0.00704462	0.00482936	0.0109223	0.0143713	0.00574713	0.00585774	0.00593699	0.0126468	0.00580243	0.0143713	-0.00843427	0	No
A6	8	0.447498	0.230014	0.158621	0.261006	0.149733	0.37619	0.338756	0.209813	0.262962	0.37619	-0.0374344	0	No
A6	9	0.563463	0.330445	0.179713	0.332065	0.190272	0.450059	0.446954	0.255889	0.320166	0.450059	-0.00310528	0	No
A6	insertion_9_10	0.605645	0.377374	nan	nan	nan	nan	nan	nan	nan	nan	nan	0
A6	10	0.00374282	0.00857143	0.002079	0.011254	0.01	0.00574988	0.00615712	0.00666651	0.00787494	0.011254	-0.0050969		No
A6	11	0.59672	0.380802	0.120445	0.371636	0.173496	0.440678	0.488761	0.246041	0.307087	0.440678	0.0480829	0	No
A6	12	0.564545	0.37609	0.113974	0.367978	0.15875	0.442053	0.470318	0.240976	0.300401	0.442053	0.0282647	0	No
A6	13	0.0597472	0.0610871	0.0680077	0.203654	0.0897436	0.249295	0.0604172	0.135831	0.169519	0.249295	-0.188878	0	No
A6	14	0.00113364	0.00642055	0.00278552	0.00775194	0.00288684	0.00496183	0.00377709	0.00526873	0.00392433	0.00775194	-0.00397484	0	No
A6	15	0.0014857	0.0020303	0.00448029	0.00373367	0.00219058	0.00542692	0.001758	0.00410698	0.00380875	0.00542692	-0.00366892	0	No
A6	16	0.000859951	0.00167351	0.0061296	0.00425015	0.00158898	0.00277008	0.00126673	0.00518987	0.00217953	0.0061296	-0.00486287	0	No
A6	17	0.0275408	0.0429229	0.0968013	0.0400958	0.0518403	0.0290598	0.0352319	0.0684485	0.0404501	0.0968013	-0.0615695	0	No
A6	18	0.00336215	0.00829994	0.0422985	0.016157	0.0035	0.00535296	0.00583105	0.0292277	0.00442648	0.0422985	-0.0364674	0	No
A6	19	0.0151767	0.0310412	0.0859492	0.0191226	0.0141243	0.0058862	0.0231089	0.0525359	0.0100052	0.0859492	-0.0628402	0	No
A6	20	0.0324525	0.0836798	0.140363	0.0376749	0.0110619	0.00537125	0.0580661	0.0890188	0.0082166	0.140363	-0.0822965	1	Yes
A6	21	0.0352888	0.113743	0.220145	0.0686673	0.20818	0.0652174	0.0745158	0.144406	0.136699	0.220145	-0.145629	1	Yes	YES
A6	22	0.0337389	0.108948	0.233527	0.0801971	0.205662	0.0658395	0.0713435	0.156862	0.135751	0.233527	-0.162184	5	Yes
A6	23	0.0351971	0.12801	0.274454	0.0976688	0.206165	0.0668012	0.0816037	0.186062	0.136483	0.274454	-0.192851	10	Yes
A6	24	0.0359303	0.260348	0.310508	0.112616	0.220903	0.0651088	0.148139	0.211562	0.143006	0.310508	-0.162369	1	Yes
A6	25	0.0056404	0.0233051	0.134423	0.0621899	0.123074	0.0421364	0.0144727	0.0983066	0.082605	0.134423	-0.119951	0	No
A6	26	0.0405549	0.27394	0.196055	0.0868805	0.226149	0.0881362	0.157248	0.141468	0.157143	0.226149	-0.0689014	3	Yes
A6	27	0.193622	0.304337	0.532332	0.347627	0.471547	0.307866	0.24898	0.439979	0.389707	0.532332	-0.283352	0	No
A6	28	0.00928022	0.045682	0.0358193	0.0310588	0.0206216	0.0133083	0.0274811	0.033439	0.0169649	0.0358193	-0.00833813	0	No
A6	29	0.0789926	0.348676	0.434459	0.166387	0.431389	0.125537	0.213834	0.300423	0.278463	0.434459	-0.220625	2	Yes
A6	30	0.00977428	0.0571137	0.156218	0.0815078	0.0563345	0.02172	0.033444	0.118863	0.0390273	0.156218	-0.122774	0	No
A6	31	0.00391699	0.0111702	0.0131838	0.0107	0.0128765	0.00806356	0.0075436	0.0119419	0.01047	0.0131838	-0.00564023	0	No
A6	32	0.110709	0.463627	0.576664	0.27049	0.568286	0.192013	0.287168	0.423577	0.380149	0.576664	-0.289496	3	Yes
A6	33	0.121266	0.527851	0.604796	0.290901	0.598595	0.203925	0.324558	0.447848	0.40126	0.604796	-0.280237	2	Yes
A6	34	0.127947	0.557448	0.632867	0.330717	0.608797	0.212326	0.342697	0.481792	0.410562	0.632867	-0.29017	2	Yes
A6	35	0.132717	0.572785	0.626718	0.329145	0.616942	0.213732	0.352751	0.477932	0.415337	0.626718	-0.273968	1	Yes
A6	36	0.133411	0.569872	0.6	0.316617	0.623475	0.221356	0.351642	0.458308	0.422416	0.623475	-0.271834	1	Yes
A6	37	0.13877	0.576614	0.668763	0.390055	0.637655	0.234161	0.357692	0.529409	0.435908	0.668763	-0.311071	1	Yes
A6	38	0.138834	0.561879	0.651544	0.385019	0.639915	0.237613	0.350356	0.518282	0.438764	0.651544	-0.301187	1	Yes
A6	39	0.152665	0.622871	0.680346	0.41103	0.652844	0.24688	0.387768	0.545688	0.449862	0.680346	-0.292578	2	Yes
A6	40	0.16045	0.631518	0.633008	0.368359	0.630092	0.228003	0.395984	0.500683	0.429048	0.633008	-0.237024	2	Yes
A6	41	0.160906	0.595982	0.69535	0.423383	0.628546	0.22353	0.378444	0.559366	0.426038	0.69535	-0.316906	1	Yes
A6	42	0.15799	0.580322	0.683103	0.403688	0.609065	0.205102	0.369156	0.543396	0.407084	0.683103	-0.313947	1	Yes
A6	43	0.164715	0.60591	0.691923	0.397853	0.634866	0.211715	0.385312	0.544888	0.423291	0.691923	-0.306611	1	Yes
A6	44	0.00936746	0.0468109	0.17963	0.165261	0.0768815	0.0471985	0.0280892	0.172445	0.06204	0.17963	-0.151541	0	No
A6	45	0.174464	0.594879	0.694039	0.39784	0.65526	0.212323	0.384671	0.545939	0.433792	0.694039	-0.309367	1	Yes
A6	46	0.168753	0.563739	0.572467	0.288709	0.581357	0.175905	0.366246	0.430588	0.378631	0.581357	-0.21511	1	Yes
A6	47	0.0106765	0.045042	0.163023	0.153584	0.0949688	0.0573204	0.0278592	0.158303	0.0761446	0.163023	-0.135164	0	No
A6	48	0.0171804	0.07509	0.186744	0.170404	0.0983875	0.0566081	0.0461352	0.178574	0.0774978	0.186744	-0.140609	0	No
A6	49	0.194858	0.621681	0.682685	0.374919	0.700156	0.23192	0.40827	0.528802	0.466038	0.700156	-0.291887	2	Yes
A6	50	0.201715	0.64724	0.821664	0.490173	0.699702	0.231363	0.424477	0.655918	0.465533	0.821664	-0.397186	1	Yes
A6	51	0.205188	0.653293	0.837156	0.502014	0.708261	0.234389	0.429241	0.669585	0.471325	0.837156	-0.407915	4	Yes
A6	52	0.206883	0.649518	0.841802	0.490662	0.704283	0.225915	0.4282	0.666232	0.465099	0.841802	-0.413602	2	Yes
A6	53	0.207412	0.643794	0.839422	0.485214	0.698467	0.220333	0.425603	0.662318	0.4594	0.839422	-0.413819	1	Yes
A6	54	0.204796	0.640036	0.834895	0.477862	0.697935	0.21791	0.422416	0.656379	0.457922	0.834895	-0.412479	1	Yes
A6	55	0.209089	0.646255	0.84216	0.486609	0.700675	0.220365	0.427672	0.664384	0.46052	0.84216	-0.414488	4	Yes
A6	56	0.0084224	0.0187604	0.0307255	0.0362186	0.00993827	0.00644563	0.0135914	0.0334721	0.00819195	0.0362186	-0.0226272	0	No
A6	57	0.232573	0.656533	0.862831	0.505042	0.724738	0.248762	0.444553	0.683937	0.48675	0.862831	-0.418278	1	Yes
A6	58	0.216722	0.639018	0.855136	0.485358	0.710069	0.223389	0.42787	0.670247	0.466729	0.855136	-0.427266	3	Yes
A6	59	0.0142467	0.0254452	0.0421242	0.0460542	0.0285084	0.0208402	0.0198459	0.0440892	0.0246743	0.0460542	-0.0262083	0	No
A6	60	0.214863	0.611177	0.857682	0.479172	0.709837	0.219922	0.41302	0.668427	0.464879	0.857682	-0.444663	1	Yes
A6	61	0.217704	0.598155	0.869873	0.48619	0.717441	0.220701	0.40793	0.678032	0.469071	0.869873	-0.461943	2	Yes
A6	62	0.0211872	0.0271565	0.0396725	0.048231	0.0267553	0.016633	0.0241719	0.0439518	0.0216941	0.048231	-0.0240592	0	No
A6	63	0.196076	0.548747	0.847121	0.421962	0.681749	0.182521	0.372411	0.634542	0.432135	0.847121	-0.47471	5	Yes
A6	64	0.0221998	0.0281207	0.0350469	0.033453	0.0149895	0.00900602	0.0251602	0.03425	0.0119978	0.0350469	-0.00988665	0	No
A6	65	0.202222	0.549863	0.853825	0.421295	0.680093	0.181056	0.376042	0.63756	0.430574	0.853825	-0.477783	6	Yes
A6	66	0.205367	0.543059	0.854765	0.419293	0.673322	0.177998	0.374213	0.637029	0.42566	0.854765	-0.480552	2	Yes
A6	67	0.20728	0.534465	0.842194	0.410924	0.681016	0.184102	0.370872	0.626559	0.432559	0.842194	-0.471321	4	Yes
A6	68	0.210379	0.535251	0.852208	0.421506	0.683297	0.191693	0.372815	0.636857	0.437495	0.852208	-0.479392	3	Yes
A6	69	0.240044	0.556613	0.873487	0.447503	0.71185	0.2208	0.398328	0.660495	0.466325	0.873487	-0.475159	-1	Yes
A6	70	0.0225432	0.0234032	0.0437056	0.0420074	0.0371868	0.0215493	0.0229732	0.0428565	0.0293681	0.0437056	-0.0207324	0	No
A6	71	0.208434	0.524381	0.836616	0.389993	0.670399	0.176746	0.366407	0.613304	0.423573	0.836616	-0.470208	3	Yes
A6	72	0.193136	0.498183	0.828187	0.376282	0.651122	0.165602	0.345659	0.602234	0.408362	0.828187	-0.482528	1	Yes
A6	73	0.193186	0.500235	0.798535	0.35215	0.620963	0.157162	0.346711	0.575342	0.389062	0.798535	-0.451824	3	Yes
A6	74	0.186837	0.487224	0.765266	0.334584	0.597664	0.155087	0.337031	0.549925	0.376375	0.765266	-0.428235	3	Yes
A6	75	0.169074	0.4594	0.644057	0.261982	0.51842	0.136443	0.314237	0.45302	0.327432	0.644057	-0.32982	2	Yes
A6	76	0.0173499	0.0206839	0.0430689	0.0298366	0.0193921	0.0104018	0.0190169	0.0364527	0.014897	0.0430689	-0.024052	0	No
A6	77	0.120468	0.341401	0.460208	0.165395	0.426377	0.105143	0.230934	0.312802	0.26576	0.460208	-0.229274	3	Yes
A6	78	0.124325	0.339359	0.451584	0.16576	0.423271	0.109643	0.231842	0.308672	0.266457	0.451584	-0.219742	1	Yes
A6	79	0.179936	0.370768	0.53488	0.223	0.503296	0.166335	0.275352	0.37894	0.334815	0.53488	-0.259528	-3	Yes
A6	80	0.117106	0.318644	0.431667	0.154301	0.405462	0.101326	0.217875	0.292984	0.253394	0.431667	-0.213792	5	Yes
A6	81	0.115456	0.314706	0.420934	0.14854	0.397329	0.0973489	0.215081	0.284737	0.247339	0.420934	-0.205853	2	Yes
A6	82	0.114622	0.308009	0.408973	0.146235	0.39421	0.0974179	0.211315	0.277604	0.245814	0.408973	-0.197657	2	Yes
A6	83	0.106516	0.295033	0.374641	0.1382	0.370387	0.0928667	0.200774	0.256421	0.231627	0.374641	-0.173867	1	Yes
A6	84	0.00686431	0.00917216	0.0322606	0.0179595	0.0161421	0.00711029	0.00801824	0.0251101	0.0116262	0.0322606	-0.0242424	0	No
A6	85	0.0359965	0.0648675	0.147275	0.0532873	0.197348	0.0424125	0.050432	0.100281	0.11988	0.197348	-0.146916	3	Yes
A6	86	0.0334049	0.0605004	0.131188	0.0488484	0.184034	0.0393896	0.0469527	0.0900179	0.111712	0.184034	-0.137082	1	Yes
A6	87	0.0295251	0.0588064	0.123468	0.0442969	0.175972	0.0377694	0.0441657	0.0838825	0.106871	0.175972	-0.131806	2	Yes
A6	88	0.0280838	0.0692975	0.125536	0.0435471	0.174366	0.0374346	0.0486907	0.0845415	0.1059	0.174366	-0.125675	3	Yes
A6	89	0.00224432	0.00583586	0.0179128	0.0101271	0.00675723	0.00202682	0.00404009	0.01402	0.00439202	0.0179128	-0.0138728	0	No
A6	90	0.0264035	0.0791007	0.139167	0.0481186	0.177069	0.0358347	0.0527521	0.0936427	0.106452	0.177069	-0.124317	3	Yes
A6	91	0.025998	0.0800794	0.142385	0.050452	0.178085	0.0359347	0.0530387	0.0964183	0.10701	0.178085	-0.125046	1	Yes
A6	92	0.0261268	0.0818274	0.144656	0.0545265	0.176575	0.0358143	0.0539771	0.0995911	0.106195	0.176575	-0.122598	1	Yes
A6	93	0.00224293	0.0109918	0.0274455	0.0177232	0.00678725	0.00272794	0.00661735	0.0225844	0.0047576	0.0274455	-0.0208282	0	No
A6	94	0.023694	0.0819842	0.15472	0.0642613	0.173081	0.0352327	0.0528391	0.109491	0.104157	0.173081	-0.120242	3	Yes
A6	95	0.00302245	0.0146994	0.0438326	0.0306512	0.0130561	0.00751216	0.00886091	0.0372419	0.0102841	0.0438326	-0.0349717	0	No
A6	96	0.0388414	0.0481478	0.103721	0.0686945	0.0478406	0.0267209	0.0434946	0.0862079	0.0372808	0.103721	-0.0602266	0	No
A6	97	0.0209407	0.101062	0.185513	0.087712	0.178852	0.0396482	0.0610014	0.136613	0.10925	0.185513	-0.124512	1	Yes
A6	98	0.021443	0.105541	0.181032	0.0845718	0.181353	0.0405423	0.063492	0.132802	0.110948	0.181353	-0.117861	2	Yes
A6	99	0.0337023	0.120576	0.231755	0.115236	0.206189	0.0503733	0.077139	0.173496	0.128281	0.231755	-0.154616	-1	Yes
A6	100	0.0210401	0.11132	0.180966	0.0833128	0.185005	0.0414078	0.0661802	0.132139	0.113206	0.185005	-0.118825	1	Yes
A6	101	0.0213854	0.111384	0.205991	0.102509	0.19611	0.0458278	0.0663848	0.15425	0.120969	0.205991	-0.139607	2	Yes
A6	102	0.00398389	0.0248432	0.0598732	0.0404065	0.0255605	0.0112328	0.0144136	0.0501399	0.0183966	0.0598732	-0.0454597	0	No
A6	103	0.0356651	0.133217	0.250111	0.127757	0.206035	0.0531446	0.0844411	0.188934	0.12959	0.250111	-0.165669	1	Yes
A6	104	0.0176127	0.0614357	0.142007	0.0901725	0.0527854	0.0233473	0.0395242	0.11609	0.0380663	0.142007	-0.102483	0	No
A6	105	0.0305995	0.156706	0.279429	0.145182	0.212638	0.0544964	0.0936528	0.212305	0.133567	0.279429	-0.185776	-3	Yes
A6	106	0.00617049	0.0416371	0.0939052	0.0605387	0.0307613	0.0135193	0.0239038	0.0772219	0.0221403	0.0939052	-0.0700014	0	No
A6	107	0.0213099	0.156006	0.206118	0.103326	0.178048	0.0416626	0.088658	0.154722	0.109855	0.206118	-0.11746	3	Yes
A6	108	0.0310388	0.177889	0.291888	0.148777	0.207292	0.0557437	0.104464	0.220333	0.131518	0.291888	-0.187424	-1	Yes
A6	109	0.0424298	0.185082	0.282545	0.144065	0.206915	0.0600098	0.113756	0.213305	0.133463	0.282545	-0.168789	2	Yes
A6	110	0.0240495	0.192403	0.257557	0.135977	0.190414	0.0496891	0.108226	0.196767	0.120051	0.257557	-0.149331	2	Yes
A6	111	0.0273413	0.212637	0.242341	0.129203	0.17438	0.0441301	0.119989	0.185772	0.109255	0.242341	-0.122351	4	Yes
A6	112	0.0278228	0.225128	0.296935	0.166851	0.200695	0.0563053	0.126475	0.231893	0.1285	0.296935	-0.170459	1	Yes
A6	113	0.0314911	0.238297	0.313892	0.183376	0.193942	0.0565962	0.134894	0.248634	0.125269	0.313892	-0.178997	2	Yes
A6	114	0.0338538	0.260367	0.283319	0.167706	0.202673	0.0605635	0.14711	0.225512	0.131618	0.283319	-0.136209	7	Yes
A6	115	0.0382984	0.277896	0.286193	0.166845	0.203015	0.0607278	0.158097	0.226519	0.131871	0.286193	-0.128096	2	Yes
A6	116	0.0419585	0.296068	0.281932	0.166795	0.205289	0.0635348	0.169013	0.224363	0.134412	0.281932	-0.112918	1	Yes
A6	117	0.0354767	0.27028	0.288617	0.17108	0.203869	0.0622012	0.152878	0.229849	0.133035	0.288617	-0.135739	1	Yes
A6	118	0.0450404	0.297366	0.303944	0.178128	0.222279	0.0719072	0.171203	0.241036	0.147093	0.303944	-0.132741	2	Yes
A6	119	0.0103025	0.0572779	0.136693	0.0954105	0.0727735	0.037175	0.0337902	0.116052	0.0549742	0.136693	-0.102903	0	No
A6	120	0.00439917	0.0198431	0.0316655	0.0226237	0.0165366	0.00862267	0.0121211	0.0271446	0.0125796	0.0316655	-0.0195444	0	No
A6	121	0.0564773	0.350293	0.367648	0.220737	0.251522	0.0893357	0.203385	0.294192	0.170429	0.367648	-0.164262	5	Yes
A6	122	0.0632246	0.379509	0.37608	0.225092	0.271627	0.100978	0.221367	0.300586	0.186302	0.37608	-0.154713	5	Yes
A6	123	0.0663832	0.385306	0.431718	0.259965	0.276682	0.105817	0.225845	0.345841	0.191249	0.431718	-0.205873	4	Yes
A6	124	0.0728758	0.405272	0.453891	0.276405	0.296122	0.116772	0.239074	0.365148	0.206447	0.453891	-0.214817	6	Yes
A6	125	0.0829323	0.423991	0.461964	0.280603	0.305329	0.120037	0.253462	0.371283	0.212683	0.461964	-0.208503	1	Yes
A6	126	0.0888659	0.434667	0.467084	0.288161	0.298814	0.121667	0.261766	0.377623	0.210241	0.467084	-0.205317	1	Yes
A6	127	0.0299942	0.100708	0.175471	0.123733	0.138194	0.0708878	0.0653511	0.149602	0.104541	0.175471	-0.11012	0	No
A6	128	0.0925347	0.425261	0.472691	0.295056	0.32396	0.13322	0.258898	0.383873	0.22859	0.472691	-0.213793	9	Yes
A6	129	0.108551	0.465237	0.44506	0.274282	0.345907	0.150815	0.286894	0.359671	0.248361	0.44506	-0.158166	3	Yes
A6	130	0.0341037	0.101909	0.208119	0.15326	0.203989	0.113598	0.0680062	0.18069	0.158794	0.208119	-0.140113	0	No
A6	131	0.102534	0.43127	0.495489	0.320796	0.319214	0.140074	0.266902	0.408143	0.229644	0.495489	-0.228588	1	Yes
A6	132	0.039769	0.113479	0.243027	0.186445	0.19801	0.112863	0.0766239	0.214736	0.155437	0.243027	-0.166403	0	No
A6	133	0.129872	0.495526	0.574228	0.377449	0.400169	0.184925	0.312699	0.475839	0.292547	0.574228	-0.26153	3	Yes
A6	134	0.187683	0.521728	0.599584	0.394857	0.496761	0.259222	0.354706	0.497221	0.377991	0.599584	-0.244878	1	Yes
A6	135	0.0284392	0.0828901	0.236897	0.186914	0.200888	0.120209	0.0556646	0.211906	0.160549	0.236897	-0.181233	0	No
A6	136	0.142986	0.505181	0.525059	0.362189	0.438306	0.211686	0.324083	0.443624	0.324996	0.525059	-0.200975	2	Yes
A6	137	0.0296473	0.0898385	0.280732	0.219434	0.292949	0.18253	0.0597429	0.250083	0.23774	0.292949	-0.233206	0	No
A6	138	0.187263	0.491809	0.591028	0.393297	0.458335	0.215877	0.339536	0.492162	0.337106	0.591028	-0.251492	1	Yes
A6	139	0.0426833	0.119603	0.26303	0.21594	0.216942	0.135989	0.0811429	0.239485	0.176466	0.26303	-0.181887	0	No
A6	140	0.221387	0.499062	0.615615	0.43509	0.544245	0.298622	0.360224	0.525353	0.421434	0.615615	-0.255391	1	Yes
A6	141	0.293003	0.567594	0.741795	0.53516	0.646214	0.363564	0.430298	0.638478	0.504889	0.741795	-0.311497	-4	Yes
A6	142	0.236135	0.526454	0.615056	0.44705	0.54213	0.304715	0.381295	0.531053	0.423422	0.615056	-0.233761	4	Yes
A6	143	0.236557	0.525454	0.586779	0.414966	0.471727	0.244889	0.381005	0.500872	0.358308	0.586779	-0.205774	1	Yes
A6	144	0.0348215	0.0968856	0.35051	0.300651	0.290354	0.184281	0.0658535	0.32558	0.237317	0.35051	-0.284656	0	No
A6	145	0.0342952	0.096866	0.365335	0.325317	0.371992	0.242522	0.0655806	0.345326	0.307257	0.371992	-0.306411	0	No
A6	146	0.290534	0.554626	0.659408	0.4918	0.580179	0.329104	0.42258	0.575604	0.454641	0.659408	-0.236829	1	Yes
A6	147	0.307375	0.561651	0.694859	0.530909	0.619365	0.357119	0.434513	0.612884	0.488242	0.694859	-0.260345	8	Yes
A6	148	0.129201	0.179596	0.506589	0.456197	0.499215	0.342951	0.154399	0.481393	0.421083	0.506589	-0.352191	0	No
A6	149	0.384764	0.630425	0.79299	0.627422	0.585854	0.3523	0.507594	0.710206	0.469077	0.79299	-0.285396	-2	Yes
A6	150	0.336297	0.613547	0.723907	0.555835	0.659488	0.399169	0.474922	0.639871	0.529328	0.723907	-0.248985	6	Yes
A6	151	0.341088	0.633273	0.756841	0.582897	0.704598	0.422693	0.48718	0.669869	0.563645	0.756841	-0.269661	2	Yes
A6	152	0.315182	0.594824	0.698503	0.521188	0.681926	0.40035	0.455003	0.609846	0.541138	0.698503	-0.2435	1	Yes
A6	153	0.322505	0.606042	0.661245	0.490476	0.674514	0.399293	0.464273	0.575861	0.536903	0.674514	-0.210241	6	Yes
A6	154	0.02659	0.0735918	0.251844	0.237257	0.0603581	0.0416406	0.0500909	0.24455	0.0509994	0.251844	-0.201753	0	No
A6	155	0.0316086	0.0851271	0.281529	0.268431	0.0551395	0.0377425	0.0583678	0.27498	0.046441	0.281529	-0.223162	0	No
A6	156	0.0363571	0.0907803	0.263657	0.236672	0.0453317	0.0348139	0.0635687	0.250165	0.0400728	0.263657	-0.200089	0	No
A6	157	0.281738	0.590009	0.620761	0.42575	0.52655	0.308485	0.435874	0.523255	0.417518	0.620761	-0.184887	1	Yes
A6	158	0.287632	0.574381	0.644347	0.445604	0.524423	0.303098	0.431007	0.544975	0.41376	0.644347	-0.21334	5	Yes
A6	159	0.264587	0.531579	0.428775	0.25286	0.500484	0.285993	0.398083	0.340817	0.393238	0.500484	-0.102401	3	Yes
A6	160	0.295651	0.616744	0.633939	0.419174	0.540413	0.303908	0.456197	0.526556	0.422161	0.633939	-0.177741	2	Yes
A6	161	0.288872	0.604137	0.6516	0.431281	0.55405	0.315727	0.446504	0.541441	0.434889	0.6516	-0.205096	1	Yes
A6	162	0.282137	0.59402	0.593874	0.39066	0.526278	0.293536	0.438078	0.492267	0.409907	0.593874	-0.155796	1	Yes
A6	163	0.00347618	0.00377684	0.139089	0.113362	0.0143824	0.00769361	0.00362651	0.126225	0.011038	0.139089	-0.135462	0	No
A6	164	0.246303	0.570345	0.604585	0.407856	0.504117	0.268922	0.408324	0.506221	0.38652	0.604585	-0.196261	2	Yes
A6	165	0.239941	0.569904	0.580714	0.378463	0.433568	0.222719	0.404922	0.479589	0.328143	0.580714	-0.175792	3	Yes
A6	166	0.237636	0.572068	0.403015	0.230523	0.401894	0.201024	0.404852	0.316769	0.301459	0.403015	0.00183668	1	Yes
A6	167	0.00155563	0.00306026	0.127905	0.107665	0.01731	0.0115223	0.00230795	0.117785	0.0144161	0.127905	-0.125597	0	No
A6	168	0.00417993	0.0120294	0.421738	0.417118	0.0954068	0.0618935	0.00810467	0.419428	0.0786502	0.421738	-0.413633	0	No
A6	169	0.00464917	0.0111645	0.176698	0.160558	0.0922066	0.0650072	0.00790682	0.168628	0.0786069	0.176698	-0.168791	0	No
A6	170	0.0024327	0.00353242	0.0628481	0.0482039	0.0463511	0.0287099	0.00298256	0.055526	0.0375305	0.0628481	-0.0598656	0	No
A6	171	0.228931	0.60385	0.585997	0.428229	0.500436	0.276227	0.41639	0.507113	0.388331	0.585997	-0.169607	5	Yes
A6	172	0.00506227	0.0151233	0.231412	0.254485	0.0847422	0.0555742	0.0100928	0.242948	0.0701582	0.254485	-0.244392	0	No
A6	173	0.00140067	0.00515658	0.0711177	0.0630961	0.0442064	0.0259207	0.00327863	0.0671069	0.0350635	0.0711177	-0.067839	0	No
A6	174	0.209244	0.590471	0.453733	0.308052	0.601329	0.360671	0.399857	0.380893	0.481	0.601329	-0.201471	3	Yes
A6	175	0.0304805	0.0433713	0.476227	0.504011	0.311876	0.253664	0.0369259	0.490119	0.28277	0.504011	-0.467085	0	No
A6	176	0.208921	0.587255	0.768805	0.650752	0.725309	0.46629	0.398088	0.709778	0.595799	0.768805	-0.370716	1	Yes
A6	177	0.00774806	0.0209246	0.258001	0.291661	0.216651	0.166982	0.0143363	0.274831	0.191817	0.291661	-0.277325	0	No
A6	178	0.201419	0.577336	0.603879	0.494825	0.52162	0.30604	0.389378	0.549352	0.41383	0.603879	-0.214502	3	Yes
A6	179	0.200372	0.575341	0.664252	0.558249	0.699003	0.44582	0.387856	0.611251	0.572411	0.699003	-0.311146	2	Yes
A6	180	0.195291	0.5684	0.625954	0.482011	0.675029	0.419774	0.381846	0.553982	0.547402	0.675029	-0.293184	1	Yes
A6	181	0.00310864	0.00501074	0.0553534	0.0558483	0.0477406	0.0385798	0.00405969	0.0556009	0.0431602	0.0558483	-0.0517886	0	No
A6	182	0.1903	0.566122	0.500834	0.373772	0.689464	0.435082	0.378211	0.437303	0.562273	0.689464	-0.311253	1	Yes
A6	183	0.00182526	0.00387269	0.0278698	0.027394	0.0111934	0.00873866	0.00284898	0.0276319	0.00996604	0.0278698	-0.0250209	0	No
A6	184	0.00194672	0.00445504	0.0109762	0.0124014	0.00610842	0.00530341	0.00320088	0.0116888	0.00570591	0.0124014	-0.0092005	0	No
A6	185	0.00414255	0.00751415	0.0409659	0.0456961	0.00923213	0.00823224	0.00582835	0.043331	0.00873218	0.0456961	-0.0398677	0	No
A6	186	0.141869	0.559272	0.879677	0.789586	0.775494	0.498257	0.35057	0.834632	0.636875	0.879677	-0.529107	1	Yes
A6	187	0.124616	0.525779	0.686304	0.605334	0.691858	0.423176	0.325198	0.645819	0.557517	0.691858	-0.36666	2	Yes
A6	188	0.122963	0.526659	0.846032	0.758733	0.734765	0.463114	0.324811	0.802382	0.59894	0.846032	-0.521221	2	Yes
A6	189	0.0170726	0.0444279	0.424287	0.447732	0.0997639	0.0780393	0.0307502	0.43601	0.0889016	0.447732	-0.416982	0	No
A6	190	0.0558225	0.283091	0.695025	0.601402	0.67286	0.389293	0.169457	0.648214	0.531077	0.695025	-0.525568	1	Yes
A6	191	0.0537697	0.269326	0.809917	0.725718	0.666214	0.384232	0.161548	0.767817	0.525223	0.809917	-0.648369	6	Yes
A6	192	0.0188414	0.067679	0.26743	0.278452	0.0555653	0.0391014	0.0432602	0.272941	0.0473333	0.278452	-0.235191	0	No
A6	193	0.0505999	0.260034	0.693869	0.610884	0.695042	0.410887	0.155317	0.652377	0.552964	0.695042	-0.539725	7	Yes
A6	194	0.0412192	0.243522	0.654593	0.580379	0.637081	0.359946	0.14237	0.617486	0.498514	0.654593	-0.512222	4	Yes
A6	195	0.0417514	0.247126	0.749628	0.680328	0.642236	0.356378	0.144439	0.714978	0.499307	0.749628	-0.605189	5	Yes
A6	196	0.0400935	0.23412	0.82963	0.765342	0.616976	0.330484	0.137107	0.797486	0.47373	0.82963	-0.692523	12	Yes
A6	197	0.0454465	0.25147	0.865501	0.796454	0.656473	0.36163	0.148458	0.830977	0.509052	0.865501	-0.717042	1	Yes
A6	198	0.0197624	0.069991	0.286689	0.287825	0.097735	0.0712996	0.0448767	0.287257	0.0845173	0.287825	-0.242949	0	No
A6	199	0.0321912	0.151093	0.851899	0.76206	0.523099	0.229689	0.0916422	0.806979	0.376394	0.851899	-0.760257	1	Yes
A6	200	0.0279576	0.133741	0.86321	0.770661	0.477387	0.200934	0.0808491	0.816935	0.33916	0.86321	-0.782361	6	Yes
A6	201	0.0253441	0.12563	0.850043	0.760823	0.458914	0.200253	0.0754871	0.805433	0.329583	0.850043	-0.774555	2	Yes
A6	202	0.0236536	0.118486	0.823481	0.73625	0.463349	0.203683	0.0710698	0.779866	0.333516	0.823481	-0.752411	2	Yes
A6	203	0.0161013	0.0678137	0.0393617	0.0388825	0.119585	0.0887271	0.0419575	0.0391221	0.104156	0.119585	-0.0776271	0	No
A6	204	0.0210654	0.109879	0.81797	0.731731	0.45123	0.19562	0.065472	0.77485	0.323425	0.81797	-0.752498	3	Yes
A6	205	0.023062	0.108557	0.821003	0.735314	0.434608	0.201101	0.0658094	0.778159	0.317854	0.821003	-0.755193	4	Yes
A6	206	0.0285993	0.121703	0.825298	0.737175	0.413342	0.172214	0.0751512	0.781237	0.292778	0.825298	-0.750147	3	Yes
A6	207	0.0233806	0.106601	0.802639	0.720799	0.472967	0.227426	0.0649908	0.761719	0.350196	0.802639	-0.737648	5	Yes
A6	208	0.02456	0.106164	0.788327	0.706679	0.409771	0.176159	0.0653619	0.747503	0.292965	0.788327	-0.722965	1	Yes
A6	209	0.0278077	0.105111	0.771151	0.69351	0.431281	0.216976	0.0664596	0.73233	0.324129	0.771151	-0.704691	4	Yes
A6	210	0.0313174	0.113337	0.776646	0.70469	0.412577	0.213709	0.0723271	0.740668	0.313143	0.776646	-0.704319	5	Yes
A6	211	0.0313173	0.107187	0.761405	0.691124	0.330283	0.163408	0.0692523	0.726265	0.246846	0.761405	-0.692153	3	Yes
A6	212	0.0340821	0.106836	0.755931	0.687732	0.326508	0.164712	0.0704589	0.721832	0.24561	0.755931	-0.685473	2	Yes
A6	213	0.0393284	0.111733	0.749671	0.686541	0.364252	0.185831	0.0755307	0.718106	0.275042	0.749671	-0.67414	4	Yes
A6	214	0.0595343	0.0761642	0.0662142	0.0436959	0.409682	0.434139	0.0678492	0.054955	0.421911	0.434139	-0.36629	0	No
A6	215	0.0440786	0.114749	0.70013	0.631855	0.321082	0.152197	0.0794139	0.665993	0.236639	0.70013	-0.620716	1	Yes
A6	216	0.0530785	0.117241	0.696688	0.631664	0.586634	0.486215	0.0851599	0.664176	0.536425	0.696688	-0.611528	5	Yes
A6	217	0.0625793	0.137765	0.66914	0.627133	0.236817	0.100644	0.100172	0.648136	0.168731	0.66914	-0.568968	1	Yes
A6	218	0.19019	0.24231	0.777922	0.662218	0.663808	0.536834	0.21625	0.72007	0.600321	0.777922	-0.561671	1	Yes
A6	219	0.0824711	0.158386	0.635182	0.621918	0.548323	0.490912	0.120429	0.62855	0.519618	0.635182	-0.514753	2	Yes
A6	220	0.0212176	0.0420317	0.0272503	0.030194	0.359716	0.423284	0.0316247	0.0287222	0.3915	0.423284	-0.391659	0	No
A6	221	0.012553	0.0266695	0.0311033	0.0370192	0.32337	0.398399	0.0196113	0.0340613	0.360884	0.398399	-0.378788	0	No
A6	222	0.131015	0.259789	0.672402	0.570452	0.226881	0.0873818	0.195402	0.621427	0.157131	0.672402	-0.477	3	Yes
A6	223	0.210192	0.420143	0.800332	0.639174	0.62548	0.523347	0.315167	0.719753	0.574414	0.800332	-0.485165	1	Yes
A6	224	0.0237833	0.0570028	0.0157506	0.0211051	0.341864	0.408976	0.040393	0.0184278	0.37542	0.408976	-0.368583	0	No
A6	225	0.00235641	0.00535116	0.00299234	0.00428287	0.00556278	0.00444092	0.00385378	0.0036376	0.00500185	0.00556278	-0.001709	0	No
A6	226	0.253231	0.478429	0.818329	0.650008	0.683421	0.561958	0.36583	0.734168	0.622689	0.818329	-0.452499	-3	Yes
A6	227	0.0121676	0.0266335	0.0174936	0.0268117	0.410277	0.452526	0.0194005	0.0221527	0.431401	0.452526	-0.433126	0	No
A6	228	0.00224831	0.00531147	0.00278527	0.00326039	0.00598651	0.00558182	0.00377989	0.00302283	0.00578417	0.00598651	-0.00220663	0	No
A6	229	0.0163111	0.0324086	0.00504943	0.00611419	0.00599237	0.00497777	0.0243599	0.00558181	0.00548507	0.00611419	0.0182457	0	No
A6	230	0.229776	0.480146	0.727753	0.488856	0.644661	0.536043	0.354961	0.608304	0.590352	0.727753	-0.372791	1	Yes
A6	231	0.232063	0.483256	0.768296	0.525161	0.713223	0.596643	0.357659	0.646729	0.654933	0.768296	-0.410637	2	Yes
A6	232	0.0342576	0.0871068	0.0849153	0.090501	0.0267232	0.02379	0.0606822	0.0877082	0.0252566	0.090501	-0.0298188	0	No
A6	233	0.29324	0.604863	0.825545	0.596136	0.820709	0.684635	0.449051	0.71084	0.752672	0.825545	-0.376494	-4	Yes
A6	234	0.0433176	0.0955362	0.040191	0.081917	0.073983	0.0637961	0.0694269	0.061054	0.0688896	0.081917	-0.0124901	0	No
A6	235	0.249754	0.542021	0.774685	0.5384	0.757264	0.629462	0.395887	0.656543	0.693363	0.774685	-0.378798	2	Yes
A6	236	0.278151	0.597228	0.78567	0.555637	0.747046	0.62621	0.437689	0.670653	0.686628	0.78567	-0.34798	3	Yes
A6	237	0.299008	0.634143	0.807059	0.568267	0.81519	0.672865	0.466575	0.687663	0.744027	0.81519	-0.348614	6	Yes
A6	238	0.309126	0.648764	0.813382	0.585456	0.827906	0.686212	0.478945	0.699419	0.757059	0.827906	-0.348962	1	Yes
A6	239	0.0654467	0.141283	0.0533803	0.103013	0.153359	0.120027	0.103365	0.0781967	0.136693	0.153359	-0.0499943	0	No
A6	240	0.313751	0.656615	0.800232	0.570858	0.829338	0.688631	0.485183	0.685545	0.758984	0.829338	-0.344155	1	Yes
A6	241	0.322581	0.659284	0.805883	0.570876	0.831287	0.688597	0.490932	0.68838	0.759942	0.831287	-0.340355	1	Yes
A6	242	0.0419739	0.0915783	0.0421328	0.0960715	0.0264314	0.0302632	0.0667761	0.0691022	0.0283473	0.0960715	-0.0292954	0	No
A6	243	0.355053	0.699632	0.827615	0.589305	0.832577	0.688769	0.527343	0.70846	0.760673	0.832577	-0.305234	4	Yes
A6	244	0.0427864	0.0900081	0.0410745	0.0991861	0.0257108	0.0266361	0.0663973	0.0701303	0.0261735	0.0991861	-0.0327888	0	No
A6	245	0.00630096	0.0127519	0.0109035	0.0230102	0.00759458	0.00695284	0.00952641	0.0169568	0.00727371	0.0230102	-0.0134837	0	No
A6	246	0.0497846	0.102455	0.0665275	0.145729	0.0459901	0.047993	0.0761196	0.106128	0.0469915	0.145729	-0.069609	0	No
A6	247	0.366284	0.696783	0.835594	0.612893	0.820693	0.652173	0.531534	0.724243	0.736433	0.835594	-0.30406	2	Yes
A6	248	0.0694562	0.132903	0.147875	0.253796	0.132311	0.141719	0.10118	0.200836	0.137015	0.253796	-0.152617	0	No
A6	249	0.393949	0.740654	0.940868	0.769914	0.917358	0.74609	0.567302	0.855391	0.831724	0.940868	-0.373566	1	Yes
A6	250	0.0845172	0.157591	0.048259	0.123712	0.0277205	0.0331652	0.121054	0.0859856	0.0304428	0.123712	-0.00265776	0	No
A6	251	0.434189	0.806417	0.939738	0.773179	0.915287	0.743601	0.620303	0.856458	0.829444	0.939738	-0.319435	1	Yes
A6	252	0.0577438	0.0921636	0.0506554	0.120784	0.0300952	0.0373753	0.0749537	0.0857197	0.0337353	0.120784	-0.0458302	0	No
A6	253	0.437374	0.838628	0.95427	0.785676	0.924572	0.714994	0.638001	0.869973	0.819783	0.95427	-0.316269	-2	Yes
A6	254	0.428713	0.857133	0.943475	0.75735	0.916261	0.690697	0.642923	0.850412	0.803479	0.943475	-0.300552	6	Yes
A6	255	0.421236	0.85566	0.949472	0.768154	0.915056	0.693119	0.638448	0.858813	0.804088	0.949472	-0.311024	2	Yes
A6	256	0.420324	0.843402	0.953208	0.779755	0.917902	0.696403	0.631863	0.866481	0.807152	0.953208	-0.321344	5	Yes
A6	257	0.431401	0.870266	0.945295	0.759637	0.918989	0.699896	0.650834	0.852466	0.809443	0.945295	-0.294461	2	Yes
A6	258	0.465593	0.89298	0.956648	0.796652	0.925837	0.72084	0.679287	0.87665	0.823338	0.956648	-0.277361	3	Yes
A6	259	0.489511	0.90142	0.958066	0.814558	0.93579	0.756728	0.695465	0.886312	0.846259	0.958066	-0.2626	3	Yes
A6	260	0.0447918	0.0484383	0.0305541	0.0735034	0.0349763	0.0441983	0.0466151	0.0520287	0.0395873	0.0735034	-0.0268883	0	No
A6	261	0.535182	0.913369	0.962441	0.854059	0.944991	0.801343	0.724276	0.90825	0.873167	0.962441	-0.238166	4	Yes
A6	262	0.558033	0.929354	0.963881	0.862952	0.946033	0.811348	0.743693	0.913416	0.878691	0.963881	-0.220187	1	Yes
A6	263	0.584753	0.937925	0.96782	0.881106	0.950785	0.825805	0.761339	0.924463	0.888295	0.96782	-0.206481	3	Yes
A6	264	0.0197399	0.0174854	0.0101407	0.0240612	0.0154917	0.0215293	0.0186126	0.017101	0.0185105	0.0240612	-0.0054486	0	No
A6	265	0.578713	0.918718	0.965399	0.880651	0.952686	0.835813	0.748716	0.923025	0.89425	0.965399	-0.216683	5	Yes
A6	266	0.0197021	0.0177462	0.0115373	0.0241357	0.0157519	0.0213276	0.0187242	0.0178365	0.0185397	0.0241357	-0.00541155	0	No
A6	267	0.2003	0.399347	0.0146416	0.032704	0.0163098	0.0233996	0.299824	0.0236728	0.0198547	0.032704	0.26712	1	Yes
A6	268	0.0406972	0.0359159	0.0150174	0.0331294	0.0138233	0.0208728	0.0383065	0.0240734	0.0173481	0.0331294	0.00517717	0	No
A6	269	0.635665	0.948616	0.972353	0.89892	0.93776	0.822388	0.79214	0.935636	0.880074	0.972353	-0.180212	2	Yes
A6	270	0.641254	0.948803	0.97663	0.907307	0.94823	0.833505	0.795029	0.941968	0.890868	0.97663	-0.181602	2	Yes
A6	271	0.614564	0.928516	0.972863	0.900575	0.958145	0.845305	0.77154	0.936719	0.901725	0.972863	-0.201323	1	Yes
A6	272	0.651705	0.954125	0.973149	0.904713	0.953577	0.838333	0.802915	0.938931	0.895955	0.973149	-0.170234	2	Yes
A6	273	0.65887	0.955013	0.977395	0.910011	0.958139	0.848087	0.806942	0.943703	0.903113	0.977395	-0.170453	2	Yes
A6	274	0.695705	0.955834	0.972988	0.911452	0.960932	0.866707	0.825769	0.94222	0.913819	0.972988	-0.147219	2	Yes
A6	275	0.0579502	0.0399273	0.0179774	0.0316117	0.0304678	0.0385876	0.0489387	0.0247946	0.0345277	0.0385876	0.0103512	0	No
A6	276	0.0576523	0.0375286	0.00881556	0.0189201	0.0149746	0.0195528	0.0475904	0.0138679	0.0172637	0.0195528	0.0280377	0	No
A6	277	0.0076456	0.00565437	0.00387257	0.00675277	0.0183185	0.0283956	0.00664999	0.00531267	0.023357	0.0283956	-0.0217456	0	No
A6	278	0.711613	0.90235	0.956951	0.897648	0.939188	0.878712	0.806982	0.927299	0.90895	0.956951	-0.149969	3	Yes
A6	279	0.733491	0.922704	0.96769	0.908368	0.955347	0.900776	0.828098	0.938029	0.928062	0.96769	-0.139593	-2	Yes
A6	280	0.750798	0.943912	0.978455	0.926194	0.963683	0.911418	0.847355	0.952325	0.937551	0.978455	-0.131101	2	Yes
A6	281	0.749371	0.943998	0.975808	0.924362	0.958819	0.903838	0.846685	0.950085	0.931328	0.975808	-0.129124	2	Yes
A6	282	0.789113	0.96229	0.980959	0.931235	0.968006	0.921586	0.875701	0.956097	0.944796	0.980959	-0.105257	-2	Yes
A6	283	0.00351288	0.0022826	0.000543013	0.000430293	0.000757819	0.00114416	0.00289774	0.000486653	0.000950992	0.00114416	0.00175357	0	No
A6	284	0.00291738	0.000709288	0.000317958	0.000145138	0.000796954	0.00083612	0.00181334	0.000231548	0.000816537	0.00083612	0.000977216	0	No
A6	285	0.0180802	0.00442403	0.0063585	0.00318471	0.00568814	0.00424681	0.0112521	0.00477161	0.00496748	0.0063585	0.00489362	0	No
A6	286	0.160434	0.147013	0.264086	0.0656716	0.180305	0.0834662	0.153723	0.164879	0.131885	0.264086	-0.110363	0	No
A6	287	0.0809838	0.0673635	0.0861151	0.0213608	0.0612329	0.0296586	0.0741737	0.053738	0.0454458	0.0861151	-0.0119415	0	No
A6	288	0.073321	0.0595164	0.0513834	0.0118143	0.029254	0.0149611	0.0664187	0.0315989	0.0221076	0.0513834	0.0150353	0	No
A6	289	0.0612883	0.0622165	0.0201541	0.00432526	0.0132518	0.0097561	0.0617524	0.0122397	0.0115039	0.0201541	0.0415983	0	No
A6	290	0.0634115	0.0635995	0.0240202	0.00356824	0.0124594	0.00316456	0.0635055	0.0137942	0.00781196	0.0240202	0.0394853	0	No
A6	291	0.0863402	0.0658888	0.081448	0.0162162	0.0544444	0.0275288	0.0761145	0.0488321	0.0409866	0.081448	-0.00533345	0	No
A6	292	0.0762274	0.0661613	0.0240885	0.0063234	0.0129213	0.00775695	0.0711943	0.015206	0.0103391	0.0240885	0.0471058	0	No
A6	293	0.0799727	0.081386	0.0268362	0.00186916	0.00828893	0.00666223	0.0806793	0.0143527	0.00747558	0.0268362	0.0538432	0	No
A6	294	0.104272	0.122505	0.0719368	0.00968992	0.033121	0.00914849	0.113388	0.0408133	0.0211348	0.0719368	0.0414516	0	No
A6	295	0.149801	0.173428	0.0807018	0.0168244	0.0554775	0.0378727	0.161614	0.0487631	0.0466751	0.0807018	0.0809126	0	No
A6	296	0.0190972	0.00105263	0.0614203	0.0110988	0.0217391	0.00683761	0.0100749	0.0362596	0.0142884	0.0614203	-0.0513454	0	No
A6	297	0.0210816	0.00112108	0.0700197	0.00906002	0.0349206	0.0166667	0.0111013	0.0395399	0.0257937	0.0700197	-0.0589184	0	No
A6	298	0.0187617	0	0.0773869	0.00917431	0.026764	0.00800712	0.00938086	0.0432806	0.0173856	0.0773869	-0.0680061	0	No
A6	299	0.0184287	0.00117096	0.0786749	0.00700935	0.0380165	0.0260323	0.00979984	0.0428421	0.0320244	0.0786749	-0.0688751	0	No
A6	300	0	0.00234742	0.00556174	0.00117509	0.00253378	0.000909091	0.00117371	0.00336841	0.00172144	0.00556174	-0.00438803	0	No
A6	301	0.0011274	0	0.00714286	0.00246002	0.0141218	0.0136319	0.000563698	0.00480144	0.0138769	0.0141218	-0.0135581	0	No
A6	302	0	0.0134128	0.0144578	0.00371747	0.0206463	0.018664	0.00670641	0.00908765	0.0196552	0.0206463	-0.0139399	0	No
A6	303	0.00357569	0.015083	0.004914	0.00249688	0.00547445	0.00296443	0.00932932	0.00370544	0.00421944	0.00547445	0.00385487	0	No
A6	304	0.00361011	0.00763359	0.0100125	0.0100251	0.00276498	0.00198807	0.00562185	0.0100188	0.00237652	0.0100251	-0.00440321	0	No
A6	305	0.00127389	0.00949367	0.00520156	0	0.000954198	0.00204082	0.00538378	0.00260078	0.00149751	0.00520156	0.000182218	0	No
CO2	1	0	0	0.0057971	0	0.00655022	0	0	0.00289855	0.00327511	0.00655022	-0.00655022	0	NO
CO2	2	0.2	0	0	0	0.00406504	0	0.1	0	0.00203252	0.00406504	0.095935	0	NO
CO2	3	0	0	0.00251256	0	0.00178253	0	0	0.00125628	0.000891266	0.00251256	-0.00251256	0	NO
CO2	4	0	0	0	0	0.00671141	0	0	0	0.0033557	0.00671141	-0.00671141	0	NO
CO2	5	0	0	0	0	0.00628931	0.00416667	0	0	0.00522799	0.00628931	-0.00628931	0	NO
CO2	6	0	0.15	0.0956341	0.0578947	0.0645646	0.0688259	0.075	0.0767644	0.0666952	0.0956341	-0.0206341	0	NO
CO2	7	0	0	0.00519031	0.00446429	0.00534759	0.00389105	0	0.0048273	0.00461932	0.00534759	-0.00534759	0	NO
CO2	8	0	0	0.00777605	0.0168067	0.0102302	0.018315	0	0.0122914	0.0142726	0.018315	-0.018315	0	NO
CO2	9	0.153846	0.102564	0.0840611	0.0607029	0.0625663	0.0641892	0.128205	0.072382	0.0633777	0.0840611	0.044144	0	NO	YES
CO2	10	0.0769231	0.0952381	0.0526829	0.0429799	0.032381	0.0548387	0.0860806	0.0478314	0.0436098	0.0548387	0.0312419	0	NO
CO2	11	0.2	0	0.0366442	0.0418994	0.0328638	0.0384615	0.1	0.0392718	0.0356627	0.0418994	0.0581006	0	NO
CO2	12	0	0	0.00187091	0.00275482	0	0	0	0.00231286	0	0.00275482	-0.00275482	0	NO
CO2	13	0	0	0.00738689	0.00271003	0.00180343	0.00615385	0	0.00504846	0.00397864	0.00738689	-0.00738689	0	NO
CO2	14	0.222222	0.0681818	0.0515654	0.0485175	0.044843	0.0638298	0.145202	0.0500414	0.0543364	0.0638298	0.0813722	0	NO
CO2	15	0	0	0.000904159	0.00266667	0.000888889	0.00299401	0	0.00178541	0.00194145	0.00299401	-0.00299401	0	NO
CO2	16	0	0	0.00717489	0.0238727	0	0.00588235	0	0.0155238	0.00294118	0.0238727	-0.0238727	0	NO
CO2	17	0	0.0222222	0.0432099	0.0447368	0.0346921	0.0345821	0.0111111	0.0439734	0.0346371	0.0447368	-0.0336257	0	NO
CO2	18	0.0454545	0	0.0304613	0.0498688	0.00424809	0.0056338	0.0227273	0.040165	0.00494095	0.0498688	-0.0271415	0	NO
CO2	19	0.181818	0.0434783	0.0450216	0.0487179	0.074565	0.0716253	0.112648	0.0468698	0.0730952	0.074565	0.0380832	0	NO
CO2	20	0.181818	0.0434783	0.101796	0.13555	0.0722496	0.0889488	0.112648	0.118673	0.0805992	0.13555	-0.0229017	0	NO
CO2	21	0.0454545	0	0.0561139	0.100503	0.000809061	0	0.0227273	0.0783082	0.000404531	0.100503	-0.0777752	0	NO
CO2	22	0.0454545	0.0612245	0.0371901	0.025	0.0361446	0.0472441	0.0533395	0.031095	0.0416943	0.0472441	0.00609542	0	NO
CO2	23	0.0454545	0	0.00163532	0.00247525	0.000796813	0	0.0227273	0.00205529	0.000398406	0.00247525	0.020252	0	NO
CO2	24	0	0	0.00406835	0.00246305	0.00158228	0	0	0.0032657	0.000791139	0.00406835	-0.00406835	0	NO
CO2	25	0	0	0.0202758	0.0123153	0.0180676	0.0103896	0	0.0162955	0.0142286	0.0202758	-0.0202758	0	NO
CO2	26	0	0.02	0.00159872	0.00487805	0.000783085	0	0.01	0.00323838	0.000391543	0.00487805	0.00512195	0	NO
CO2	27	0	0	0.000796178	0	0	0	0	0.000398089	0	0.000796178	-0.000796178	0	NO
CO2	28	0.047619	0.02	0.0927835	0.121065	0.0185185	0.0204082	0.0338095	0.106924	0.0194633	0.121065	-0.0872559	0	NO
CO2	29	0	0.0196078	0.000787402	0.00242131	0	0	0.00980392	0.00160435	0	0.00242131	0.00738261	0	NO
CO2	30	0.259259	0.0196078	0.0203443	0.0119904	0.0199234	0.0151899	0.139434	0.0161673	0.0175566	0.0203443	0.119089	0	NO
CO2	31	0.291667	0.0192308	0.0263158	0.0143198	0.0205167	0.0175	0.155449	0.0203178	0.0190084	0.0263158	0.129133	0	NO
CO2	32	0.125	0.0192308	0.0274809	0.0166271	0.0196375	0.0223881	0.0721154	0.022054	0.0210128	0.0274809	0.0446345	0	NO
CO2	33	0	0	0.00530705	0.00468384	0.00298285	0.002457	0	0.00499545	0.00271993	0.00530705	-0.00530705	0	NO
CO2	34	0.0833333	0.0188679	0.0405904	0.0276498	0.0450909	0.0365854	0.0511006	0.0341201	0.0408381	0.0450909	0.00600972	0	NO
CO2	35	0.0833333	0.0188679	0.0338733	0.0251716	0.0385174	0.0317848	0.0511006	0.0295225	0.0351511	0.0385174	0.0125832	0	NO
CO2	36	0.16	0	0.0380673	0.0181818	0.0439481	0.0317848	0.08	0.0281246	0.0378665	0.0439481	0.0360519	0	NO
CO2	37	0	0	0.00430725	0	0	0	0	0.00215363	0	0.00430725	-0.00430725	0	NO
CO2	38	0	0	0.0021322	0	0.00070028	0	0	0.0010661	0.00035014	0.0021322	-0.0021322	0	NO
CO2	39	0.111111	0	0.0318471	0.0475162	0.0453278	0.0333333	0.0555556	0.0396817	0.0393305	0.0475162	0.00803936	0	NO
CO2	40	0.25	0.0508475	0.0317125	0.0564854	0.0426997	0.062069	0.150424	0.0440989	0.0523843	0.062069	0.0883548	0	NO
CO2	41	0.341463	0.0508475	0.0319444	0.0593047	0.0603448	0.110151	0.196155	0.0456246	0.085248	0.110151	0.0860042	0	NO
CO2	42	0.325581	0.0333333	0.0435967	0.0598802	0.0803342	0.125	0.179457	0.0517385	0.102667	0.125	0.0544574	0	NO
CO2	43	0.340909	0.0333333	0.041384	0.0627451	0.0708812	0.114754	0.187121	0.0520645	0.0928177	0.114754	0.0723671	0	NO
CO2	44	0.23913	0.0806452	0.0390836	0.0580271	0.0689223	0.105159	0.159888	0.0485553	0.0870405	0.105159	0.0547291	0	NO
CO2	45	0.152174	0.0294118	0.0364238	0.047081	0.0566502	0.0800781	0.0907928	0.0417524	0.0683642	0.0800781	0.0107147	0	NO
CO2	46	0	0	0.000632511	0	0	0	0	0.000316256	0	0.000632511	-0.000632511	0	NO
CO2	47	0	0	0.00122175	0	0.00226757	0	0	0.000610874	0.00113379	0.00226757	-0.00226757	0	NO
CO2	48	0.280702	0.0657895	0.0941943	0.0949153	0.127174	0.141869	0.173246	0.0945548	0.134521	0.141869	0.0313771	0	NO
CO2	49	0.175439	0.0779221	0.0927655	0.0954774	0.122133	0.126904	0.12668	0.0941214	0.124518	0.126904	-0.000223216	0	NO
CO2	50	0.206897	0.144578	0.0693642	0.0842975	0.105815	0.111853	0.175737	0.0768308	0.108834	0.111853	0.0638843	0	NO
CO2	51	0.0461538	0	0.00113766	0	0.00254582	0	0.0230769	0.000568828	0.00127291	0.00254582	0.0205311	0	NO
CO2	52	0	0	0.000564653	0.00318471	0.00151668	0.00166667	0	0.00187468	0.00159168	0.00318471	-0.00318471	0	NO
CO2	53	0.126984	0.0454545	0.0387205	0.0581761	0.0521303	0.0561983	0.0862193	0.0484483	0.0541643	0.0581761	0.0280432	0	NO
CO2	54	0.015873	0	0.00220264	0	0.00295712	0	0.00793651	0.00110132	0.00147856	0.00295712	0.00497939	0	NO
CO2	55	0.123077	0.106383	0.0595238	0.0482866	0.0680934	0.0846645	0.11473	0.0539052	0.076379	0.0846645	0.0300654	0	NO
CO2	56	0.115942	0.123711	0.0584174	0.0506912	0.0734945	0.0765625	0.119827	0.0545543	0.0750285	0.0765625	0.0432642	0	NO
CO2	57	0.0144928	0	0.00158395	0.00304878	0.000471476	0	0.00724638	0.00231636	0.000235738	0.00304878	0.0041976	0	NO
CO2	58	0	0	0.00105319	0	0	0	0	0.000526593	0	0.00105319	-0.00105319	0	NO
CO2	59	0	0	0	0.00151515	0	0	0	0.000757576	0	0.00151515	-0.00151515	0	NO
CO2	60	0.0144928	0	0	0	0.000928505	0	0.00724638	0	0.000464253	0.000928505	0.00631787	0	NO
CO2	61	0	0	0	0.00151745	0	0	0	0.000758725	0	0.00151745	-0.00151745	0	NO
CO2	62	0	0	0.00105988	0.0015015	0	0	0	0.00128069	0	0.0015015	-0.0015015	0	NO
CO2	63	0.012987	0	0.00166205	0.00156986	0.0019084	0.00312012	0.00649351	0.00161595	0.00251426	0.00312012	0.00337338	0	NO
CO2	64	0.131579	0.0107527	0.0134378	0.0176565	0.0223518	0.0253968	0.0711658	0.0155472	0.0238743	0.0253968	0.045769	0	NO
CO2	65	0.131579	0.0212766	0.0117188	0.0144462	0.0213696	0.022293	0.0764278	0.0130825	0.0218313	0.022293	0.0541348	0	NO
CO2	66	0.025641	0	0.00277316	0.00316456	0.000966651	0.00316957	0.0128205	0.00296886	0.00206811	0.00316957	0.00965094	0	NO
CO2	67	0.0384615	0	0.00387597	0.00314465	0.000483793	0.00316456	0.0192308	0.00351031	0.00182417	0.00387597	0.0153548	0	NO
CO2	68	0.0769231	0.0210526	0.00725446	0.0190174	0.00584795	0.0128824	0.0489879	0.0131359	0.0093652	0.0190174	0.0299704	0	NO
CO2	69	0.025641	0.0105263	0.00558036	0.00784929	0.00438383	0.00648298	0.0180837	0.00671483	0.00543341	0.00784929	0.0102344	0	NO
CO2	70	0.0128205	0	0.000556174	0	0.000484262	0.00161812	0.00641026	0.000278087	0.00105119	0.00161812	0.00479213	0	NO
CO2	71	0.0394737	0	0.00277316	0.00314465	0.000486381	0.00325733	0.0197368	0.0029589	0.00187186	0.00325733	0.0164795	0	NO
CO2	72	0	0	0.00110254	0	0	0	0	0.000551268	0	0.00110254	-0.00110254	0	NO
CO2	73	0	0	0	0	0	0	0	0	0	0	0	0	NO
CO2	74	0	0.00943396	0	0	0	0	0.00471698	0	0	0	0.00471698	0	NO
CO2	75	0	0	0	0	0.00145843	0	0	0	0.000729217	0.00145843	-0.00145843	0	NO
CO2	76	0.0533333	0.0186916	0.00442723	0.003125	0.0014627	0.00491803	0.0360125	0.00377611	0.00319037	0.00491803	0.0310944	0	NO
CO2	77	0.08	0.046729	0.00940265	0.00625	0.00730282	0.014827	0.0633645	0.00782633	0.0110649	0.014827	0.0485375	0	NO
CO2	78	0.05	0	0.00220751	0.00312012	0.00146128	0.00328407	0.025	0.00266382	0.00237267	0.00328407	0.0217159	0	NO
CO2	79	0.0352941	0	0.00277162	0.00310078	0.00243546	0.00330579	0.0176471	0.0029362	0.00287062	0.00330579	0.0143413	0	NO
CO2	80	0.202247	0.0619469	0.0170799	0.0139104	0.0155415	0.0245902	0.132097	0.0154951	0.0200658	0.0245902	0.107507	0	NO
CO2	81	0	0	0.000543183	0	0.00387785	0	0	0.000271592	0.00193892	0.00387785	-0.00387785	0	NO
CO2	82	0.305556	0.109244	0.0480256	0.0445469	0.0387597	0.0620915	0.2074	0.0462862	0.0504256	0.0620915	0.145308	0	NO
CO2	83	0.321429	0.150794	0.0577231	0.0656489	0.0558524	0.101266	0.236111	0.061686	0.0785591	0.101266	0.134845	0	NO
CO2	84	0.274336	0.171875	0.0668464	0.0743034	0.0717511	0.133443	0.223106	0.0705749	0.102597	0.133443	0.0896625	0	NO
CO2	85	0.22807	0.19403	0.0613155	0.0865385	0.0697551	0.146903	0.21105	0.073927	0.108329	0.146903	0.0641474	0	NO
CO2	86	0.310606	0.333333	0.0595883	0.1	0.0871134	0.188333	0.32197	0.0797941	0.137723	0.188333	0.133636	0	NO
CO2	87	0	0	0.000516262	0.00288184	0.00197336	0	0	0.00169905	0.00098668	0.00288184	-0.00288184	0	NO
CO2	88	0	0	0.00101574	0	0.00147493	0.00152672	0	0.000507872	0.00150082	0.00152672	-0.00152672	0	NO
CO2	89	0.318681	0.304094	0.119662	0.0974212	0.130244	0.151424	0.311387	0.108542	0.140834	0.151424	0.159963	0	NO
CO2	90	0	0	0.00298507	0	0	0.00296736	0	0.00149254	0.00148368	0.00298507	-0.00298507	0	NO
CO2	91	0.00531915	0.00276243	0.00365631	0	0	0.0015625	0.00404079	0.00182815	0.00078125	0.00365631	0.000384483	0	NO
CO2	92	0.0052356	0.00531915	0.00450161	0	0.000593472	0.00327869	0.00527738	0.0022508	0.00193608	0.00450161	0.000775768	0	NO
CO2	93	0.153061	0.156171	0.0779055	0.0730435	0.0767414	0.088853	0.154616	0.0754745	0.0827972	0.088853	0.0657633	0	NO
CO2	94	0.187215	0.126609	0.0529132	0.0584416	0.0606226	0.0464768	0.156912	0.0556774	0.0535497	0.0606226	0.0962894	0	NO
CO2	95	0.172414	0.11691	0.0471753	0.0574163	0.0458221	0.0610465	0.144662	0.0522958	0.0534343	0.0610465	0.0836155	0	NO
CO2	96	0	0	0.00220629	0	0.000517598	0	0	0.00110314	0.000258799	0.00220629	-0.00220629	0	NO
CO2	97	0.142857	0.0625674	0.0333007	0.0344828	0.0221281	0.0336239	0.102712	0.0338917	0.027876	0.0344828	0.0682295	0	NO
CO2	98	0	0.000942507	0.000433088	0.00120482	0.000865801	0.00226757	0.000471254	0.000818954	0.00156669	0.00226757	-0.00179632	0	NO
CO2	99	0	0.000911577	0.000829531	0	0.000414594	0	0.000455789	0.000414766	0.000207297	0.000829531	-0.000373743	0	NO
CO2	100	0	0.000890472	0.000398406	0	0.00079968	0	0.000445236	0.000199203	0.00039984	0.00079968	-0.000354444	0	NO
CO2	101	0	0.000874126	0.00195084	0.00107181	0.00275808	0.00298211	0.000437063	0.00151133	0.00287009	0.00298211	-0.00254504	0	NO
CO2	102	0.219718	0.084471	0.142536	0.149948	0.10771	0.145208	0.152095	0.146242	0.126459	0.149948	0.00214636	0	NO
CO2	103	0.241558	0.0817506	0.108294	0.106533	0.0657154	0.0843486	0.161655	0.107413	0.075032	0.108294	0.0533604	0	NO
CO2	104	0.00257069	0.00406174	0.00215672	0.00298211	0.00185736	0.00370028	0.00331622	0.00256941	0.00277882	0.00370028	-0.000384061	0	NO
CO2	105	0.00252525	0.00237906	0.00105746	0.00389105	0.00145932	0.00180995	0.00245216	0.00247425	0.00163464	0.00389105	-0.00143889	0	NO
CO2	106	0.154028	0.0854962	0.102115	0.114469	0.0931912	0.124382	0.119762	0.108292	0.108787	0.124382	-0.0046199	0	NO
CO2	107	0.00211864	0.00567376	0.00291206	0.00632911	0.00258472	0.00379987	0.0038962	0.00462058	0.0031923	0.00632911	-0.00243291	0	NO
CO2	108	0.00371747	0.00591716	0.00487179	0.00847458	0.00647668	0.00576369	0.00481732	0.00667319	0.00612019	0.00847458	-0.00365726	0	NO
CO2	109	0.343122	0.148974	0.297565	0.28281	0.328941	0.381288	0.246048	0.290187	0.355115	0.381288	-0.13524	0	NO
CO2	110	0.391599	0.163854	0.281849	0.264491	0.251165	0.264623	0.277727	0.27317	0.257894	0.281849	-0.00412219	0	NO
CO2	111	0.0065189	0.0110994	0.00618597	0.00480513	0.0026904	0.00404858	0.00880914	0.00549555	0.00336949	0.00618597	0.00262317	0	NO
CO2	112	0.177461	0.0985915	0.0974771	0.162913	0.0985424	0.139279	0.138026	0.130195	0.118911	0.162913	-0.0248862	0	NO
CO2	113	0.169576	0.090636	0.0746614	0.143335	0.084922	0.122299	0.130106	0.108998	0.103611	0.143335	-0.0132289	0	NO
CO2	114	0.00595948	0.00488043	0.00360082	0.00369004	0.0053407	0.00275374	0.00541995	0.00364543	0.00404722	0.0053407	7.92527e-05	0	NO
CO2	115	0.124855	0.0775862	0.106227	0.103723	0.0982159	0.0789775	0.101221	0.104975	0.0885967	0.106227	-0.00500566	0	NO
CO2	116	0.0180995	0.0103823	0.00343321	0.00255646	0.00169147	0.00256223	0.0142409	0.00299483	0.00212685	0.00343321	0.0108077	0	NO
CO2	117	0.0176796	0.00842697	0.00337579	0.00251995	0.0015015	0.00108186	0.0130533	0.00294787	0.00129168	0.00337579	0.00967748	0	NO
CO2	118	0.0206746	0.0134884	0.00377245	0.00331126	0.00147856	0.00107681	0.0170815	0.00354185	0.00127769	0.00377245	0.0133091	0	NO
CO2	119	0.0986066	0.0351526	0.058648	0.0459205	0.0449365	0.0324652	0.0668796	0.0522842	0.0387009	0.058648	0.00823168	0	NO
CO2	120	0.01875	0.00638978	0.00715433	0.00685484	0.0044501	0.00419287	0.0125699	0.00700458	0.00432148	0.00715433	0.00541556	0	NO
CO2	121	0.105046	0.0313351	0.0653031	0.0473684	0.0520734	0.042738	0.0681907	0.0563358	0.0474057	0.0653031	0.00288761	0	NO
CO2	122	0.13	0.0337382	0.0552032	0.046549	0.0496894	0.04809	0.0818691	0.0508761	0.0488897	0.0552032	0.0266659	0	NO
CO2	123	0.110568	0.0267142	0.0471285	0.0445057	0.052951	0.0535537	0.0686408	0.0458171	0.0532524	0.0535537	0.0150871	0	NO
CO2	124	0.0853778	0.0243363	0.0430454	0.0425283	0.0513013	0.0527687	0.0548571	0.0427869	0.052035	0.0527687	0.00208832	0	NO
CO2	125	0.0703125	0.0232762	0.0266889	0.0367394	0.0379822	0.0497925	0.0467944	0.0317141	0.0438874	0.0497925	-0.00299816	0	NO
CO2	126	0.0780488	0.0239651	0.0322052	0.052809	0.0449842	0.0598765	0.051007	0.0425071	0.0524304	0.0598765	-0.00886958	0	NO
CO2	127	0.0653021	0.0266781	0.032107	0.0499089	0.051101	0.0557876	0.0459901	0.041008	0.0534443	0.0557876	-0.00979745	0	NO
CO2	128	0.0634006	0.0158255	0.0297549	0.0333214	0.0353005	0.0286634	0.039613	0.0315381	0.0319819	0.0353005	0.00431258	0	NO
CO2	129	0.02	0.0126904	0.00645001	0.00858811	0.00728735	0.00502793	0.0163452	0.00751906	0.00615764	0.00858811	0.00775706	0	NO
CO2	130	0.0148992	0.00885329	0.00706112	0.00846597	0.00477766	0.0049033	0.0118762	0.00776354	0.00484048	0.00846597	0.00341028	0	NO
CO2	131	0.00361011	0.00510856	0.00509894	0.00439932	0.00524454	0.00406614	0.00435933	0.00474913	0.00465534	0.00524454	-0.000885209	0	NO
CO2	132	0.111312	0.0305214	0.0564672	0.0601681	0.0706594	0.0674879	0.0709168	0.0583176	0.0690737	0.0706594	0.000257405	0	NO
CO2	133	0.0950226	0.0170871	0.0362544	0.0352091	0.0349451	0.0451846	0.0560548	0.0357318	0.0400648	0.0451846	0.0108702	0	NO
CO2	134	0.0953678	0.0273159	0.0403131	0.041692	0.039916	0.0466347	0.0613419	0.0410025	0.0432754	0.0466347	0.0147071	0	NO
CO2	135	0.0681818	0.00869565	0.0214675	0.0245529	0.0152624	0.0219199	0.0384387	0.0230102	0.0185911	0.0245529	0.0138858	0	NO
CO2	136	0.0540293	0.00434955	0.0189826	0.0208585	0.0141563	0.0179474	0.0291894	0.0199206	0.0160519	0.0208585	0.0083309	0	NO
CO2	137	0.0557621	0.00753669	0.0180247	0.0179059	0.0143081	0.0147959	0.0316494	0.0179653	0.014552	0.0180247	0.0136246	0	NO
CO2	138	0.0490741	0.00712871	0.0171113	0.0184457	0.0144701	0.0124904	0.0281014	0.0177785	0.0134803	0.0184457	0.00965567	0	NO
CO2	139	0.0130354	0.0019755	0.00212314	0.00333232	0.00260498	0.00230297	0.00750544	0.00272773	0.00245397	0.00333232	0.00417312	0	NO
CO2	140	0.0412371	0.00789578	0.0144435	0.0139352	0.0096875	0.0102775	0.0245664	0.0141893	0.0099825	0.0144435	0.0101229	0	NO
CO2	141	0.0469484	0.00514037	0.0127551	0.0118146	0.00938575	0.00900669	0.0260444	0.0122849	0.00919622	0.0127551	0.0132893	0	NO
CO2	142	0.0346118	0.00434096	0.0127092	0.0141737	0.012012	0.0148035	0.0194764	0.0134414	0.0134077	0.0148035	0.0046729	0	NO
CO2	143	0.0186567	0.00118297	0.00400928	0.00360469	0.00154162	0.00202943	0.00991984	0.00380699	0.00178553	0.00400928	0.00591056	0	NO
CO2	144	0.0169651	0.00198098	0.00317797	0.00302663	0.0032171	0.0023071	0.00947305	0.0031023	0.0027621	0.0032171	0.00625595	0	NO
CO2	145	0.0629108	0.00474308	0.0230371	0.0169594	0.0220123	0.0271725	0.0338269	0.0199983	0.0245924	0.0271725	0.00665442	0	NO
CO2	146	0.0670391	0.00550747	0.0185049	0.0120409	0.0165289	0.0178617	0.0362733	0.0152729	0.0171953	0.0185049	0.0177684	0	NO
CO2	147	0.0110701	0.000784621	0.0025047	0.00209455	0.00143325	0.00152711	0.00592737	0.00229963	0.00148018	0.0025047	0.00342267	0	NO
CO2	148	0.00992063	0.000798403	0.00276008	0.00305064	0.00197979	0.00232558	0.00535952	0.00290536	0.00215268	0.00305064	0.00230888	0	NO
CO2	149	0.0517241	0.0103503	0.0167021	0.0195301	0.0150031	0.0229737	0.0310372	0.0181161	0.0189884	0.0229737	0.00806356	0	NO
CO2	150	0.0030896	0.00159553	0.0024515	0.0021348	0.0018862	0.00208171	0.00234257	0.00229315	0.00198395	0.0024515	-0.000108937	0	NO
CO2	151	0.0465357	0.00798403	0.0138844	0.0162377	0.00998843	0.0169801	0.0272599	0.0150611	0.0134843	0.0169801	0.0102797	0	NO
CO2	152	0.0343035	0.00559105	0.00834314	0.0100948	0.00556489	0.0101828	0.0199473	0.00921898	0.00787383	0.0101828	0.00976453	0	NO
CO2	153	0.0397074	0.00519377	0.00876537	0.0109656	0.00545016	0.00991649	0.0224506	0.00986547	0.00768333	0.0109656	0.011485	0	NO
CO2	154	0.0136126	0.0011957	0.00309267	0.00182593	0.00146505	0.0013031	0.00740413	0.0024593	0.00138407	0.00309267	0.00431146	0	NO
CO2	155	0.0114108	0.00198649	0.00404427	0.00121139	0.00188068	0.00207954	0.00669864	0.00262783	0.00198011	0.00404427	0.00265437	0	NO
CO2	156	0.0107643	0.00119665	0.00438315	0.00152858	0.00126156	0.00314301	0.00598046	0.00295587	0.00220229	0.00438315	0.0015973	0	NO
CO2	157	0.0301724	0.00598086	0.0111004	0.00642006	0.00787981	0.00996329	0.0180766	0.00876025	0.00892155	0.0111004	0.0069762	0	NO
CO2	158	0.0108225	0.00279776	0.0032	0.0018343	0.00157464	0.00183054	0.00681014	0.00251715	0.00170259	0.0032	0.00361014	0	NO
CO2	159	0.0406852	0.00638978	0.0230493	0.0181488	0.0205693	0.0270619	0.0235375	0.020599	0.0238156	0.0270619	-0.00352436	0	NO
CO2	160	0.00758397	0.0024	0.00360475	0.00151837	0.00145439	0.00103146	0.00499198	0.00256156	0.00124293	0.00360475	0.00138723	0	NO
CO2	161	0.0111248	0.00225836	0.00200938	0.000968367	0.00206657	0.00300218	0.0066916	0.00148887	0.00253437	0.00300218	0.00368942	0	NO
CO2	162	0.0230474	0.00455373	0.0103627	0.0103829	0.00855357	0.0173649	0.0138006	0.0103728	0.0129593	0.0173649	-0.00356438	0	NO
CO2	163	0.00129199	0.00135318	0.00144653	0.000639386	0.000646273	0.00109409	0.00132258	0.00104296	0.000870183	0.00144653	-0.000123949	0	NO
CO2	164	0.00130039	0	0.000898069	0.000642674	0.000433182	0.000276014	0.000650195	0.000770371	0.000354598	0.000898069	-0.000247874	0	NO
CO2	165	0.024032	0.00822293	0.00687634	0.0142027	0.00727944	0.00970335	0.0161275	0.0105395	0.0084914	0.0142027	0.00192478	0	NO
CO2	166	0	0.000478469	0.00081103	0.000656599	0.000774508	0.00142045	0.000239234	0.000733814	0.00109748	0.00142045	-0.00118122	0	NO
CO2	167	0.0311174	0.0130687	0.0127919	0.0159787	0.010154	0.0149254	0.0220931	0.0143853	0.0125397	0.0159787	0.00611437	0	NO
CO2	168	0.0324401	0.0138955	0.0143273	0.0152469	0.0118363	0.0128866	0.0231678	0.0147871	0.0123614	0.0152469	0.00792087	0	NO
CO2	169	0	0.00047259	0.000577367	0.00065445	0.000654022	0.000859353	0.000236295	0.000615909	0.000756687	0.000859353	-0.000623058	0	NO
CO2	170	0.00181818	0.00203943	0.00143979	0.00495994	0.00179469	0.00199601	0.00192881	0.00319986	0.00189535	0.00495994	-0.00303113	0	NO
CO2	171	0.0778589	0.00730519	0.014317	0.0134794	0.0158812	0.0164118	0.042582	0.0138982	0.0161465	0.0164118	0.0261703	0	NO
CO2	172	0.0797872	0.0116764	0.0151126	0.0168248	0.0184761	0.0154517	0.0457318	0.0159687	0.0169639	0.0184761	0.0272558	0	NO
CO2	173	0.0855615	0.0100756	0.0221246	0.0203905	0.0236509	0.0252809	0.0478185	0.0212575	0.0244659	0.0252809	0.0225376	0	NO
CO2	174	0.0820106	0.0092437	0.0196019	0.012959	0.0167772	0.0163934	0.0456271	0.0162804	0.0165853	0.0196019	0.0260252	0	NO
CO2	175	0.00529101	0.000846024	0.00242829	0.00217581	0.00148971	0	0.00306851	0.00230205	0.000744854	0.00242829	0.000640225	0	NO
CO2	176	0.0374332	0.000845309	0.00182205	0.000874126	0.00122117	0.000805477	0.0191392	0.00134809	0.00101332	0.00182205	0.0173172	0	NO
CO2	177	0.0492754	0	0.0013006	0.000461255	0.000420345	0.00249584	0.0246377	0.000880928	0.00145809	0.00249584	0.0221418	0	NO
CO2	178	0.00986842	0.00110011	0.00216802	0.00199601	0.000591366	0.00087108	0.00548427	0.00208201	0.000731223	0.00216802	0.00331624	0	NO
CO2	179	0.0214286	0	0.000199641	0.000531915	0.000156031	0	0.0107143	0.000365778	7.80153e-05	0.000531915	0.0101824	0	NO
CO2	180	0.0217391	0	0.000804182	0	0.000313775	0.00137615	0.0108696	0.000402091	0.000844961	0.00137615	0.00949342	0	NO
CO2	181	0.00754717	0	0.00121237	0.000540833	0.00110375	0.000924214	0.00377358	0.0008766	0.00101398	0.00121237	0.00256122	0	NO
CO2	182	0.00383142	0	0.00122324	0.000544959	0.000158303	0.000929368	0.00191571	0.0008841	0.000543836	0.00122324	0.000692467	0	NO
CO2	183	0	0.00121951	0.000618174	0	0.00047954	0.000943841	0.000609756	0.000309087	0.000711691	0.000943841	-0.000334085	0	NO
CO2	184	0.00423729	0	0.00104275	0.000558659	0	0.000954654	0.00211864	0.000800706	0.000477327	0.00104275	0.00107589	0	NO
CO2	185	0	0.00125	0.00065703	0.00118273	0.000496853	0	0.000625	0.000919881	0.000248427	0.00118273	-0.000557732	0	NO
CO2	186	0	0.0012837	0.000453104	0.00247066	0.00119169	0.0010352	0.000641849	0.00146188	0.00111344	0.00247066	-0.00182881	0	NO
CO2	187	0.0209424	0.0146667	0.00473037	0.00511182	0.003367	0.00658256	0.0178045	0.0049211	0.00497478	0.00658256	0.011222	0	NO
CO2	188	0.010582	0.00669344	0.00826251	0.00828553	0.00300619	0.00820569	0.00863773	0.00827402	0.00560594	0.00828553	0.000352193	0	NO
CO2	189	0	0.00134048	0.00456621	0.00770218	0.00161493	0.00224972	0.000670241	0.0061342	0.00193232	0.00770218	-0.00703194	0	NO
CO2	190	0.0233918	0.00933333	0.0069511	0.00833868	0.00342034	0.0085034	0.0163626	0.00764489	0.00596187	0.0085034	0.00785917	0	NO
CO2	191	0	0	0.000245881	0.00327439	0.00185632	0.00119119	0	0.00176014	0.00152375	0.00327439	-0.00327439	0	NO
CO2	192	0.0503145	0.0150273	0.00666831	0.0144642	0.00634447	0.00788357	0.0326709	0.0105662	0.00711402	0.0144642	0.0182067	0	NO
CO2	193	0	0	0.00324028	0.00528751	0.00151343	0.00185874	0	0.00426389	0.00168608	0.00528751	-0.00528751	0	NO
CO2	194	0.0700637	0.0211268	0.002574	0.00808081	0.00682927	0.00777202	0.0455952	0.00532741	0.00730064	0.00808081	0.0375144	0	NO
CO2	195	0.0745342	0.0209205	0.00742828	0.0107527	0.00566185	0.00653595	0.0477273	0.00909048	0.0060989	0.0107527	0.0369746	0	NO
CO2	196	0	0.00265957	0.000747943	0.000655308	0.00136028	0.00197498	0.00132979	0.000701626	0.00166763	0.00197498	-0.000645196	0	NO
CO2	197	0	0.00132626	0.00347395	0.00327654	0	0	0.00066313	0.00337524	0	0.00347395	-0.00281082	0	NO
CO2	198	0	0	0.00370645	0.00325309	0	0.000662691	0	0.00347977	0.000331345	0.00370645	-0.00370645	0	NO
CO2	199	0.00555556	0.00382653	0.000245278	0.000644745	0	0.000662252	0.00469104	0.000445012	0.000331126	0.000662252	0.00402879	0	NO
CO2	200	0.00529101	0.00257732	0.00328283	0.00405954	0.000614754	0.000716332	0.00393416	0.00367118	0.000665543	0.00405954	-0.000125377	0	NO
CO2	201	0.260417	0.0997596	0.0258555	0.0339547	0.00843526	0.0292612	0.180088	0.0299051	0.0188482	0.0339547	0.146133	0	NO
CO2	202	0	0.00110011	0.000766284	0.00540541	0.000667854	0.000775194	0.000550055	0.00308584	0.000721524	0.00540541	-0.00485535	0	NO
CO2	203	0.303867	0.15272	0.034456	0.062201	0.0162621	0.0568278	0.228294	0.0483285	0.0365449	0.062201	0.166093	0	NO
CO2	204	0.167568	0.0998043	0.0284706	0.0444003	0.016054	0.0448505	0.133686	0.0364355	0.0304522	0.0448505	0.0888354	0	NO
CO2	205	0.00518135	0.000905797	0.00198364	0	0.0013809	0.00165289	0.00304357	0.000991818	0.0015169	0.00198364	0.00105994	0	NO
CO2	206	0.234234	0.0970464	0.0457516	0.0310278	0.0308559	0.0373377	0.16564	0.0383897	0.0340968	0.0457516	0.119889	0	NO
CO2	207	0	0.00241741	0.0042898	0.00321337	0.00268396	0.00243902	0.0012087	0.00375158	0.00256149	0.0042898	-0.0030811	0	NO
CO2	208	0.00766284	0	0.00508906	0.00505051	0.00199645	0.00242522	0.00383142	0.00506978	0.00221084	0.00508906	-0.00125764	0	NO
CO2	209	0	0.0030303	0.00180832	0.001868	0.00265663	0.00401284	0.00151515	0.00183816	0.00333474	0.00401284	-0.00249769	0	NO
CO2	210	0.00772201	0.000801925	0.00316206	0.00143472	0.00208877	0.00455373	0.00426197	0.00229839	0.00332125	0.00455373	-0.000291768	0	NO
CO2	211	0.00406504	0.002693	0.00414409	0.0042735	0.00459318	0.00338219	0.00337902	0.0042088	0.00398768	0.00459318	-0.00121416	0	NO
CO2	212	0.128906	0.0474061	0.0332681	0.0397924	0.0269542	0.0297824	0.0881562	0.0365302	0.0283683	0.0397924	0.0483638	0	NO
CO2	213	0.0113636	0	0.00292208	0.000859845	0.0016818	0.0011274	0.00568182	0.00189096	0.0014046	0.00292208	0.00275974	0	NO
CO2	214	0.00740741	0	0.00325203	0.00258176	0.00405817	0.00227273	0.0037037	0.00291689	0.00316545	0.00405817	-0.000354463	0	NO
CO2	215	0	0	0.00323415	0.00516796	0.00403904	0.00339367	0	0.00420106	0.00371635	0.00516796	-0.00516796	0	NO
CO2	216	0	0.00174672	0.00677857	0.00602929	0.00374404	0.0045403	0.000873362	0.00640393	0.00414217	0.00677857	-0.0059052	0	NO
CO2	217	0.0809859	0.0235192	0.029098	0.0284483	0.020164	0.0307167	0.0522525	0.0287731	0.0254404	0.0307167	0.0215358	0	NO
CO2	218	0.145161	0.0258621	0.0375199	0.0414201	0.0319543	0.0392817	0.0855117	0.03947	0.035618	0.0414201	0.0440916	0	NO
CO2	219	0.00289855	0.000848896	0.00371978	0.000839631	0.000331785	0.00110497	0.00187372	0.0022797	0.000718379	0.00371978	-0.00184605	0	NO
CO2	220	0	0.00082713	0.00121655	0	0.000326477	0.0021692	0.000413565	0.000608273	0.00124784	0.0021692	-0.00175563	0	NO
CO2	221	0	0.000824402	0.0021361	0.00165563	0	0.00327511	0.000412201	0.00189586	0.00163755	0.00327511	-0.00286291	0	NO
CO2	222	0.0785908	0.0140728	0.01965	0.0209556	0.00915631	0.0110254	0.0463318	0.0203028	0.0100908	0.0209556	0.0253762	0	NO
CO2	223	0.0477454	0.0131148	0.0116172	0.00756939	0.00388979	0.00655022	0.0304301	0.00959331	0.00522	0.0116172	0.0188128	0	NO
CO2	224	0	0.00571429	0.00242204	0.00333611	0.00161031	0	0.00285714	0.00287908	0.000805153	0.00333611	-0.000478971	0	NO
CO2	225	0	0.00400962	0.00148854	0.00163265	0.000956328	0	0.00200481	0.0015606	0.000478164	0.00163265	0.000372158	0	NO
CO2	226	0	0.000798085	0.000883392	0	0.00031736	0	0.000399042	0.000441696	0.00015868	0.000883392	-0.00048435	0	NO
CO2	227	0.00226244	0.00239425	0.000884695	0.00163934	0.00160514	0.00215517	0.00232835	0.00126202	0.00188015	0.00215517	0.000173176	0	NO
CO2	228	0.0949227	0.00717131	0.0222156	0.0163132	0.0204479	0.027927	0.051047	0.0192644	0.0241874	0.027927	0.0231201	0	NO
CO2	229	0.1	0.0117739	0.0164851	0.0154472	0.0191062	0.0193133	0.055887	0.0159661	0.0192098	0.0193133	0.0365737	0	NO
CO2	230	0.0714286	0.0140515	0.0123276	0.0113636	0.01568	0.0137421	0.04274	0.0118456	0.014711	0.01568	0.02706	0	NO
CO2	231	0	0.00230592	0.00145264	0.000805802	0.00126342	0.00312826	0.00115296	0.00112922	0.00219584	0.00312826	-0.0019753	0	NO
CO2	232	0	0.00076746	0.000862565	0	0.00189215	0.00311526	0.00038373	0.000431282	0.00250371	0.00311526	-0.00273153	0	NO
CO2	233	0	0.00224048	0.00199943	0.00160901	0.000955718	0.00104384	0.00112024	0.00180422	0.00099978	0.00199943	-0.00087919	0	NO
CO2	234	0.0682261	0.0214339	0.0200918	0.0232932	0.0215365	0.029661	0.04483	0.0216925	0.0255988	0.029661	0.015169	0	NO
CO2	235	0.0640569	0.0166359	0.0186335	0.0159074	0.0141713	0.0211268	0.0403464	0.0172705	0.017649	0.0211268	0.0192196	0	NO
CO2	236	0	0.000535619	0.00176145	0.00141945	0.00136017	0	0.000267809	0.00159045	0.000680087	0.00176145	-0.00149364	0	NO
CO2	237	0.0015748	0.00106383	0.00176768	0.0014245	0.00218759	0.00175285	0.00131932	0.00159609	0.00197022	0.00218759	-0.000868269	0	NO
CO2	238	0.0989181	0.0263713	0.0372486	0.0205092	0.025627	0.0244541	0.0626447	0.0288789	0.0250406	0.0372486	0.0253961	0	NO
CO2	239	0	0.00156904	0.00563449	0	0.00273523	0.00176523	0.000784519	0.00281725	0.00225023	0.00563449	-0.00484997	0	NO
CO2	240	0.0825688	0.00733368	0.0375092	0.0192034	0.0207125	0.0126013	0.0449512	0.0283563	0.0166569	0.0375092	0.00744205	0	NO
CO2	241	0.0888554	0.0123903	0.0363548	0.0253343	0.0241096	0.015343	0.0506229	0.0308445	0.0197263	0.0363548	0.014268	0	NO
CO2	242	0.0881935	0.0154068	0.0363465	0.0254821	0.0249187	0.0238938	0.0518001	0.0309143	0.0244063	0.0363465	0.0154537	0	NO
CO2	243	0.00134409	0	0.00223564	0	0.000263644	0	0.000672043	0.00111782	0.000131822	0.00223564	-0.00156359	0	NO
CO2	244	0.0025413	0.000404367	0.0042983	0.000628931	0.00130005	0.000867303	0.00147283	0.00246362	0.00108368	0.0042983	-0.00282547	0	NO
CO2	245	0.143369	0.0188309	0.0687119	0.0697674	0.0485809	0.0476596	0.0811	0.0692397	0.0481203	0.0697674	0.0113326	0	NO
CO2	246	0.162162	0.0213471	0.0704513	0.0647653	0.0456578	0.0454545	0.0917546	0.0676083	0.0455562	0.0704513	0.0213033	0	NO
CO2	247	0	0	0.00239187	0	0.000925712	0.000765697	0	0.00119593	0.000845704	0.00239187	-0.00239187	0	NO
CO2	248	0.00657895	0.00110011	0.00303153	0.00175439	0.00189529	0.00234375	0.00383953	0.00239296	0.00211952	0.00303153	0.000808001	0	NO
CO2	249	0.145621	0.0300725	0.0536322	0.076574	0.0419647	0.0618238	0.0878468	0.0651031	0.0518943	0.076574	0.0112728	0	NO
CO2	250	0.259673	0.0628783	0.073017	0.120413	0.0614137	0.0835821	0.161276	0.0967152	0.0724979	0.120413	0.0408623	0	NO
CO2	251	0.304688	0.08384	0.083123	0.148276	0.0687372	0.100146	0.194264	0.115699	0.0844417	0.148276	0.0459879	0	NO
CO2	252	0.000718391	0.00118835	0.0011921	0.00139665	0.000864304	0.000680272	0.000953372	0.00129437	0.000772288	0.00139665	-0.000443276	0	NO
CO2	253	0.000668003	0.000577034	0.0003314	0.000902935	0.000629723	0	0.000622518	0.000617167	0.000314861	0.000902935	-0.000280416	0	NO
CO2	254	0.00125707	0	0.000498256	0.00180914	0.000213584	0.00134138	0.000628536	0.0011537	0.000777483	0.00180914	-0.0011806	0	NO
CO2	255	0.19988	0.038998	0.064918	0.0534759	0.0464968	0.0307898	0.119439	0.059197	0.0386433	0.064918	0.0545208	0	NO
CO2	256	0.00119976	0.000288684	0.000661376	0	0.000648929	0	0.000744222	0.000330688	0.000324465	0.000661376	8.28462e-05	0	NO
CO2	257	0.000587199	0.000864055	0.000657246	0.00045208	0.00194805	0	0.000725627	0.000554663	0.000974026	0.00194805	-0.00122242	0	NO
CO2	258	0.0976744	0.0195571	0.0304226	0.0244123	0.0260756	0.0195682	0.0586158	0.0274175	0.0228219	0.0304226	0.0281931	0	NO
CO2	259	0.0876605	0.015433	0.0255829	0.0244336	0.0291658	0.0239362	0.0515468	0.0250082	0.026551	0.0291658	0.022381	0	NO
CO2	260	0.00276091	0.00198751	0.00112721	0	0.000425804	0	0.00237421	0.000563607	0.000212902	0.00112721	0.00124699	0	NO
CO2	261	0.088013	0.0132956	0.0336989	0.0376786	0.0325357	0.0298701	0.0506543	0.0356888	0.0312029	0.0376786	0.0129756	0	NO
CO2	262	0.00159236	0.00112803	0.00110445	0	0.00083717	0	0.00136019	0.000552225	0.000418585	0.00110445	0.000255745	0	NO
CO2	263	0.000516529	0	0.000936622	0	0	0	0.000258264	0.000468311	0	0.000936622	-0.000678357	0	NO
CO2	264	0.00101833	0.000280034	0.00108645	0	0.000415887	0.000638978	0.000649182	0.000543225	0.000527432	0.00108645	-0.000437269	0	NO
CO2	265	0.042735	0.00670204	0.0165353	0.0147992	0.00746578	0.0140396	0.0247185	0.0156672	0.0107527	0.0165353	0.00818323	0	NO
CO2	266	0.00150602	0.00139005	0.000926784	0.000842815	0.00145591	0.000641026	0.00144804	0.0008848	0.00104847	0.00145591	-7.87114e-06	0	NO
CO2	267	0.031	0.0110773	0.00940342	0.0121951	0.00726593	0.0108557	0.0210386	0.0107993	0.00906081	0.0121951	0.00884351	0	NO
CO2	268	0	0.0016538	0.000762195	0.0004158	0.00123916	0.000632511	0.000826902	0.000588998	0.000935834	0.00123916	-0.000412255	0	NO
CO2	269	0	0.00027533	0.000303306	0	0.000617792	0.00126103	0.000137665	0.000151653	0.000939413	0.00126103	-0.00112337	0	NO
CO2	270	0	0.00110072	0.000453309	0.000821693	0.000823893	0.000626959	0.000550358	0.000637501	0.000725426	0.000823893	-0.000273535	0	NO
CO2	271	0.0402272	0.00659341	0.0146459	0.0155165	0.0103157	0.0151134	0.0234103	0.0150812	0.0127145	0.0155165	0.00789375	0	NO
CO2	272	0.0597083	0.0127961	0.0162589	0.0212851	0.010671	0.0270936	0.0362522	0.018772	0.0188823	0.0270936	0.00915859	0	NO
CO2	273	0	0.000769823	0	0.00114548	0.000404285	0.00060423	0.000384911	0.000572738	0.000504258	0.00114548	-0.000760564	0	NO
CO2	274	0	0.000975372	0.00082158	0	0.000594648	0	0.000487686	0.00041079	0.000297324	0.00082158	-0.000333894	0	NO
CO2	275	0.000857265	0.00120831	0.00216158	0.00285408	0.00318408	0.00236267	0.00103279	0.00250783	0.00277337	0.00318408	-0.00215129	0	NO
CO2	276	0.0976499	0.0447621	0.0571391	0.0678949	0.0328986	0.046525	0.071206	0.062517	0.0397118	0.0678949	0.00331111	0	NO
CO2	277	0.00116868	0.00177423	0.00190042	0.00227939	0.00134026	0	0.00147145	0.0020899	0.000670129	0.00227939	-0.000807933	0	NO
CO2	278	0.00155521	0.000443361	0.00127226	0.00130039	0.00184843	0.00103788	0.000999285	0.00128633	0.00144316	0.00184843	-0.000849144	0	NO
CO2	279	0.073501	0.0388027	0.0462869	0.0671642	0.0295858	0.057971	0.0561518	0.0567255	0.0437784	0.0671642	-0.0110124	0	NO
CO2	280	0.0345357	0.0143805	0.0099861	0.0115905	0.0121151	0.0245902	0.0244581	0.0107883	0.0183526	0.0245902	-0.000132055	0	NO
CO2	281	0	0.00066123	0.000375893	0.000954502	0.00184224	0.00151515	0.000330615	0.000665197	0.00167869	0.00184224	-0.00151162	0	NO
CO2	282	0.00819367	0.000878156	0.000498691	0.000630716	0.00166003	0.00248509	0.00453591	0.000564703	0.00207256	0.00248509	0.00205082	0	NO
CO2	283	0.00981105	0.00218198	0.00098401	0	0.00624179	0.00492126	0.00599651	0.000492005	0.00558152	0.00624179	-0.000245275	0	NO
CO2	284	0.00396825	0.00370451	0.000980993	0.000309693	0.0117897	0.00783162	0.00383638	0.000645343	0.00981068	0.0117897	-0.00795337	0	NO
CO2	285	0.0522946	0.0102263	0.0267619	0.0238023	0.0290915	0.0353511	0.0312604	0.0252821	0.0322213	0.0353511	-0.00409067	0	NO
CO2	286	0.00105337	0.000434028	0.00143799	0.00182371	0.00194301	0.000479386	0.000743699	0.00163085	0.0012112	0.00194301	-0.00119931	0	NO
CO2	287	0.00764951	0.000651183	0.00059004	0.000601504	0.0037049	0.00239808	0.00415035	0.000595772	0.00305149	0.0037049	0.000445451	0	NO
CO2	288	0.25431	0.25886	0.0386773	0.0277946	0.66855	0.588065	0.256585	0.0332359	0.628308	0.66855	-0.411965	2	YES
CO2	289	0.260072	0.26354	0.0382188	0.0277617	0.674337	0.598571	0.261806	0.0329902	0.636454	0.674337	-0.412531	1	YES
CO2	290	0.278962	0.272217	0.0337012	0.0258321	0.652695	0.593923	0.27559	0.0297667	0.623309	0.652695	-0.377105	1	YES
CO2	291	0.000691563	0.000421941	0.00380329	0.00643301	0.00186433	0.00395257	0.000556752	0.00511815	0.00290845	0.00643301	-0.00587626	0	NO
CO2	292	0.000338753	0.000832466	0.00286299	0.00326397	0.00168421	0.000851064	0.00058561	0.00306348	0.00126764	0.00326397	-0.00267836	0	NO
CO2	293	0.0456362	0.0147059	0.0353187	0.0461324	0.0200613	0.0247691	0.0301711	0.0407256	0.0224152	0.0461324	-0.0159614	0	NO
CO2	294	0.00133023	0.000636402	0.00258774	0.0027933	0.00154821	0.00127226	0.000983316	0.00269052	0.00141024	0.0027933	-0.00180998	0	NO
CO2	295	0.0817108	0.0252047	0.0688297	0.0669505	0.0377698	0.0428809	0.0534577	0.0678901	0.0403254	0.0688297	-0.015372	0	NO
CO2	296	0.000635728	0.000890869	0.000955414	0.000780183	0.000559362	0	0.000763298	0.000867799	0.000279681	0.000955414	-0.000192116	0	NO
CO2	297	0	0.000231589	0.000887526	0.000792864	0.000427838	0.00170213	0.000115794	0.000840195	0.00106498	0.00170213	-0.00158633	0	NO
CO2	298	0.031843	0.00658204	0.0178194	0.0177893	0.0105782	0.0134315	0.0192125	0.0178043	0.0120049	0.0178194	0.00139317	0	NO
CO2	299	0.030478	0.00590598	0.0130634	0.0155564	0.00917698	0.0130265	0.018192	0.0143099	0.0111017	0.0155564	0.00263556	0	NO
CO2	300	0.00224072	0	0.0012281	0.000399521	0.000292355	0.000436681	0.00112036	0.00081381	0.000364518	0.0012281	-0.00010774	0	NO
CO2	301	0.0208067	0.00283956	0.0103826	0.00837989	0.00730353	0.0091623	0.0118231	0.00938125	0.00823292	0.0103826	0.00144051	0	NO
CO2	302	0.00289017	0	0.00106244	0.000598683	0.00087822	0.000877578	0.00144509	0.000830561	0.000877899	0.00106244	0.000382648	0	NO
CO2	303	0.00256	0.000473037	0.00179475	0.000997208	0.00205098	0.00175439	0.00151652	0.00139598	0.00190268	0.00205098	-0.000534463	0	NO
CO2	304	0.000953289	0.000473037	0.00171261	0.000598205	0.00131791	0.00307152	0.000713163	0.00115541	0.00219472	0.00307152	-0.00235836	0	NO
CO2	305	0.0286885	0.00331048	0.0115635	0.00637196	0.00907229	0.0122592	0.0159995	0.00896774	0.0106657	0.0122592	0.00374031	0	NO
CO2	306	0.00377358	0.000708717	0.00195631	0.00139414	0.00249413	0.0030837	0.00224115	0.00167523	0.00278892	0.0030837	-0.000842549	0	NO
CO2	307	0.0272898	0.00330813	0.0101134	0.00677156	0.00938692	0.0110084	0.015299	0.00844246	0.0101976	0.0110084	0.00429062	0	NO
CO2	308	0.023817	0.00236239	0.00832585	0.0045835	0.00778039	0.00836636	0.0130897	0.00645468	0.00807337	0.00836636	0.00472333	0	NO
CO2	309	0.00283375	0.0007109	0.00172089	0.000799201	0.00235641	0.00177069	0.00177233	0.00126004	0.00206355	0.00235641	-0.00058408	0	NO
CO2	310	0.00881612	0.00189708	0.00385372	0.00340136	0.00589797	0.00443853	0.0053566	0.00362754	0.00516825	0.00589797	-0.000541363	0	NO
CO2	311	0.000314961	0.00023753	0.000246346	0	0.00074195	0	0.000276245	0.000123173	0.000370975	0.00074195	-0.000465705	0	NO
CO2	312	0.00221099	0.000237982	0.0013159	0.0010014	0.00149054	0.00134469	0.00122449	0.00115865	0.00141761	0.00149054	-0.000266048	0	NO
CO2	313	0.000316256	0	0.000164731	0	0.000298954	0	0.000158128	8.23655e-05	0.000149477	0.000298954	-0.000140826	0	NO
CO2	314	0.000316056	0.000238039	0.000330524	0.000401687	0.000299491	0	0.000277047	0.000366105	0.000149745	0.000401687	-0.00012464	0	NO
CO2	315	0.00411002	0.000238209	0.00165412	0.00241158	0.00404616	0.00180261	0.00217412	0.00203285	0.00292438	0.00404616	-0.00187204	0	NO
CO2	316	0.000316256	0	8.27335e-05	0.000200965	0.000150015	0	0.000158128	0.000141849	7.50075e-05	0.000200965	-4.28369e-05	0	NO
CO2	317	0	0	8.27815e-05	0.000201045	0.000150015	0	0	0.000141913	7.50075e-05	0.000201045	-0.000201045	0	NO
CO2	318	0	0	0	0.000201126	0.000150195	0	0	0.000100563	7.50976e-05	0.000201126	-0.000201126	0	NO
CO2	319	0	0	0.000166293	0	0	0.000455789	0	8.31463e-05	0.000227894	0.000455789	-0.000455789	0	NO
CO2	320	0	0.000238949	0	0	0	0	0.000119474	0	0	0	0.000119474	0	NO
CO2	321	0	0.000239063	0.00016707	0	0.000152114	0	0.000119531	8.35352e-05	7.60572e-05	0.00016707	-4.7539e-05	0	NO
CO2	322	0	0	0.000251805	0.000407083	0	0	0	0.000329444	0	0.000407083	-0.000407083	0	NO
CO2	323	0.00195631	0.000482509	0.00144068	0.00184237	0.000932981	0.0037594	0.00121941	0.00164153	0.00234619	0.0037594	-0.00253999	0	NO
CO2	324	0.0022846	0.0019305	0.00195412	0.00102627	0.000467727	0.00377537	0.00210755	0.0014902	0.00212155	0.00377537	-0.00166782	0	NO
CO2	325	0.000325945	0.00120948	0.000340397	0	0.000312207	0.00142045	0.000767714	0.000170198	0.000866331	0.00142045	-0.000652741	0	NO
CO2	326	0	0.000242248	0	0	0	0	0.000121124	0	0	0	0.000121124	0	NO
CO2	327	0.000341763	0.000246548	8.63334e-05	0	0	0	0.000294156	4.31667e-05	0	8.63334e-05	0.000207822	0	NO
CO2	328	0	0	0.000173491	0.000206911	0	0	0	0.000190201	0	0.000206911	-0.000206911	0	NO
CO2	329	0.000785855	0	9.10332e-05	0.00021725	0.000348857	0	0.000392927	0.000154141	0.000174429	0.000348857	4.40698e-05	0	NO
CO2	330	0	0.00114318	0.000286178	0.00089666	0.000190259	0	0.000571592	0.000591419	9.51294e-05	0.00089666	-0.000325068	0	NO
CO2	331	0.000896459	0.000573888	0.000480769	0.000677507	0.000192012	0	0.000735174	0.000579138	9.60061e-05	0.000677507	5.76668e-05	0	NO
CO2	332	0.000905387	0.000289017	0.000970591	0.00113843	0.000969744	0.00117028	0.000597202	0.00105451	0.00107001	0.00117028	-0.000573073	0	NO
CO2	333	0.00181488	0.0011564	0.00116732	0.00113973	0.000972006	0.000586854	0.00148564	0.00115352	0.00077943	0.00116732	0.000318328	0	NO
CO2	334	0.00138058	0.000583601	0.000394477	0.00023116	0.000393623	0.00059312	0.00098209	0.000312819	0.000493372	0.00059312	0.000388971	0	NO
CO2	335	0.00280505	0.00116788	0.00208872	0.000467946	0.00118859	0.000596659	0.00198647	0.00127833	0.000892624	0.00208872	-0.000102255	0	NO
CO2	336	0.00144092	0.000878992	0.000400962	0.000940513	0.000199005	0	0.00115996	0.000670737	9.95025e-05	0.000940513	0.000219445	0	NO
CO2	337	0.00147275	0.00117855	0.00162091	0.00307911	0.000802568	0	0.00132565	0.00235001	0.000401284	0.00307911	-0.00175346	0	NO
CO2	338	0.00397812	0.00148368	0.00398569	0.0035791	0.00241643	0.00307125	0.0027309	0.0037824	0.00274384	0.00398569	-0.00125479	0	NO
CO2	339	0.00250878	0.00178998	0.0015402	0.000479042	0.00161911	0	0.00214938	0.00100962	0.000809553	0.00161911	0.000530273	0	NO
CO2	340	0.00761035	0.00328849	0.00185357	0.000959923	0.0042605	0.00124146	0.00544942	0.00140675	0.00275098	0.0042605	0.00118892	0	NO
CO2	341	0.00276243	0.00176056	0.00105208	0.000491521	0.000635997	0	0.0022615	0.0007718	0.000317999	0.00105208	0.00120942	0	NO
CO2	342	0.0317073	0.0104403	0.00346873	0.00132275	0.0073968	0.00436364	0.0210738	0.00239574	0.00588022	0.0073968	0.013677	0	NO
CO2	343	0.00437956	0.00143747	0.00149117	0.000818331	0.00172329	0.00149589	0.00290852	0.00115475	0.00160959	0.00172329	0.00118523	0	NO
CO2	344	0.00443787	0.000962001	0.00207182	0.00164024	0.00222442	0.00150038	0.00269994	0.00185603	0.0018624	0.00222442	0.000475516	0	NO
CO2	345	0.00447761	0.00144928	0.00138857	0.000275634	0.00148846	0.000755287	0.00296344	0.000832101	0.00112188	0.00148846	0.00147498	0	NO
CO2	346	0	0	0.00011605	0.000275938	0.000248818	0.000757576	0	0.000195994	0.000503197	0.000757576	-0.000757576	0	NO
CO2	347	0	0	0.000697512	0	0.000249938	0	0	0.000348756	0.000124969	0.000697512	-0.000697512	0	NO
CO2	348	0.00153139	0	0	0	0	0	0.000765697	0	0	0	0.000765697	0	NO
CO2	349	0.00543478	0	0	0	0.000299491	0	0.00271739	0	0.000149745	0.000299491	0.0024179	0	NO
CO2	350	0.00900901	0.00427046	0.000928998	0.00156789	0.00280899	0.00301811	0.00663974	0.00124844	0.00291355	0.00301811	0.00362163	0	NO
CO2	351	0.0060241	0.00142959	0.000532552	0.000314367	0.00218887	0.00202224	0.00372684	0.000423459	0.00210556	0.00218887	0.00153798	0	NO
CO2	352	0	0	0.00040016	0.000944287	0.000628141	0.0010142	0	0.000672224	0.00082117	0.0010142	-0.0010142	0	NO
CO2	353	0	0	0.000804721	0.000951173	0	0.00102987	0	0.000877947	0.000514933	0.00102987	-0.00102987	0	NO
CO2	354	0.00429185	0.00148588	0.000959298	0.00128991	0.000326264	0.00107066	0.00288886	0.0011246	0.000698464	0.00128991	0.00159896	0	NO
CO2	355	0	0	0.00110865	0.00097688	0	0	0	0.00104276	0	0.00110865	-0.00110865	0	NO
CO2	356	0	0	0.000694348	0.000653595	0	0	0	0.000673971	0	0.000694348	-0.000694348	0	NO
CO2	357	0	0.00228659	0.00097998	0.00132406	0	0	0.00114329	0.00115202	0	0.00132406	-0.000180772	0	NO
CO2	358	0	0.00228833	0.00786075	0.00927767	0.000669568	0	0.00114416	0.00856921	0.000334784	0.00927767	-0.0081335	0	NO
CO2	359	0	0	0.00154886	0.00332116	0	0	0	0.00243501	0	0.00332116	-0.00332116	0	NO
CO2	360	0	0	0.00330128	0.00338295	0.00171703	0	0	0.00334211	0.000858516	0.00338295	-0.00338295	0	NO
CO2	361	0	0.00702576	0.0153645	0.0164327	0.0114345	0.00232288	0.00351288	0.0158986	0.0068787	0.0164327	-0.0129198	0	NO
CO3	1	0.016099	0.0166583	0.0133164	0.0100273	0.0102096	0.0111058	0.0163786	0.0116719	0.0106577	0.0133164	0.00306222	0	No
CO3	2	0.0023622	0.00768298	0.00364742	0.00815217	0.00249278	0.00047201	0.00502259	0.0058998	0.0014824	0.00815217	-0.00312958	0	No
CO3	3	0.000130157	0.00231168	0.0011919	0	0.0009098	0.000281928	0.00122092	0.000595948	0.000595864	0.0011919	2.90226e-05	0	No
CO3	4	0.000514933	0.00376471	0	0	0.00141207	0.000373204	0.00213982	0	0.000892635	0.00141207	0.000727753	0	No
CO3	5	0.00215873	0.00336752	0.0017311	0.00177778	0.00596825	0.00296461	0.00276312	0.00175444	0.00446643	0.00596825	-0.00320513	0	No
CO3	6	0.0418611	0.0588191	0.0716332	0.018617	0.031754	0.0221304	0.0503401	0.0451251	0.0269422	0.0716332	-0.0212932	0	No
CO3	7	0.0475719	0.0660685	0.0695701	0.0202287	0.0289088	0.0281601	0.0568202	0.0448994	0.0285345	0.0695701	-0.01275	0	No
CO3	8	0.00133983	0.00444939	0.0133779	0	0.00252829	0.00124069	0.00289461	0.00668896	0.00188449	0.0133779	-0.0104833	0	No
CO3	9	0.00190001	0.0027857	0.00938708	0.00087184	0.00142976	0.000439059	0.00234286	0.00512946	0.000934411	0.00938708	-0.00704422	0	No
CO3	10	0.00303098	0.00384921	0.0109529	0.0026087	0.00304272	0.00250453	0.0034401	0.0067808	0.00277362	0.0109529	-0.00751281	0	No
CO3	11	0.137535	0.209524	0.0636462	0.0146552	0.0490039	0.0405945	0.173529	0.0391507	0.0447992	0.0636462	0.109883	0	No
CO3	12	0.00570955	0.00916016	0.0401267	0.00421585	0.00792445	0.00373407	0.00743486	0.0221713	0.00582926	0.0401267	-0.0326919	0	No
CO3	13	0.00447997	0.00568411	0.0199057	0.00335289	0.00372618	0.00295858	0.00508204	0.0116293	0.00334238	0.0199057	-0.0148237	0	No
CO3	14	0.293715	0.347179	0.0891089	0.0374065	0.115809	0.0965348	0.320447	0.0632577	0.106172	0.115809	0.204637	1	No
CO3	15	0.0434748	0.108955	0.0848765	0.0131904	0.0668378	0.0408385	0.0762151	0.0490335	0.0538381	0.0848765	-0.00866146	2	Yes
CO3	16	0.0706912	0.167395	0.0774325	0.0222222	0.131727	0.0770704	0.119043	0.0498274	0.104399	0.131727	-0.0126837	2	Yes
CO3	17	0.0598509	0.135106	0.101763	0.0385562	0.241261	0.145582	0.0974784	0.0701597	0.193422	0.241261	-0.143783	7	Yes
CO3	18	0.225181	0.404544	0.168895	0.0522023	0.429737	0.261989	0.314863	0.110549	0.345863	0.429737	-0.114874	1	Yes
CO3	19	0.300193	0.511458	0.182485	0.0628019	0.533422	0.327168	0.405826	0.122644	0.430295	0.533422	-0.127597	5	Yes	YES
CO3	20	0.411509	0.605192	0.197709	0.0724638	0.618172	0.371784	0.508351	0.135086	0.494978	0.618172	-0.109822	3	Yes
CO3	21	0.466834	0.635911	0.223254	0.0774142	0.677731	0.411442	0.551372	0.150334	0.544586	0.677731	-0.126359	-5	Yes
CO3	22	0.644801	0.785554	0.330758	0.131433	0.752288	0.480476	0.715178	0.231096	0.616382	0.752288	-0.0371104	2	Yes
CO3	23	0.524901	0.68161	0.261407	0.101866	0.706567	0.4343	0.603255	0.181637	0.570434	0.706567	-0.103312	1	Yes
CO3	24	0.53144	0.708218	0.269856	0.0949464	0.681371	0.425134	0.619829	0.182401	0.553252	0.681371	-0.0615412	1	Yes
CO3	25	0.530459	0.706618	0.308453	0.118694	0.691108	0.434407	0.618539	0.213574	0.562757	0.691108	-0.0725689	3	Yes
CO3	26	0.482983	0.649323	0.295352	0.114047	0.61717	0.380363	0.566153	0.204699	0.498766	0.61717	-0.0510168	2	Yes
CO3	27	0.426267	0.598774	0.296921	0.113244	0.58839	0.371082	0.51252	0.205082	0.479736	0.58839	-0.07587	0	Yes
CO3	28	0.0913028	0.16655	0.130657	0.0501771	0.0912633	0.0511724	0.128926	0.0904169	0.0712179	0.130657	-0.00173043	1	No
CO3	29	0.405812	0.54567	0.374003	0.143864	0.677542	0.394266	0.475741	0.258934	0.535904	0.677542	-0.201801	2	Yes
CO3	30	0.408126	0.529559	0.39	0.152582	0.68211	0.403792	0.468843	0.271291	0.542951	0.68211	-0.213267	-5	Yes
CO3	31	0.609456	0.731329	0.627079	0.278488	0.796642	0.497076	0.670393	0.452784	0.646859	0.796642	-0.126249	1	Yes
CO3	32	0.434574	0.599533	0.430356	0.203851	0.698549	0.428292	0.517053	0.317103	0.563421	0.698549	-0.181496	0	Yes
CO3	33	0.102375	0.16554	0.184606	0.0990592	0.0611018	0.0389183	0.133957	0.141833	0.0500101	0.184606	-0.0506489	1	No
CO3	34	0.450978	0.630878	0.447645	0.208426	0.720612	0.43238	0.540928	0.328035	0.576496	0.720612	-0.179685	5	Yes
CO3	35	0.509962	0.707457	0.516923	0.240069	0.770174	0.469825	0.608709	0.378496	0.62	0.770174	-0.161465	7	Yes
CO3	36	0.520715	0.73091	0.558025	0.266825	0.790895	0.489075	0.625812	0.412425	0.639985	0.790895	-0.165083	1	Yes
CO3	37	0.488621	0.68759	0.551756	0.264185	0.768567	0.474002	0.588105	0.407971	0.621285	0.768567	-0.180461	3	Yes
CO3	38	0.466543	0.660416	0.337615	0.152161	0.70392	0.422442	0.563479	0.244888	0.563181	0.70392	-0.140441	0	Yes
CO3	39	0.028706	0.052846	0.113349	0.0614828	0.01975	0.0147796	0.040776	0.0874161	0.0172648	0.113349	-0.0725734	0	No
CO3	40	0.0313757	0.0530829	0.0678422	0.0358637	0.00819709	0.00510666	0.0422293	0.051853	0.00665188	0.0678422	-0.0256129	1	No
CO3	41	0.447081	0.641557	0.356318	0.155767	0.701918	0.422344	0.544319	0.256043	0.562131	0.701918	-0.157599	0	Yes
CO3	42	0.0382474	0.0667246	0.168812	0.0963927	0.0348082	0.0274417	0.052486	0.132602	0.0311249	0.168812	-0.116326	0	No
CO3	43	0.00793195	0.0105312	0.0683194	0.0373614	0.00852775	0.00592661	0.00923159	0.0528404	0.00722718	0.0683194	-0.0590878	0	No
CO3	44	0.00478332	0.00871824	0.11363	0.0777713	0.0167872	0.0124376	0.00675078	0.0957006	0.0146124	0.11363	-0.106879	2	No
CO3	45	0.503238	0.718399	0.645537	0.357439	0.758185	0.470652	0.610819	0.501488	0.614418	0.758185	-0.147367	2	Yes
CO3	46	0.49857	0.710666	0.755663	0.427925	0.7734	0.481473	0.604618	0.591794	0.627436	0.7734	-0.168782	2	Yes
CO3	47	0.499503	0.712384	0.634644	0.338167	0.772344	0.478457	0.605943	0.486405	0.6254	0.772344	-0.166401	1	Yes
CO3	48	0.497619	0.726761	0.532022	0.302846	0.796576	0.504196	0.61219	0.417434	0.650386	0.796576	-0.184386	1	Yes
CO3	49	0.478799	0.712638	0.58112	0.303155	0.80739	0.498016	0.595719	0.442138	0.652703	0.80739	-0.211672	2	Yes
CO3	50	0.467193	0.699605	0.581803	0.334192	0.784975	0.467217	0.583399	0.457998	0.626096	0.784975	-0.201576	0	Yes
CO3	51	0.0289646	0.0554743	0.47561	0.278151	0.0686436	0.0468723	0.0422194	0.376881	0.057758	0.47561	-0.43339	2	No
CO3	52	0.426776	0.655029	0.585308	0.356875	0.701641	0.38351	0.540903	0.471091	0.542576	0.701641	-0.160739	4	Yes
CO3	53	0.414311	0.65611	0.450636	0.296468	0.702766	0.384618	0.53521	0.373552	0.543692	0.702766	-0.167555	3	Yes
CO3	54	0.404207	0.647327	0.47415	0.322346	0.696144	0.386499	0.525767	0.398248	0.541322	0.696144	-0.170377	2	Yes
CO3	55	0.399301	0.644126	0.506205	0.336126	0.695904	0.391054	0.521713	0.421165	0.543479	0.695904	-0.174191	-4	Yes
CO3	56	0.413626	0.670676	0.657532	0.458261	0.775829	0.44947	0.542151	0.557896	0.612649	0.775829	-0.233678	0	Yes
CO3	57	0.0223208	0.0516594	0.495186	0.352674	0.0820605	0.0584264	0.0369901	0.42393	0.0702434	0.495186	-0.458196	0	No
CO3	58	0.0229501	0.0458949	0.271533	0.204458	0.0891855	0.0627929	0.0344225	0.237996	0.0759892	0.271533	-0.237111	3	No
CO3	59	0.294853	0.589714	0.695307	0.504144	0.650761	0.352326	0.442284	0.599725	0.501543	0.695307	-0.253023	3	Yes
CO3	60	0.289794	0.580768	0.677147	0.491883	0.671728	0.371756	0.435281	0.584515	0.521742	0.677147	-0.241865	3	Yes
CO3	61	0.292558	0.589892	0.71	0.525777	0.693975	0.390498	0.441225	0.617888	0.542236	0.71	-0.268775	2	Yes
CO3	62	0.285973	0.579342	0.694425	0.529909	0.689344	0.388141	0.432658	0.612167	0.538743	0.694425	-0.261767	0	Yes
CO3	63	0.0724846	0.0989497	0.813039	0.61745	0.229806	0.180354	0.0857171	0.715244	0.20508	0.813039	-0.727322	-4	No
CO3	64	0.323559	0.614749	0.880135	0.667112	0.792764	0.485118	0.469154	0.773623	0.638941	0.880135	-0.410981	1	Yes
CO3	65	0.282705	0.574197	0.337003	0.264735	0.747498	0.448201	0.428451	0.300869	0.59785	0.747498	-0.319047	0	Yes
CO3	66	0.0350161	0.0715851	0.777902	0.60809	0.22349	0.175214	0.0533006	0.692996	0.199352	0.777902	-0.724602	6	No
CO3	67	0.249813	0.560838	0.801949	0.614909	0.706577	0.419407	0.405325	0.708429	0.562992	0.801949	-0.396624	3	Yes
CO3	68	0.253851	0.569684	0.798034	0.626446	0.654756	0.380668	0.411768	0.71224	0.517712	0.798034	-0.386266	2	Yes
CO3	69	0.245201	0.546148	0.733125	0.585006	0.680989	0.433612	0.395674	0.659066	0.5573	0.733125	-0.337451	0	Yes
CO3	70	0.0369112	0.0767332	0.268864	0.225292	0.163455	0.126576	0.0568222	0.247078	0.145015	0.268864	-0.212042	2	No
CO3	71	0.247541	0.559993	0.829075	0.664768	0.723885	0.479213	0.403767	0.746921	0.601549	0.829075	-0.425308	1	Yes
CO3	72	0.245237	0.560143	0.810394	0.667051	0.713097	0.479487	0.40269	0.738722	0.596292	0.810394	-0.407704	-4	Yes
CO3	73	0.239021	0.562302	0.84104	0.694021	0.783494	0.530959	0.400662	0.76753	0.657227	0.84104	-0.440378	4	Yes
CO3	74	0.188452	0.516935	0.756964	0.641509	0.665756	0.47142	0.352694	0.699237	0.568588	0.756964	-0.40427	11	Yes
CO3	75	0.192482	0.515078	0.761905	0.651084	0.650779	0.462308	0.35378	0.706494	0.556543	0.761905	-0.408125	2	Yes
CO3	76	0.207068	0.575064	0.842405	0.728338	0.704546	0.503412	0.391066	0.785372	0.603979	0.842405	-0.451339	0	Yes
CO3	77	0.0369017	0.0638757	0.151964	0.162259	0.138214	0.11735	0.0503887	0.157112	0.127782	0.162259	-0.111871	5	No
CO3	78	0.190721	0.554064	0.845915	0.734699	0.656981	0.467488	0.372392	0.790307	0.562234	0.845915	-0.473523	1	Yes
CO3	79	0.199402	0.570289	0.868698	0.766567	0.610554	0.434492	0.384845	0.817632	0.522523	0.868698	-0.483852	3	Yes
CO3	80	0.20739	0.57903	0.864229	0.771266	0.615216	0.442546	0.39321	0.817748	0.528881	0.864229	-0.471019	3	Yes
CO3	81	0.217928	0.582104	0.882757	0.795672	0.668226	0.494731	0.400016	0.839215	0.581478	0.882757	-0.482741	2	Yes
CO3	82	0.213643	0.576181	0.879887	0.787675	0.720306	0.539716	0.394912	0.833781	0.630011	0.879887	-0.484975	2	Yes
CO3	83	0.192659	0.537602	0.844404	0.751925	0.702079	0.520317	0.365131	0.798165	0.611198	0.844404	-0.479274	2	Yes
CO3	84	0.183439	0.531037	0.818518	0.716457	0.695855	0.515012	0.357238	0.767487	0.605433	0.818518	-0.46128	2	Yes
CO3	85	0.196397	0.544582	0.858027	0.747552	0.820302	0.639281	0.370489	0.80279	0.729791	0.858027	-0.487538	2	Yes
CO3	86	0.197438	0.541488	0.846608	0.733272	0.655666	0.492677	0.369463	0.78994	0.574172	0.846608	-0.477145	0	Yes
CO3	87	0.0265496	0.0554951	0.0948835	0.10366	0.225284	0.191457	0.0410224	0.0992717	0.208371	0.225284	-0.184262	0	No
CO3	88	0.0296237	0.0600115	0.103172	0.118848	0.390278	0.345742	0.0448176	0.11101	0.36801	0.390278	-0.34546	3	No
CO3	89	0.202537	0.575311	0.785725	0.664081	0.748582	0.604164	0.388924	0.724903	0.676373	0.785725	-0.396801	4	Yes
CO3	90	0.201605	0.602684	0.762427	0.631383	0.810695	0.659944	0.402144	0.696905	0.73532	0.810695	-0.408551	1	Yes
CO3	91	0.199396	0.615652	0.754949	0.631847	0.806145	0.65861	0.407524	0.693398	0.732378	0.806145	-0.398622	0	Yes
CO3	92	0.012819	0.0412873	0.0869228	0.0916872	0.171888	0.152345	0.0270532	0.089305	0.162116	0.171888	-0.144834	6	No
CO3	93	0.19143	0.59921	0.7365	0.61174	0.630739	0.494696	0.39532	0.67412	0.562717	0.7365	-0.34118	0	Yes
CO3	94	0.0145762	0.0440453	0.0800388	0.090938	0.175512	0.158773	0.0293108	0.0854884	0.167143	0.175512	-0.146202	0	No
CO3	95	0.00830963	0.022211	0.0229586	0.0221694	0.00837973	0.0078065	0.0152603	0.022564	0.00809311	0.0229586	-0.00769828	1	No
CO3	96	0.202985	0.622279	0.735232	0.618958	0.784329	0.638818	0.412632	0.677095	0.711573	0.784329	-0.371697	0	Yes
CO3	97	0.0368403	0.0760328	0.12836	0.145458	0.18861	0.174901	0.0564366	0.136909	0.181755	0.18861	-0.132173	3	No
CO3	98	0.208108	0.580286	0.710995	0.566882	0.635015	0.48344	0.394197	0.638938	0.559228	0.710995	-0.316797	3	Yes
CO3	99	0.178936	0.583089	0.72624	0.591165	0.789612	0.625058	0.381012	0.658702	0.707335	0.789612	-0.4086	0	Yes
CO3	100	0.0172821	0.0369999	0.175486	0.202501	0.0597573	0.0682565	0.027141	0.188994	0.0640069	0.202501	-0.17536	5	No
CO3	101	0.180588	0.585419	0.725362	0.61627	0.735684	0.579212	0.383003	0.670816	0.657448	0.735684	-0.352681	1	Yes
CO3	102	0.215071	0.615401	0.725838	0.619933	0.730678	0.57902	0.415236	0.672885	0.654849	0.730678	-0.315442	4	Yes
CO3	103	0.222382	0.617637	0.719774	0.609514	0.761136	0.617696	0.420009	0.664644	0.689416	0.761136	-0.341127	2	Yes
CO3	104	0.227227	0.62524	0.752102	0.653543	0.765133	0.624885	0.426234	0.702822	0.695009	0.765133	-0.338899	0	Yes
CO3	105	0.0263238	0.03862	0.177698	0.219608	0.0415841	0.0490271	0.0324719	0.198653	0.0453056	0.219608	-0.187137	0	No
CO3	106	0.0274263	0.0270489	0.0337499	0.0395725	0.00761669	0.00794112	0.0272376	0.0366612	0.00777891	0.0395725	-0.0123349	2	No
CO3	107	0.231764	0.618922	0.706603	0.612862	0.681749	0.556859	0.425343	0.659732	0.619304	0.706603	-0.28126	1	Yes
CO3	108	0.190415	0.577312	0.792823	0.72371	0.850988	0.733497	0.383864	0.758266	0.792242	0.850988	-0.467124	1	Yes
CO3	109	0.214314	0.59663	0.555813	0.428882	0.489504	0.391489	0.405472	0.492347	0.440497	0.555813	-0.150341	0	Yes
CO3	110	0.0341153	0.0480043	0.371761	0.277376	0.0939413	0.079103	0.0410598	0.324569	0.0865221	0.371761	-0.330702	0	No
CO3	111	0.00723088	0.00968423	0.0258656	0.0275493	0.00929712	0.00951278	0.00845755	0.0267075	0.00940495	0.0275493	-0.0190917	0	No
CO3	112	0.081247	0.114728	0.645675	0.661939	0.393988	0.395381	0.0979874	0.653807	0.394685	0.661939	-0.563951	1	No
CO3	113	0.250876	0.645438	0.853643	0.815198	0.871789	0.760842	0.448157	0.834421	0.816316	0.871789	-0.423631	2	Yes
CO3	114	0.252211	0.650384	0.869962	0.834348	0.894167	0.789041	0.451298	0.852155	0.841604	0.894167	-0.442869	6	Yes
CO3	115	0.256413	0.6563	0.860171	0.822927	0.901825	0.80004	0.456356	0.841549	0.850932	0.901825	-0.445468	1	Yes
CO3	116	0.254947	0.651455	0.893706	0.860012	0.891265	0.790089	0.453201	0.876859	0.840677	0.893706	-0.440505	0	Yes
CO3	117	0.0231169	0.0452675	0.208459	0.222772	0.0615895	0.0663968	0.0341922	0.215615	0.0639931	0.222772	-0.188579	5	No
CO3	118	0.248966	0.638087	0.855769	0.813898	0.881834	0.780558	0.443527	0.834834	0.831196	0.881834	-0.438308	1	Yes
CO3	119	0.264011	0.666163	0.876546	0.840051	0.891078	0.792901	0.465087	0.858298	0.84199	0.891078	-0.425991	1	Yes
CO3	120	0.261954	0.660849	0.866569	0.833052	0.874016	0.77917	0.461402	0.84981	0.826593	0.874016	-0.412614	0	Yes
CO3	121	0.0338774	0.0645157	0.215649	0.230547	0.0687417	0.0724364	0.0491966	0.223098	0.0705891	0.230547	-0.181351	-1	No
CO3	122	0.30836	0.701826	0.855759	0.817431	0.919442	0.828866	0.505093	0.836595	0.874154	0.919442	-0.414349	0	Yes
CO3	123	0.029376	0.0551709	0.168411	0.186794	0.0568857	0.0622778	0.0422734	0.177602	0.0595818	0.186794	-0.14452	0	No
CO3	124	0.0276602	0.0521758	0.223144	0.242045	0.0676861	0.0723109	0.039918	0.232595	0.0699985	0.242045	-0.202127	3	No
CO3	125	0.276184	0.674933	0.790448	0.752862	0.860956	0.761768	0.475559	0.771655	0.811362	0.860956	-0.385398	4	Yes
CO3	126	0.285224	0.690345	0.848475	0.812161	0.912095	0.816621	0.487784	0.830318	0.864358	0.912095	-0.42431	3	Yes
CO3	127	0.284455	0.69344	0.86475	0.837334	0.916344	0.820586	0.488947	0.851042	0.868465	0.916344	-0.427396	1	Yes
CO3	128	0.280607	0.692358	0.779611	0.747603	0.899867	0.795867	0.486483	0.763607	0.847867	0.899867	-0.413384	0	Yes
CO3	129	0.0296499	0.0563347	0.151412	0.170277	0.0598754	0.0650744	0.0429923	0.160844	0.0624749	0.170277	-0.127285	0	No
CO3	130	0.0282972	0.0538575	0.214123	0.236948	0.0594225	0.0650786	0.0410774	0.225535	0.0622505	0.236948	-0.19587	0	No
CO3	131	0.0046248	0.00999051	0.0374854	0.041303	0.0235507	0.0243276	0.00730766	0.0393942	0.0239391	0.041303	-0.0339954	6	No
CO3	132	0.261941	0.660931	0.841852	0.801861	0.901464	0.76987	0.461436	0.821856	0.835667	0.901464	-0.440028	-2	Yes
CO3	133	0.288575	0.678308	0.903004	0.865454	0.9319	0.804736	0.483442	0.884229	0.868318	0.9319	-0.448458	1	Yes
CO3	134	0.266573	0.663172	0.818011	0.772157	0.875913	0.74525	0.464872	0.795084	0.810581	0.875913	-0.41104	2	Yes
CO3	135	0.269545	0.669652	0.856271	0.820146	0.901236	0.769935	0.469599	0.838208	0.835585	0.901236	-0.431637	3	Yes
CO3	136	0.270806	0.665869	0.86403	0.831319	0.918763	0.789364	0.468337	0.847675	0.854063	0.918763	-0.450425	0	Yes
CO3	137	0.0198822	0.0300227	0.333751	0.347843	0.105043	0.112265	0.0249525	0.340797	0.108654	0.347843	-0.322891	3	No
CO3	138	0.277087	0.656969	0.943065	0.918677	0.921094	0.795185	0.467028	0.930871	0.85814	0.943065	-0.476037	1	Yes
CO3	139	0.2889	0.671637	0.938161	0.91411	0.917113	0.792968	0.480268	0.926136	0.85504	0.938161	-0.457893	3	Yes
CO3	140	0.29064	0.677001	0.9243	0.908092	0.887694	0.774023	0.48382	0.916196	0.830858	0.9243	-0.44048	5	Yes
CO3	141	0.289516	0.677688	0.910931	0.890528	0.889555	0.776009	0.483602	0.900729	0.832782	0.910931	-0.427329	1	Yes
CO3	142	0.281209	0.659699	0.897636	0.883038	0.874108	0.759314	0.470454	0.890337	0.816711	0.897636	-0.427182	2	Yes
CO3	143	0.251735	0.621307	0.91126	0.878177	0.880171	0.742981	0.436521	0.894719	0.811576	0.91126	-0.474739	1	Yes
CO3	144	0.214438	0.59426	0.890697	0.831975	0.830235	0.677566	0.404349	0.861336	0.7539	0.890697	-0.486348	0	Yes
CO3	145	0.0193021	0.0399394	0.083526	0.0959167	0.0764834	0.0745213	0.0296208	0.0897214	0.0755023	0.0959167	-0.0662959	0	No
CO3	146	0.00725931	0.0167125	0.04082	0.0423409	0.0377744	0.0348125	0.0119859	0.0415805	0.0362935	0.0423409	-0.030355	3	No
CO3	147	0.174553	0.534232	0.887471	0.762043	0.794944	0.598009	0.354392	0.824757	0.696477	0.887471	-0.533079	0	Yes
CO3	148	0.0247254	0.0803389	0.0548814	0.0614469	0.0830391	0.0772503	0.0525321	0.0581641	0.0801447	0.0830391	-0.0305069	0	No
CO3	149	0.0470325	0.100506	0.102062	0.111111	0.132177	0.124441	0.0737692	0.106587	0.128309	0.132177	-0.058408	0	No
CO3	150	0.00483375	0.0125624	0.00913803	0.00745355	0.0154756	0.0122738	0.00869807	0.00829579	0.0138747	0.0154756	-0.00677749	6	No
CO3	151	0.166645	0.52058	0.898432	0.758851	0.804639	0.599934	0.343613	0.828642	0.702286	0.898432	-0.55482	3	Yes
CO3	152	0.167333	0.522831	0.906808	0.761316	0.817946	0.612217	0.345082	0.834062	0.715081	0.906808	-0.561726	0	Yes
CO3	153	0.0191746	0.06461	0.114206	0.117911	0.159731	0.138488	0.0418923	0.116058	0.149109	0.159731	-0.117838	0	No
CO3	154	0.00316715	0.00881075	0.049957	0.0509687	0.084883	0.0709752	0.00598895	0.0504629	0.0779291	0.084883	-0.0788941	2	No
CO3	155	0.15486	0.493568	0.78858	0.643872	0.468933	0.336123	0.324214	0.716226	0.402528	0.78858	-0.464367	1	Yes
CO3	156	0.161477	0.521764	0.915461	0.777399	0.832555	0.626729	0.341621	0.84643	0.729642	0.915461	-0.57384	1	Yes
CO3	157	0.157042	0.51557	0.911955	0.77811	0.743704	0.5659	0.336306	0.845033	0.654802	0.911955	-0.575649	4	Yes
CO3	158	0.1543	0.513091	0.918506	0.769112	0.822939	0.613059	0.333695	0.843809	0.717999	0.918506	-0.58481	2	Yes
CO3	159	0.151002	0.506064	0.940446	0.783562	0.840301	0.633368	0.328533	0.862004	0.736835	0.940446	-0.611913	3	Yes
CO3	160	0.150141	0.505099	0.946453	0.78404	0.848224	0.639455	0.32762	0.865246	0.74384	0.946453	-0.618833	2	Yes
CO3	161	0.15009	0.504935	0.939743	0.771907	0.841481	0.632914	0.327513	0.855825	0.737198	0.939743	-0.61223	1	Yes
CO3	162	0.148726	0.501477	0.930938	0.758786	0.838362	0.628593	0.325102	0.844862	0.733477	0.930938	-0.605836	1	Yes
CO3	163	0.128917	0.484445	0.882574	0.697004	0.795112	0.583489	0.306681	0.789789	0.6893	0.882574	-0.575893	0	Yes
CO3	164	0.00445699	0.0114242	0.113221	0.0969646	0.0424108	0.0397629	0.0079406	0.105093	0.0410868	0.113221	-0.105281	2	No
CO3	165	0.0988522	0.430148	0.859438	0.658088	0.80022	0.570423	0.2645	0.758763	0.685321	0.859438	-0.594938	1	Yes
CO3	166	0.0978846	0.425274	0.87858	0.668992	0.786819	0.557081	0.261579	0.773786	0.67195	0.87858	-0.617	0	Yes
CO3	167	0.00380962	0.00951343	0.0356331	0.0257121	0.0303176	0.0277572	0.00666152	0.0306726	0.0290374	0.0356331	-0.0289716	4	No
CO3	168	0.0650093	0.376947	0.833607	0.608591	0.753921	0.511599	0.220978	0.721099	0.63276	0.833607	-0.612629	6	Yes
CO3	169	0.0642091	0.37533	0.818126	0.584975	0.80432	0.563611	0.21977	0.70155	0.683965	0.818126	-0.598356	2	Yes
CO3	170	0.0653977	0.382714	0.809402	0.575641	0.802596	0.563221	0.224056	0.692521	0.682909	0.809402	-0.585346	0	Yes
CO3	171	0.00557758	0.0146353	0.0344497	0.0228271	0.0157589	0.0151897	0.0101064	0.0286384	0.0154743	0.0344497	-0.0243433	-1	No
CO3	172	0.0491328	0.305086	0.800109	0.553377	0.824965	0.578022	0.177109	0.676743	0.701494	0.824965	-0.647856	6	Yes
CO3	173	0.0368453	0.280093	0.777823	0.537758	0.805839	0.564397	0.158469	0.657791	0.685118	0.805839	-0.64737	0	Yes
CO3	174	0.00807499	0.0196907	0.041908	0.026026	0.0114585	0.0109013	0.0138829	0.033967	0.0111799	0.041908	-0.0280252	0	No
CO3	175	0.00747267	0.0191809	0.0248392	0.0166416	0.00868089	0.00835484	0.0133268	0.0207404	0.00851786	0.0248392	-0.0115124	3	No
CO3	176	0.0431426	0.28883	0.758059	0.52743	0.794238	0.552134	0.165986	0.642744	0.673186	0.794238	-0.628252	3	Yes
CO3	177	0.0454475	0.29281	0.757561	0.53238	0.789713	0.549704	0.169129	0.644971	0.669709	0.789713	-0.620584	0	Yes
CO3	178	0.0131685	0.0292311	0.054678	0.0398671	0.0165758	0.01654	0.0211998	0.0472726	0.0165579	0.054678	-0.0334782	3	No
CO3	179	0.0510552	0.300561	0.748391	0.522324	0.791445	0.550858	0.175808	0.635358	0.671151	0.791445	-0.615637	2	Yes
CO3	180	0.0560588	0.317589	0.776953	0.548735	0.795067	0.557438	0.186824	0.662844	0.676252	0.795067	-0.608244	0	Yes
CO3	181	0.0246132	0.0599641	0.0698656	0.0612945	0.0295368	0.0300579	0.0422886	0.0655801	0.0297974	0.0698656	-0.027577	1	No
CO3	182	0.0792243	0.411607	0.774823	0.544825	0.815974	0.584246	0.245416	0.659824	0.70011	0.815974	-0.570559	0	Yes
CO3	183	0.0417989	0.124588	0.104291	0.087636	0.0745501	0.0709984	0.0831933	0.0959637	0.0727742	0.104291	-0.0210981	0	No
CO3	184	0.0372433	0.104271	0.0733847	0.0628164	0.0511032	0.0516944	0.0707573	0.0681006	0.0513988	0.0733847	-0.00262741	1	No
CO3	185	0.110585	0.512023	0.810187	0.581401	0.841588	0.60667	0.311304	0.695794	0.724129	0.841588	-0.530284	0	Yes
CO3	186	0.0345739	0.118654	0.0686394	0.0684685	0.0377456	0.0384944	0.076614	0.0685539	0.03812	0.0686394	0.00797457	0	No
CO3	187	0.0102338	0.0305133	0.029506	0.0255573	0.0257035	0.0257408	0.0203735	0.0275317	0.0257222	0.029506	-0.00913247	4	No
CO3	188	0.121545	0.54064	0.806166	0.602102	0.830669	0.6071	0.331092	0.704134	0.718885	0.830669	-0.499577	0	Yes
CO3	189	0.0815834	0.18268	0.22616	0.171388	0.150951	0.136147	0.132132	0.198774	0.143549	0.22616	-0.094028	2	No
CO3	190	0.173836	0.605292	0.880666	0.642436	0.873812	0.639231	0.389564	0.761551	0.756521	0.880666	-0.491102	2	Yes
CO3	191	0.162593	0.598142	0.76877	0.610875	0.839453	0.625757	0.380368	0.689823	0.732605	0.839453	-0.459085	0	Yes
CO3	192	0.0445076	0.138752	0.129764	0.127019	0.0780379	0.074471	0.0916299	0.128391	0.0762544	0.129764	-0.0381337	1	No
CO3	193	0.160289	0.581841	0.763525	0.615004	0.861184	0.640382	0.371065	0.689264	0.750783	0.861184	-0.490118	0	Yes
CO3	194	0.0722793	0.224271	0.190197	0.173161	0.0704367	0.0690076	0.148275	0.181679	0.0697221	0.190197	-0.0419213	3	No
CO3	195	0.192868	0.599794	0.80163	0.493726	0.875197	0.57595	0.396331	0.647678	0.725573	0.875197	-0.478865	3	Yes
CO3	196	0.246868	0.725213	0.784307	0.487882	0.890473	0.604346	0.48604	0.636095	0.74741	0.890473	-0.404433	2	Yes
CO3	197	0.276265	0.762138	0.839695	0.534146	0.877303	0.600906	0.519201	0.68692	0.739105	0.877303	-0.358102	0	Yes
CO3	198	0.0453169	0.075086	0.133752	0.133764	0.106139	0.0950303	0.0602015	0.133758	0.100585	0.133764	-0.0735624	7	No
CO3	199	0.292467	0.765119	0.827964	0.515448	0.868305	0.586645	0.528793	0.671706	0.727475	0.868305	-0.339513	4	Yes
CO3	200	0.299204	0.77281	0.834749	0.521252	0.872284	0.593757	0.536007	0.678	0.73302	0.872284	-0.336277	1	Yes
CO3	201	0.314628	0.778339	0.838067	0.52809	0.866634	0.594633	0.546483	0.683078	0.730634	0.866634	-0.320151	0	Yes
CO3	202	0.116864	0.114294	0.236973	0.211788	0.1302	0.127163	0.115579	0.22438	0.128681	0.236973	-0.121394	0	No
CO3	203	0.0451375	0.0726751	0.132339	0.116587	0.0389952	0.0402759	0.0589063	0.124463	0.0396356	0.132339	-0.0734328	3	No
CO3	204	0.334712	0.776026	0.834534	0.503037	0.892541	0.607646	0.555369	0.668785	0.750094	0.892541	-0.337173	0	Yes
CO3	205	0.0331311	0.0627634	0.13793	0.114943	0.033796	0.034327	0.0479472	0.126436	0.0340615	0.13793	-0.0899823	0	No
CO3	206	0.0292648	0.05707	0.138526	0.0873725	0.0345695	0.0275559	0.0431674	0.112949	0.0310627	0.138526	-0.0953589	7	No
CO3	207	0.327446	0.755097	0.753698	0.3157	0.774354	0.415598	0.541272	0.534699	0.594976	0.774354	-0.233082	2	Yes
CO3	208	0.360812	0.768828	0.74612	0.311331	0.777827	0.424903	0.56482	0.528725	0.601365	0.777827	-0.213007	-2	Yes
CO3	209	0.407793	0.77991	0.819175	0.358354	0.800974	0.442654	0.593851	0.588765	0.621814	0.819175	-0.225324	2	Yes
CO3	210	0.369477	0.75367	0.782493	0.326777	0.767256	0.41175	0.561573	0.554635	0.589503	0.782493	-0.22092	4	Yes
CO3	211	0.37838	0.760995	0.788444	0.328035	0.769692	0.412046	0.569687	0.55824	0.590869	0.788444	-0.218757	1	Yes
CO3	212	0.359932	0.731481	0.741127	0.302135	0.762239	0.407191	0.545707	0.521631	0.584715	0.762239	-0.216532	2	Yes
CO3	213	0.383203	0.765174	0.764702	0.320886	0.762822	0.409992	0.574188	0.542794	0.586407	0.764702	-0.190513	1	Yes
CO3	214	0.38986	0.766764	0.777254	0.331206	0.750659	0.40388	0.578312	0.55423	0.577269	0.777254	-0.198942	0	Yes
CO3	215	0.0319642	0.0548461	0.154422	0.0953075	0.0349513	0.0250925	0.0434052	0.124865	0.0300219	0.154422	-0.111017	2	No
CO3	216	0.389122	0.756919	0.713163	0.302283	0.711992	0.385928	0.573021	0.507723	0.54896	0.713163	-0.140142	0	Yes
CO3	217	0.0346327	0.0599121	0.184816	0.116827	0.0305331	0.0209509	0.0472724	0.150821	0.025742	0.184816	-0.137543	0	No
CO3	218	0.0334859	0.0599736	0.160059	0.100179	0.0377868	0.0262047	0.0467298	0.130119	0.0319958	0.160059	-0.11333	3	No
CO3	219	0.317822	0.694805	0.533648	0.24083	0.583359	0.327649	0.506313	0.387239	0.455504	0.583359	-0.0770456	2	Yes
CO3	220	0.333916	0.713935	0.548249	0.26139	0.579002	0.333954	0.523925	0.404819	0.456478	0.579002	-0.0550769	3	Yes
CO3	221	0.385127	0.747163	0.569647	0.287694	0.574878	0.341225	0.566145	0.428671	0.458051	0.574878	-0.00873311	-4	Yes
CO3	222	0.464495	0.77552	0.658757	0.338422	0.661051	0.404654	0.620008	0.498589	0.532853	0.661051	-0.0410437	6	Yes
CO3	223	0.413069	0.758399	0.542567	0.284996	0.568247	0.342576	0.585734	0.413782	0.455411	0.568247	0.0174873	5	Yes
CO3	224	0.419076	0.765424	0.539551	0.289807	0.610322	0.377554	0.59225	0.414679	0.493938	0.610322	-0.0180719	1	Yes
CO3	225	0.42388	0.765446	0.510604	0.269009	0.57799	0.353784	0.594663	0.389806	0.465887	0.57799	0.0166735	0	Yes
CO3	226	0.00613296	0.0100556	0.0357545	0.024228	0.0500689	0.0386386	0.00809427	0.0299913	0.0443538	0.0500689	-0.0419746	0	No
CO3	227	0.00872099	0.0119768	0.0444906	0.0304699	0.047201	0.0372662	0.0103489	0.0374802	0.0422336	0.047201	-0.0368521	0	No
CO3	228	0.00834949	0.0126239	0.125913	0.0913103	0.0530396	0.0413452	0.0104867	0.108612	0.0471924	0.125913	-0.115426	0	No
CO3	229	0.00883016	0.0123381	0.12426	0.0923781	0.0161201	0.0119516	0.0105841	0.108319	0.0140359	0.12426	-0.113676	0	No
CO3	230	0.00479877	0.00511987	0.0601647	0.0425013	0.0136492	0.0102919	0.00495932	0.051333	0.0119705	0.0601647	-0.0552053	0	No
CO3	231	0.00345806	0.00427616	0.0514092	0.0368201	0.00214796	0.00158401	0.00386711	0.0441147	0.00186598	0.0514092	-0.0475421	0	No
CO3	232	0.0113286	0.014117	0.0511259	0.0376402	0.0255136	0.0197319	0.0127228	0.044383	0.0226228	0.0511259	-0.0384031	2	No
CO3	233	0.444282	0.764555	0.381735	0.21146	0.573781	0.367247	0.604419	0.296597	0.470514	0.573781	0.0306373	0	Yes
CO3	234	0.0521287	0.0365156	0.156074	0.0876845	0.096284	0.0677525	0.0443221	0.121879	0.0820183	0.156074	-0.111752	0	No
CO3	235	0.0199757	0.0286367	0.0503405	0.0382453	0.0588084	0.0479455	0.0243062	0.0442929	0.0533769	0.0588084	-0.0345022	0	No
CO3	236	0.0202064	0.0285976	0.0368678	0.0277072	0.0365221	0.0311593	0.024402	0.0322875	0.0338407	0.0368678	-0.0124658	0	No
CO3	237	0.018769	0.02891	0.133777	0.108703	0.0557258	0.0473803	0.0238395	0.12124	0.0515531	0.133777	-0.109937	-2	No
CO3	238	0.445054	0.738128	0.393959	0.221237	0.642456	0.417439	0.591591	0.307598	0.529947	0.642456	-0.050865	0	Yes
CO3	239	0.0416494	0.0456805	0.105175	0.0746582	0.113765	0.092053	0.043665	0.0899168	0.102909	0.113765	-0.0701001	0	No
CO3	240	0.0100901	0.0165784	0.0414007	0.0307132	0.0968174	0.0788183	0.0133343	0.036057	0.0878179	0.0968174	-0.0834831	0	No
CO3	241	0.0051052	0.00842184	0.0133394	0.00938286	0.00348115	0.00251785	0.00676352	0.0113611	0.0029995	0.0133394	-0.00657591	2	No
CO3	242	0.40543	0.733996	0.311101	0.18246	0.632289	0.409847	0.569713	0.24678	0.521068	0.632289	-0.0625756	2	Yes
CO3	243	0.406757	0.739577	0.325182	0.193698	0.63253	0.410068	0.573167	0.25944	0.521299	0.63253	-0.0593633	3	Yes
CO3	244	0.406596	0.741155	0.324633	0.195246	0.630185	0.408419	0.573876	0.25994	0.519302	0.630185	-0.0563091	2	Yes
CO3	245	0.410859	0.743407	0.339377	0.206267	0.635199	0.413743	0.577133	0.272822	0.524471	0.635199	-0.0580655	0	Yes
CO3	246	0.0306421	0.052386	0.0988147	0.0741583	0.0912205	0.0748772	0.041514	0.0864865	0.0830489	0.0988147	-0.0573007	0	No
CO3	247	0.00998671	0.0167132	0.0263652	0.0187953	0.00796898	0.00617448	0.01335	0.0225803	0.00707173	0.0263652	-0.0130153	2	No
CO3	248	0.399347	0.715407	0.373005	0.234833	0.561449	0.35645	0.557377	0.303919	0.458949	0.561449	-0.00407223	0	Yes
CO3	249	0.0431823	0.081284	0.207	0.154328	0.0407646	0.0357681	0.0622331	0.180664	0.0382663	0.207	-0.144767	0	No
CO3	250	0.031712	0.0602773	0.185371	0.146879	0.116741	0.0986763	0.0459946	0.166125	0.107709	0.185371	-0.139376	2	No
CO3	251	0.344993	0.686978	0.332184	0.236864	0.608665	0.403914	0.515985	0.284524	0.506289	0.608665	-0.0926792	1	Yes
CO3	252	0.341233	0.694439	0.361408	0.272638	0.574133	0.38445	0.517836	0.317023	0.479291	0.574133	-0.0562971	0	Yes
CO3	253	0.0512056	0.112771	0.218462	0.187553	0.176906	0.153976	0.0819881	0.203008	0.165441	0.218462	-0.136474	-4	No
CO3	254	0.354485	0.646372	0.478122	0.374415	0.67425	0.475747	0.500429	0.426268	0.574999	0.67425	-0.173822	5	Yes
CO3	255	0.301315	0.595693	0.343314	0.254928	0.599124	0.402292	0.448504	0.299121	0.500708	0.599124	-0.150621	0	Yes
CO3	256	0.0375485	0.0820337	0.241499	0.203725	0.0963109	0.0859772	0.0597911	0.222612	0.091144	0.241499	-0.181708	2	No
CO3	257	0.301892	0.611071	0.305883	0.226913	0.595139	0.401293	0.456481	0.266398	0.498216	0.595139	-0.138657	1	Yes
CO3	258	0.288184	0.595562	0.197717	0.133228	0.554246	0.361205	0.441873	0.165473	0.457725	0.554246	-0.112373	4	Yes
CO3	259	0.301047	0.643184	0.4398	0.340286	0.747861	0.541699	0.472116	0.390043	0.64478	0.747861	-0.275745	5	Yes
CO3	260	0.306621	0.650791	0.412841	0.328278	0.763972	0.556551	0.478706	0.37056	0.660261	0.763972	-0.285266	2	Yes
CO3	261	0.296794	0.622622	0.447495	0.359844	0.768672	0.561807	0.459708	0.403669	0.66524	0.768672	-0.308964	0	Yes
CO3	262	0.0387152	0.0637734	0.409884	0.367678	0.116207	0.111371	0.0512443	0.388781	0.113789	0.409884	-0.35864	0	No
CO3	263	0.0672083	0.106248	0.34501	0.311535	0.134664	0.129111	0.086728	0.328273	0.131887	0.34501	-0.258282	3	No
CO3	264	0.336005	0.671306	0.512881	0.425687	0.782929	0.574781	0.503655	0.469284	0.678855	0.782929	-0.279274	1	Yes
CO3	265	0.33138	0.63732	0.610879	0.521868	0.785292	0.579437	0.48435	0.566374	0.682365	0.785292	-0.300942	0	Yes
CO3	266	0.0641996	0.0952752	0.406827	0.369272	0.122711	0.115861	0.0797374	0.38805	0.119286	0.406827	-0.32709	0	No
CO3	267	0.0178725	0.0235515	0.115697	0.106715	0.0822356	0.0764774	0.020712	0.111206	0.0793565	0.115697	-0.0949851	4	No
CO3	268	0.345249	0.671296	0.677436	0.57817	0.775376	0.566545	0.508272	0.627803	0.67096	0.775376	-0.267104	-2	Yes
CO3	269	0.393046	0.717795	0.839811	0.75272	0.81053	0.604828	0.555421	0.796266	0.707679	0.839811	-0.28439	0	Yes
CO3	270	0.0324883	0.0452814	0.508072	0.479628	0.206413	0.202015	0.0388848	0.49385	0.204214	0.508072	-0.469187	0	No
CO3	271	0.0240549	0.033171	0.114411	0.105417	0.141433	0.135892	0.028613	0.109914	0.138663	0.141433	-0.11282	1	No
CO3	272	0.336294	0.649221	0.697866	0.62367	0.782704	0.584898	0.492758	0.660768	0.683801	0.782704	-0.289946	7	Yes
CO3	273	0.338741	0.646355	0.656929	0.597358	0.782814	0.602705	0.492548	0.627143	0.692759	0.782814	-0.290266	0	Yes
CO3	274	0.0513014	0.0790598	0.666111	0.635991	0.273312	0.26099	0.0651806	0.651051	0.267151	0.666111	-0.60093	0	No
CO3	275	0.0711031	0.106064	0.656771	0.626475	0.257282	0.245536	0.0885837	0.641623	0.251409	0.656771	-0.568187	1	No
CO3	276	0.340109	0.623183	0.605817	0.530098	0.755885	0.585915	0.481646	0.567958	0.6709	0.755885	-0.274239	4	Yes
CO3	277	0.346176	0.618191	0.510242	0.430437	0.726319	0.539117	0.482184	0.47034	0.632718	0.726319	-0.244135	2	Yes
CO3	278	0.357225	0.627267	0.611175	0.478889	0.5619	0.386477	0.492246	0.545032	0.474189	0.611175	-0.118929	2	Yes
CO3	279	0.339641	0.594521	0.396846	0.287942	0.542296	0.378623	0.467081	0.342394	0.460459	0.542296	-0.0752147	3	Yes
CO3	280	0.348673	0.608592	0.416576	0.306886	0.567438	0.407736	0.478633	0.361731	0.487587	0.567438	-0.0888056	3	Yes
CO3	281	0.344781	0.598776	0.349344	0.238817	0.559557	0.407869	0.471778	0.29408	0.483713	0.559557	-0.0877789	4	Yes
CO3	282	0.346846	0.608659	0.314743	0.205945	0.407245	0.285108	0.477753	0.260344	0.346177	0.407245	0.0705071	1	Yes
CO3	283	0.367124	0.68129	0.310566	0.184808	0.559899	0.39584	0.524207	0.247687	0.477869	0.559899	-0.0356927	0	Yes
CO3	284	0.0139974	0.0303042	0.145914	0.0912733	0.215278	0.182105	0.0221508	0.118594	0.198692	0.215278	-0.193127	0	No
CO3	285	0.00477412	0.0115842	0.0696749	0.0418781	0.00994172	0.00904484	0.00817914	0.0557765	0.00949328	0.0696749	-0.0614958	3	No
CO3	286	0.330018	0.6427	0.349404	0.20788	0.423401	0.282277	0.486359	0.278642	0.352839	0.423401	0.062958	3	Yes
CO3	287	0.333898	0.644616	0.35718	0.212547	0.52056	0.357525	0.489257	0.284863	0.439043	0.52056	-0.0313032	0	Yes
CO3	288	0.0241943	0.0492222	0.320624	0.211105	0.151053	0.135913	0.0367083	0.265865	0.143483	0.320624	-0.283916	6	No
CO3	289	0.37464	0.708204	0.390104	0.250025	0.690879	0.52015	0.541422	0.320065	0.605514	0.690879	-0.149457	1	Yes
CO3	290	0.393199	0.725566	0.388014	0.252426	0.668122	0.500864	0.559382	0.32022	0.584493	0.668122	-0.10874	1	Yes
CO3	291	0.399758	0.732864	0.535229	0.397685	0.733026	0.562168	0.566311	0.466457	0.647597	0.733026	-0.166714	1	Yes
CO3	292	0.403257	0.733275	0.421806	0.318159	0.678581	0.50742	0.568266	0.369982	0.593001	0.678581	-0.110315	0	Yes
CO3	293	0.0529557	0.0856678	0.361467	0.295851	0.230488	0.20685	0.0693118	0.328659	0.218669	0.361467	-0.292155	0	No
CO3	294	0.023904	0.0463572	0.373756	0.29149	0.0800999	0.0736953	0.0351306	0.332623	0.0768976	0.373756	-0.338625	1	No
CO3	295	0.377958	0.66253	0.357046	0.261003	0.496776	0.334628	0.520244	0.309025	0.415702	0.496776	0.0234683	0	Yes
CO3	296	0.0792686	0.124226	0.316488	0.255417	0.208347	0.187536	0.101747	0.285952	0.197941	0.316488	-0.214741	0	No
CO3	297	0.0115588	0.0219707	0.214101	0.171492	0.0403265	0.0354689	0.0167647	0.192796	0.0378977	0.214101	-0.197336	0	No
CO3	298	0.0294203	0.0521171	0.481397	0.391868	0.210002	0.182798	0.0407687	0.436633	0.1964	0.481397	-0.440628	0	No
CO3	299	0.0131767	0.0273487	0.0468575	0.0320718	0.0319828	0.0277039	0.0202627	0.0394647	0.0298434	0.0468575	-0.0265948	4	No
CO3	300	0.424286	0.706671	0.556163	0.459179	0.619002	0.431424	0.565479	0.507671	0.525213	0.619002	-0.0535236	7	Yes
CO3	301	0.436135	0.701587	0.200542	0.142615	0.652296	0.464158	0.568861	0.171578	0.558227	0.652296	-0.083435	1	Yes
CO3	302	0.437466	0.700227	0.421167	0.345977	0.607299	0.427367	0.568846	0.383572	0.517333	0.607299	-0.0384531	2	Yes
CO3	303	0.479439	0.744532	0.415076	0.35299	0.662262	0.487719	0.611986	0.384033	0.574991	0.662262	-0.0502765	1	Yes
CO3	304	0.505564	0.772602	0.376178	0.334756	0.636055	0.463567	0.639083	0.355467	0.549811	0.636055	0.00302756	3	Yes
CO3	305	0.52094	0.772427	0.143058	0.120899	0.606815	0.441852	0.646683	0.131979	0.524333	0.606815	0.0398686	3	Yes
CO3	306	0.532867	0.779326	0.155905	0.133389	0.635848	0.469439	0.656096	0.144647	0.552644	0.635848	0.020248	1	Yes
CO3	307	0.569648	0.830299	0.295691	0.279199	0.696825	0.539953	0.699974	0.287445	0.618389	0.696825	0.00314849	2	Yes
CO3	308	0.570876	0.816202	0.298475	0.283721	0.664171	0.502799	0.693539	0.291098	0.583485	0.664171	0.0293678	0	Yes
CO3	309	0.02232	0.036377	0.112354	0.108148	0.101083	0.108326	0.0293485	0.110251	0.104705	0.112354	-0.0830056	0	No
CO3	310	0.0356218	0.0583439	0.16269	0.150438	0.126257	0.142018	0.0469829	0.156564	0.134138	0.16269	-0.115707	0	No
CO3	311	0.0134155	0.0228842	0.0499589	0.0460834	0.0160071	0.0163431	0.0181498	0.0480211	0.0161751	0.0499589	-0.031809	4	No
CO3	312	0.612596	0.849253	0.402921	0.373088	0.720161	0.585282	0.730925	0.388005	0.652721	0.720161	0.010764	2	Yes
CO3	313	0.636977	0.878999	0.30452	0.290385	0.745679	0.612404	0.757988	0.297452	0.679042	0.745679	0.0123094	0	Yes
CO3	314	0.0524393	0.0609358	0.705055	0.688913	0.0636937	0.0811647	0.0566875	0.696984	0.0724292	0.705055	-0.648368	0	No
CO3	315	0.106644	0.100916	0.911511	0.890519	0.232961	0.318587	0.10378	0.901015	0.275774	0.911511	-0.807731	0	No
CO3	316	0.0482967	0.0590976	0.110152	0.106174	0.0606541	0.0756007	0.0536972	0.108163	0.0681274	0.110152	-0.0564549	3	No
CO3	317	0.673033	0.90506	0.92307	0.909576	0.923591	0.873413	0.789046	0.916323	0.898502	0.923591	-0.134545	0	Yes
CO3	318	0.0502269	0.060643	0.089218	0.0905769	0.0422286	0.0540781	0.055435	0.0898975	0.0481534	0.0905769	-0.0351419	8	No
CO3	319	0.691987	0.924381	0.937301	0.924181	0.934371	0.887159	0.808184	0.930741	0.910765	0.937301	-0.129117	2	Yes
CO3	320	0.701112	0.919106	0.936619	0.923962	0.9417	0.898335	0.810109	0.930291	0.920017	0.9417	-0.13159	0	Yes
CO3	321	0.0384358	0.0468511	0.0850728	0.0885187	0.0415722	0.0550969	0.0426434	0.0867957	0.0483345	0.0885187	-0.0458753	0	No
CO3	322	0.0106652	0.0174618	0.0277166	0.028267	0.0118292	0.0143179	0.0140635	0.0279918	0.0130735	0.028267	-0.0142035	0	No
CO3	323	0.0465142	0.052013	0.0785637	0.0846227	0.0702451	0.0973016	0.0492636	0.0815932	0.0837734	0.0973016	-0.0480381	3	No
CO3	324	0.745457	0.932744	0.924765	0.913745	0.953431	0.920107	0.8391	0.919255	0.936769	0.953431	-0.11433	3	Yes
CO3	325	0.783036	0.958258	0.956575	0.949073	0.956491	0.926764	0.870647	0.952824	0.941628	0.956575	-0.0859285	4	Yes
CO3	326	0.798204	0.964208	0.96975	0.962873	0.966546	0.938843	0.881206	0.966311	0.952694	0.96975	-0.0885437	0	Yes
CO3	327	0.0858119	0.0761914	0.11567	0.125745	0.0663826	0.0921344	0.0810017	0.120707	0.0792585	0.125745	-0.0447429	1	No
CO3	328	0.805868	0.963985	0.92919	0.917457	0.967135	0.939302	0.884926	0.923323	0.953219	0.967135	-0.0822091	4	Yes
CO3	329	0.823728	0.965564	0.983901	0.978835	0.963432	0.937428	0.894646	0.981368	0.95043	0.983901	-0.0892549	1	Yes
CO3	330	0.804854	0.945177	0.979072	0.973997	0.980809	0.958856	0.875015	0.976535	0.969832	0.980809	-0.105793	1	Yes
CO3	331	0.807271	0.942942	0.973394	0.968345	0.973365	0.952112	0.875106	0.970869	0.962738	0.973394	-0.0982873	2	Yes
CO3	332	0.828383	0.957303	0.968663	0.96319	0.961043	0.935307	0.892843	0.965926	0.948175	0.968663	-0.0758194	1	Yes
CO3	333	0.83014	0.950539	0.97657	0.972666	0.982937	0.967285	0.890339	0.974618	0.975111	0.982937	-0.0925973	1	Yes
CO3	334	0.859405	0.970371	0.955426	0.95017	0.959292	0.936221	0.914888	0.952798	0.947756	0.959292	-0.0444038	3	Yes
CO3	335	0.881875	0.981142	0.970604	0.966692	0.974382	0.954697	0.931508	0.968648	0.96454	0.974382	-0.0428735	1	Yes
CO3	336	0.877058	0.980113	0.985626	0.982725	0.975795	0.962475	0.928586	0.984176	0.969135	0.985626	-0.0570406	1	Yes
CO3	337	0.895486	0.986821	0.986468	0.982897	0.992198	0.984066	0.941154	0.984682	0.988132	0.992198	-0.0510445	1	Yes
CO3	338	0.894936	0.985467	0.950146	0.943139	0.963796	0.949695	0.940201	0.946643	0.956746	0.963796	-0.0235951	1	Yes
CO3	339	0.834385	0.926141	0.980147	0.974697	0.969882	0.945779	0.880263	0.977422	0.95783	0.980147	-0.0998833	0	Yes
CO3	340	0.0808339	0.0767991	0.0616797	0.0653986	0.095383	0.128198	0.0788165	0.0635391	0.111791	0.128198	-0.0493816	4	No
CO3	341	0.901069	0.98592	0.96423	0.960849	0.96723	0.95332	0.943495	0.96254	0.960275	0.96723	-0.0237354	2	Yes
CO3	342	0.847451	0.929267	0.993991	0.992272	0.97132	0.948838	0.888359	0.993131	0.960079	0.993991	-0.105632	0	Yes
CO3	343	0.028171	0.0205442	0.0520603	0.0551966	0.0774492	0.107481	0.0243576	0.0536284	0.0924652	0.107481	-0.0831236	1	No
CO3	344	0.915218	0.987528	0.96459	0.961393	0.968461	0.960749	0.951373	0.962991	0.964605	0.968461	-0.017088	4	Yes
CO3	345	0.924691	0.992855	0.996609	0.995547	0.995636	0.991375	0.958773	0.996078	0.993505	0.996609	-0.0378358	0	Yes
CO3	346	0.0855671	0.0774127	0.0530129	0.056099	0.0375701	0.0435806	0.0814899	0.054556	0.0405753	0.056099	0.025391	0	No
CO3	347	0.0135977	0.00635663	0.00775571	0.00855281	0.00336532	0.0044187	0.00997718	0.00815426	0.00389201	0.00855281	0.00142437	2	No
CO3	348	0.866229	0.932214	0.997792	0.996924	0.99621	0.992046	0.899221	0.997358	0.994128	0.997792	-0.0985709	0	Yes
CO3	349	0.0615211	0.0614055	0.00676454	0.00759334	0.00362851	0.00438537	0.0614633	0.00717894	0.00400694	0.00759334	0.05387	2	No
CO3	350	0.87547	0.934684	0.993255	0.99198	0.995817	0.991844	0.905077	0.992617	0.99383	0.995817	-0.0907406	-1	Yes
CO3	351	0.939808	0.994635	0.998334	0.997599	0.997976	0.994947	0.967222	0.997967	0.996462	0.998334	-0.0311126	2	Yes
CO3	352	0.940744	0.993805	0.998095	0.997445	0.997195	0.993972	0.967275	0.99777	0.995584	0.998095	-0.0308208	0	Yes
CO3	353	0.0105323	0.00761539	0.00229113	0.00243296	0.0079123	0.00929974	0.00907383	0.00236205	0.00860602	0.00929974	-0.000225913	3	No
CO3	354	0.464928	0.510008	0.0148376	0.013188	0.995393	0.992113	0.487468	0.0140128	0.993753	0.995393	-0.507926	1	Yes
CO3	355	0.942901	0.992498	0.998119	0.997754	0.993566	0.990254	0.9677	0.997937	0.99191	0.998119	-0.0304196	2	Yes
CO3	356	0.947586	0.992202	0.997769	0.997081	0.997725	0.995064	0.969894	0.997425	0.996395	0.997769	-0.0278753	0	Yes
CO3	357	0.0038353	0.00412338	0.00196923	0.00210221	0.00334111	0.00397506	0.00397934	0.00203572	0.00365808	0.00397506	4.27796e-06	0	No
CO3	358	0.0127037	0.0141304	0.00603259	0.00633201	0.0132715	0.0137834	0.0134171	0.0061823	0.0135274	0.0137834	-0.000366296	0	No
CO3	359	0.00247147	0.001368	0.00111491	0.00121505	0.00247813	0.00322764	0.00191973	0.00116498	0.00285288	0.00322764	-0.0013079	0	No
CO3	360	0.00598502	0.00368669	0.00525697	0.00513112	0.00646988	0.00658502	0.00483586	0.00519405	0.00652745	0.00658502	-0.00174916	0	No
CO3	361	0.00380125	0.00236889	0.00228716	0.00185856	0.00376409	0.00319456	0.00308507	0.00207286	0.00347932	0.00376409	-0.000679017	0	No
CO3	362	0.00074332	0.000408484	0.000312923	0.000286857	0.000685647	0.00077363	0.000575902	0.00029989	0.000729639	0.00077363	-0.000197728	0	No
CO3	363	0.000187292	0.000198807	0.000173937	0.000117533	0.000175522	0.000148282	0.00019305	0.000145735	0.000161902	0.000175522	1.75274e-05	0	No
CO3	364	0.000513464	0.000627373	0.000248718	0.000203309	0.000294369	0.000296068	0.000570419	0.000226013	0.000295218	0.000296068	0.000274351		No
CO3	365	0.000130967	0.000140799	0.000224186	0.000128964	0.000133834	9.093e-05	0.000135883	0.000176575	0.000112382	0.000224186	-8.83027e-05		No
CR3	1	0.00102041	0	0.00162075	0	0.008	0	0.000510204	0.000810373	0.004	0.008	-0.0074898	0	No
CR3	2	0	0.00151286	0.000777001	0.00164474	0	0	0.00075643	0.00121087	0	0.00164474	-0.000888307	0	No
CR3	3	0	0.000727008	0	0.00161031	0	0	0.000363504	0.000805153	0	0.00161031	-0.0012468	0	No
CR3	4	0.00857143	0.00350877	0.00661278	0.00316957	0.0078125	0	0.0060401	0.00489118	0.00390625	0.0078125	-0.0017724	0	No
CR3	5	0.0429907	0.0228418	0.038599	0.0353303	0.0530303	0.023622	0.0329162	0.0369646	0.0383262	0.0530303	-0.0201141	0	No
CR3	6	0.0370028	0.0252258	0.0451827	0.049062	0.080292	0.0601504	0.0311143	0.0471224	0.0702212	0.080292	-0.0491777	0	No
CR3	7	0.000873362	0.00651005	0.00720721	0.00255102	0.00671141	0	0.00369171	0.00487911	0.0033557	0.00720721	-0.0035155	0	No
CR3	8	0.0015949	0.00387097	0.010917	0.00565611	0.0372671	0.00549451	0.00273293	0.00828657	0.0213808	0.0372671	-0.0345341	0	No
CR3	9	0.28293	0.184654	0.161227	0.282689	0.271277	0.528986	0.233792	0.221958	0.400131	0.528986	-0.295193	0	No
CR3	10	0.340286	0.225403	0.176848	0.34816	0.307692	0.63587	0.282845	0.262504	0.471781	0.63587	-0.353025	0	No
CR3	11	0.411826	0.249082	0.175412	0.362705	0.290909	0.68319	0.330454	0.269059	0.487049	0.68319	-0.352736	0	No
CR3	12	0.445939	0.260599	0.186693	0.380952	0.338912	0.690283	0.353269	0.283823	0.514598	0.690283	-0.337014	0	No
CR3	13	0.232365	0.130628	0.115373	0.153199	0.179283	0.217647	0.181496	0.134286	0.198465	0.217647	-0.0361507	0	No
CR3	14	0.0049239	0.00935454	0.00762527	0.00732601	0.0116279	0.00191205	0.00713922	0.00747564	0.00676998	0.0116279	-0.00448869	0	No
CR3	15	0.0884956	0.0361191	0.0932535	0.0699088	0.0992366	0.0586011	0.0623073	0.0815811	0.0789189	0.0992366	-0.0369293	0	No
CR3	16	0.0649123	0.0239324	0.083354	0.0633907	0.0679245	0.0485075	0.0444223	0.0733723	0.058216	0.083354	-0.0389317	0	No
CR3	17	0.0273556	0.0262273	0.0809976	0.0570613	0.0442804	0.0462963	0.0267915	0.0690295	0.0452884	0.0809976	-0.0542062	0	No
CR3	18	0.0498509	0.0449788	0.024368	0.0177192	0.0144404	0.00362976	0.0474148	0.0210436	0.0090351	0.024368	0.0230468	0	No
CR3	19	0.0206142	0.0263849	0.0412754	0.0319475	0.0106007	0.005386	0.0234996	0.0366114	0.00799335	0.0412754	-0.0177758	0	No
CR3	20	0.0596768	0.0673263	0.0914442	0.0628667	0.0204778	0.0212766	0.0635015	0.0771555	0.0208772	0.0914442	-0.0279427	0	No
CR3	21	0.169734	0.251539	0.135737	0.107855	0.0326797	0.0228873	0.210637	0.121796	0.0277835	0.135737	0.0748998	0	No
CR3	22	0.0497238	0.0796218	0.154399	0.142515	0.0501567	0.0172414	0.0646728	0.148457	0.0336991	0.154399	-0.0897261	0	No
CR3	23	0.0138462	0.0196048	0.0433746	0.0340731	0.0209581	0.00993377	0.0167255	0.0387239	0.0154459	0.0433746	-0.0266492	0	No
CR3	24	0.2157	0.535459	0.27311	0.252112	0.107969	0.0457317	0.37558	0.262611	0.0768504	0.27311	0.10247	0	No
CR3	25	0.211237	0.552569	0.315363	0.253295	0.0855263	0.0580913	0.381903	0.284329	0.0718088	0.315363	0.0665398	1	Yes	YES
CR3	26	0.215525	0.58272	0.460199	0.376838	0.134737	0.048	0.399122	0.418519	0.0913684	0.460199	-0.0610768	3	Yes
CR3	27	0.0845956	0.177079	0.449596	0.390473	0.153535	0.0782269	0.130837	0.420035	0.115881	0.449596	-0.318759	0	No
CR3	28	0.435157	0.798359	0.912615	0.814325	0.398453	0.2362	0.616758	0.86347	0.317326	0.912615	-0.295857	-4	Yes
CR3	29	0.232618	0.681649	0.463766	0.4521	0.194257	0.0804322	0.457133	0.457933	0.137344	0.463766	-0.00663315	3	Yes
CR3	30	0.111564	0.237461	0.466006	0.425078	0.146199	0.0857438	0.174512	0.445542	0.115971	0.466006	-0.291494	0	No
CR3	31	0.211343	0.715834	0.522884	0.448368	0.180593	0.0942857	0.463589	0.485626	0.137439	0.522884	-0.0592953	4	Yes
CR3	32	0.206889	0.696813	0.570735	0.467876	0.199734	0.08	0.451851	0.519305	0.139867	0.570735	-0.118884	2	Yes
CR3	33	0.28281	0.730967	0.759079	0.653387	0.328947	0.199078	0.506888	0.706233	0.264013	0.759079	-0.25219	4	Yes
CR3	34	0.255724	0.744394	0.645423	0.581529	0.221939	0.104671	0.500059	0.613476	0.163305	0.645423	-0.145364	2	Yes
CR3	35	0.277499	0.773411	0.800735	0.71198	0.243605	0.10628	0.525455	0.756358	0.174943	0.800735	-0.27528	3	Yes
CR3	36	0.283715	0.800086	0.806836	0.687952	0.187865	0.107793	0.5419	0.747394	0.147829	0.806836	-0.264936	3	Yes
CR3	37	0.302271	0.806923	0.794359	0.693799	0.210643	0.0979484	0.554597	0.744079	0.154296	0.794359	-0.239762	1	Yes
CR3	38	0.136899	0.21679	0.742558	0.650813	0.195652	0.0978332	0.176844	0.696685	0.146743	0.742558	-0.565713	0	No
CR3	39	0.0462136	0.0668379	0.231989	0.208502	0.0498409	0.023407	0.0565258	0.220246	0.036624	0.231989	-0.175463	0	No
CR3	40	0.302425	0.7882	0.260457	0.28499	0.188088	0.0882353	0.545312	0.272723	0.138162	0.28499	0.260323	8	Yes
CR3	41	0.351239	0.858792	0.84647	0.757766	0.152724	0.0829774	0.605015	0.802118	0.117851	0.84647	-0.241455	6	Yes
CR3	42	0.393486	0.900604	0.85034	0.755123	0.195327	0.0918246	0.647045	0.802731	0.143576	0.85034	-0.203295	3	Yes
CR3	43	0.401389	0.90541	0.864766	0.779792	0.235401	0.112536	0.653399	0.822279	0.173969	0.864766	-0.211367	3	Yes
CR3	44	0.374706	0.853021	0.882272	0.798428	0.261538	0.13581	0.613863	0.84035	0.198674	0.882272	-0.268409	1	Yes
CR3	45	0.441236	0.87339	0.908475	0.844191	0.350045	0.190145	0.657313	0.876333	0.270095	0.908475	-0.251162	-3	Yes
CR3	46	0.51632	0.951829	0.918214	0.857482	0.385159	0.215358	0.734075	0.887848	0.300258	0.918214	-0.184139	-2	Yes
CR3	47	0.455891	0.9075	0.92036	0.85097	0.254756	0.143909	0.681696	0.885665	0.199333	0.92036	-0.238664	5	Yes
CR3	48	0.509032	0.957314	0.923175	0.855323	0.231136	0.136013	0.733173	0.889249	0.183575	0.923175	-0.190002	1	Yes
CR3	49	0.458523	0.909414	0.870024	0.800905	0.240497	0.140822	0.683969	0.835465	0.190659	0.870024	-0.186055	3	Yes
CR3	50	0.487653	0.914649	0.917899	0.858635	0.258366	0.173458	0.701151	0.888267	0.215912	0.917899	-0.216748	2	Yes
CR3	51	0.586282	0.97456	0.947295	0.902467	0.24028	0.159956	0.780421	0.924881	0.200118	0.947295	-0.166875	-1	Yes
CR3	52	0.183615	0.145956	0.21232	0.278958	0.15182	0.126513	0.164786	0.245639	0.139166	0.278958	-0.114173	0	No
CR3	53	0.546257	0.96412	0.905519	0.84736	0.141531	0.129548	0.755189	0.876439	0.13554	0.905519	-0.15033	5	Yes
CR3	54	0.522124	0.913563	0.897911	0.834626	0.148773	0.150245	0.717844	0.866268	0.149509	0.897911	-0.180068	6	Yes
CR3	55	0.619526	0.972487	0.919138	0.86816	0.110434	0.0718919	0.796006	0.893649	0.091163	0.919138	-0.123132	2	Yes
CR3	56	0.215914	0.140088	0.236038	0.309876	0.0957121	0.0586319	0.178001	0.272957	0.077172	0.309876	-0.131874	0	No
CR3	57	0.168429	0.0870424	0.205621	0.280266	0.0994803	0.0823786	0.127736	0.242943	0.0909295	0.280266	-0.152531	0	No
CR3	58	0.679143	0.981407	0.968106	0.938833	0.0875	0.0709497	0.830275	0.953469	0.0792249	0.968106	-0.137831	5	Yes
CR3	59	0.615828	0.930664	0.973289	0.947408	0.0658376	0.0550562	0.773246	0.960348	0.0604469	0.973289	-0.200043	6	Yes
CR3	60	0.680552	0.977452	0.950725	0.90563	0.170228	0.19053	0.829002	0.928177	0.180379	0.950725	-0.121723	3	Yes
CR3	61	0.124265	0.0701188	0.158142	0.206064	0.0873715	0.0654628	0.0971919	0.182103	0.0764171	0.206064	-0.108872	0	No
CR3	62	0.689627	0.977502	0.952534	0.914439	0.145044	0.136108	0.833565	0.933486	0.140576	0.952534	-0.118969	1	Yes
CR3	63	0.619699	0.926935	0.934857	0.89525	0.239621	0.243683	0.773317	0.915053	0.241652	0.934857	-0.161539	1	Yes
CR3	64	0.0308322	0.0103003	0.0349486	0.0507256	0.0920114	0.0657016	0.0205663	0.0428371	0.0788565	0.0920114	-0.0714452	0	No
CR3	65	0.0513364	0.0263438	0.148595	0.185185	0.189631	0.170608	0.0388401	0.16689	0.180119	0.189631	-0.150791	0	No
CR3	66	0.386898	0.910756	0.720141	0.609321	0.200709	0.18223	0.648827	0.664731	0.191469	0.720141	-0.0713133	3	Yes
CR3	67	0.442536	0.942239	0.842216	0.71567	0.266332	0.238288	0.692387	0.778943	0.25231	0.842216	-0.149829	1	Yes
CR3	68	0.418835	0.957295	0.882286	0.762414	0.117261	0.0706522	0.688065	0.82235	0.0939568	0.882286	-0.194221	2	Yes
CR3	69	0.215297	0.834495	0.710265	0.5059	0.115472	0.0958199	0.524896	0.608082	0.105646	0.710265	-0.185369	1	Yes
CR3	70	0.190525	0.76875	0.666667	0.465267	0.137692	0.0885658	0.479638	0.565967	0.113129	0.666667	-0.187029	3	Yes
CR3	71	0.205044	0.766753	0.663033	0.461412	0.112941	0.0730223	0.485898	0.562222	0.0929817	0.663033	-0.177134	12	Yes
CR3	72	0.207248	0.776042	0.665647	0.468333	0.0740157	0.033356	0.491645	0.56699	0.0536859	0.665647	-0.174002	4	Yes
CR3	73	0.0706837	0.342932	0.531828	0.36532	0.097869	0.0365265	0.206808	0.448574	0.0671978	0.531828	-0.32502	1	Yes
CR3	74	0.00465116	0.00397878	0.178311	0.120339	0.0332278	0.0138313	0.00431497	0.149325	0.0235296	0.178311	-0.173996	0	No
CR3	75	0.0215311	0.0136054	0.652793	0.439863	0.0944	0.042777	0.0175683	0.546328	0.0685885	0.652793	-0.635225	3	Yes
CR3	76	0.0130548	0.00477707	0.530035	0.379249	0.131305	0.120677	0.00891595	0.454642	0.125991	0.530035	-0.521119	0	No
CR3	77	0.151394	0.731908	0.631391	0.414234	0.167068	0.129852	0.441651	0.522812	0.14846	0.631391	-0.18974	1	Yes
CR3	78	0.0712251	0.339404	0.623345	0.424632	0.30456	0.204155	0.205315	0.523989	0.254357	0.623345	-0.418031	1	Yes
CR3	79	0.145242	0.287305	0.575323	0.40568	0.338682	0.232346	0.216274	0.490501	0.285514	0.575323	-0.359049	1	Yes
CR3	80	0.240404	0.615385	0.578078	0.421842	0.395147	0.315914	0.427894	0.49996	0.355531	0.578078	-0.150184	1	Yes
CR3	81	0.228833	0.468864	0.5472	0.388626	0.370766	0.269165	0.348849	0.467913	0.319966	0.5472	-0.198351	1	Yes
CR3	82	0.0162162	0.00414938	0.0105448	0	0.0485075	0.0363306	0.0101828	0.00527241	0.042419	0.0485075	-0.0383247	0	No
CR3	83	0.228022	0.418803	0.536283	0.387013	0.392488	0.27956	0.323413	0.461648	0.336024	0.536283	-0.21287	-1	Yes
CR3	84	0.252778	0.424893	0.534173	0.38342	0.410546	0.295203	0.338835	0.458796	0.352875	0.534173	-0.195337	0	No
CR3	85	0.263768	0.421053	0.538182	0.385827	0.382775	0.281955	0.34241	0.462004	0.332365	0.538182	-0.195771	2	Yes
CR3	86	0.256637	0.420354	0.536765	0.377309	0.356112	0.247393	0.338496	0.457037	0.301753	0.536765	-0.198269	2	Yes
CR3	87	0.257576	0.41629	0.535581	0.383378	0.405432	0.289122	0.336933	0.459479	0.347277	0.535581	-0.198648	3	Yes
CR3	88	0.289634	0.407407	0.523364	0.379032	0.412281	0.299137	0.348521	0.451198	0.355709	0.523364	-0.174844	2	Yes
CR3	89	0.00609756	0.00462963	0.0186916	0.016129	0.141315	0.0977948	0.0053636	0.0174103	0.119555	0.141315	-0.135951	3	Yes
CR3	90	0.00328947	0	0.0144628	0.014245	0.152679	0.104582	0.00164474	0.0143539	0.128631	0.152679	-0.151035	0	No
CR3	91	0.3125	0.395	0.506303	0.371758	0.507677	0.408308	0.35375	0.43903	0.457992	0.507677	-0.153927	-1	Yes
CR3	92	0.00722022	0	0.00660793	0.0118694	0.0346639	0.022082	0.00361011	0.00923868	0.0283729	0.0346639	-0.0310538	0	No
CR3	93	0.0112782	0	0.0277778	0.0422961	0.287568	0.254072	0.0056391	0.0350369	0.27082	0.287568	-0.281928	1	Yes
CR3	94	0.0150376	0.00534759	0.018648	0.0183486	0.0615385	0.0716648	0.0101926	0.0184983	0.0666016	0.0716648	-0.0614722	-1	Yes
CR3	95	0	0	0.00729927	0.009375	0.00892857	0.00910125	0	0.00833714	0.00901491	0.009375	-0.009375	2	Yes
CR3	96	0	0	0.0882353	0.114865	0.535589	0.436451	0	0.10155	0.48602	0.535589	-0.535589	2	Yes
CR3	97	0.00487805	0	0.102493	0.137457	0.538737	0.439854	0.00243902	0.119975	0.489295	0.538737	-0.536298	3	Yes
CR3	98	0	0	0.0941828	0.121528	0.541866	0.446914	0	0.107855	0.49439	0.541866	-0.541866	1	Yes
CR3	99	0	0	0.0868347	0.115789	0.542823	0.436954	0	0.101312	0.489888	0.542823	-0.542823	0	No
CR3	100	0	0	0.0816901	0.120141	0.539952	0.435443	0	0.100916	0.487697	0.539952	-0.539952	3	Yes
CR3	101	0	0	0.00283286	0.00714286	0.00892857	0.00532623	0	0.00498786	0.0071274	0.00892857	-0.00892857	3	Yes
CR3	102	0	0	0.0828571	0.105455	0.514801	0.413978	0	0.0941558	0.46439	0.514801	-0.514801	0	No
CR3	103	0	0	0.00294985	0	0.00541272	0.0027972	0	0.00147493	0.00410496	0.00541272	-0.00541272	0	No
CR3	104	0	0	0.00615385	0	0.00421348	0.00441826	0	0.00307692	0.00431587	0.00615385	-0.00615385	0	No
CR3	105	0	0	0.00632911	0.0078125	0.00573066	0.00299401	0	0.00707081	0.00436234	0.0078125	-0.0078125	0	No
CR3	106	0	0	0.00414938	0	0.00241546	0	0	0.00207469	0.00120773	0.00414938	-0.00414938	0	No
CR3	107	0	0	0.00478469	0.010101	0	0.00314465	0	0.00744285	0.00157233	0.010101	-0.010101	0	No
CR3	108	0	0	0.00492611	0.0102564	0.0151515	0	0	0.00759126	0.00757576	0.0151515	-0.0151515	0	No
CR3	109	0	0	0.0052356	0.0107527	0.020339	0	0	0.00799415	0.0101695	0.020339	-0.020339	0	No
CR3	110	0	0.00869565	0.0157895	0.0163934	0.0242215	0.00396825	0.00434783	0.0160915	0.0140949	0.0242215	-0.0198736	0	No
CR3	111	0	0.00877193	0.011236	0.0116279	0.00398406	0	0.00438596	0.0114319	0.00199203	0.0116279	-0.00724194	0	No
CR4	1	0	0.0121633	0.010979	0.021875	0.0149254	0.0171429	0.00608167	0.016427	0.0160341	0.021875	-0.0157933	0	No
CR4	2	0.184685	0.0985222	0.0644007	0.0945122	0.0444444	0.0340909	0.141603	0.0794565	0.0392677	0.0945122	0.0470912	0	No
CR4	3	0.188498	0.122097	0.0446585	0.0688623	0.0294118	0.0168539	0.155298	0.0567604	0.0231328	0.0688623	0.0864356	0	No
CR4	4	0.317749	0.271488	0.042517	0.150794	0.0362319	0.043956	0.294618	0.0966553	0.040094	0.150794	0.143825	0	No
CR4	5	0.455426	0.486922	0.0601137	0.282328	0.0289855	0.163462	0.471174	0.171221	0.0962235	0.282328	0.188846	0	No
CR4	6	0.504933	0.546287	0.0749004	0.376426	0.0359712	0.215247	0.52561	0.225663	0.125609	0.376426	0.149184	0	No
CR4	7	0.427489	0.492059	0.0729872	0.352041	0.013986	0.209402	0.459774	0.212514	0.111694	0.352041	0.107733	0	No
CR4	8	0.348605	0.418187	0.0879121	0.322684	0.027972	0.174468	0.383396	0.205298	0.10122	0.322684	0.0607121	0	No
CR4	9	0.31396	0.404842	0.0951009	0.319444	0.0347222	0.15678	0.359401	0.207273	0.0957509	0.319444	0.0399565	0	No
CR4	10	0.0802846	0.139126	0.109041	0.131657	0.0275862	0.0337553	0.109705	0.120349	0.0306707	0.131657	-0.0219516	0	No
CR4	11	0.00741473	0.0565547	0.0476821	0.029745	0	0	0.0319847	0.0387136	0	0.0476821	-0.0156974	2	Yes
CR4	12	0.0220307	0.0763669	0.0692063	0.047749	0	0	0.0491988	0.0584777	0	0.0692063	-0.0200076	4	Yes
CR4	13	0.0311498	0.0842961	0.108929	0.0551282	0	0	0.0577229	0.0820284	0	0.108929	-0.0512056	4	Yes
CR4	14	0.0330612	0.0983542	0.141072	0.0795964	0	0.00411523	0.0657077	0.110334	0.00205761	0.141072	-0.0753646	0	No
CR4	15	0.069255	0.156332	0.150477	0.0819082	0.0126582	0.00387597	0.112794	0.116193	0.0082671	0.150477	-0.0376834	4	Yes
CR4	16	0.0822646	0.151116	0.176271	0.100078	0.00621118	0.00367647	0.11669	0.138174	0.00494383	0.176271	-0.0595808	0	No
CR4	17	0.125357	0.230104	0.186271	0.095143	0.0116959	0	0.17773	0.140707	0.00584795	0.186271	-0.00854074	2	Yes
CR4	18	0.137595	0.249472	0.199065	0.136529	0.0285714	0	0.193533	0.167797	0.0142857	0.199065	-0.00553215	1	Yes	Yes
CR4	19	0.0957834	0.171535	0.186813	0.141062	0.0340909	0.0130719	0.133659	0.163938	0.0235814	0.186813	-0.0531542	0	No
CR4	20	0.978675	0.971805	0.542406	0.497587	0.116667	0.0776699	0.97524	0.519997	0.0971683	0.542406	0.432834	-3	Yes
CR4	21	0.166254	0.296239	0.284679	0.212352	0.0274725	0.00641026	0.231247	0.248515	0.0169414	0.284679	-0.0534323	14	Yes
CR4	22	0.215444	0.403005	0.355384	0.253799	0.0491803	0.0220126	0.309224	0.304591	0.0355965	0.355384	-0.0461591	3	Yes
CR4	23	0.537116	0.704763	0.61007	0.603674	0.11828	0.123123	0.620939	0.606872	0.120701	0.61007	0.0108699	-3	Yes
CR4	24	0.206248	0.406574	0.333777	0.246757	0.052356	0.0205882	0.306411	0.290267	0.0364721	0.333777	-0.0273655	1	Yes
CR4	25	0.514712	0.645599	0.550035	0.477697	0.156566	0.103746	0.580156	0.513866	0.130156	0.550035	0.0301204	-1	Yes
CR4	26	0.297729	0.475684	0.399576	0.302107	0.0247525	0.0229885	0.386707	0.350842	0.0238705	0.399576	-0.0128698	3	Yes
CR4	27	0.33976	0.508672	0.422616	0.33027	0.0441176	0.0404624	0.424216	0.376443	0.04229	0.422616	0.00159988	1	Yes
CR4	28	0.405164	0.597132	0.408353	0.331599	0.0742574	0.026393	0.501148	0.369976	0.0503252	0.408353	0.0927951	4	Yes
CR4	29	0.525942	0.71955	0.470597	0.436723	0.16	0.0823529	0.622746	0.45366	0.121176	0.470597	0.152149	-1	Yes
CR4	30	0.462563	0.652068	0.479202	0.419295	0.0603015	0.0380117	0.557315	0.449249	0.0491566	0.479202	0.0781133	1	Yes
CR4	31	0.500451	0.678593	0.424035	0.40507	0.115578	0.066474	0.589522	0.414553	0.0910259	0.424035	0.165487	-1	Yes
CR4	32	0.561025	0.75882	0.665967	0.624777	0.183673	0.101156	0.659923	0.645372	0.142415	0.665967	-0.00604399	-1	Yes
CR4	33	0.487235	0.671676	0.607518	0.554689	0.153061	0.0909091	0.579455	0.581104	0.121985	0.607518	-0.028063	-1	Yes
CR4	34	0.470647	0.67577	0.590784	0.526665	0.0959596	0.0495627	0.573208	0.558724	0.0727611	0.590784	-0.0175756	3	Yes
CR4	35	0.546293	0.75563	0.570634	0.512231	0.104712	0.0527859	0.650961	0.541432	0.078749	0.570634	0.0803278	1	Yes
CR4	36	0.254315	0.366802	0.393596	0.367202	0.117949	0.0521739	0.310558	0.380399	0.0850613	0.393596	-0.0830378	0	No
CR4	37	0.463891	0.647873	0.452975	0.4168	0.113402	0.0693642	0.555882	0.434887	0.0913831	0.452975	0.102907	1	Yes
CR4	38	0.604989	0.803841	0.643988	0.583882	0.137755	0.0840336	0.704415	0.613935	0.110894	0.643988	0.0604269	1	Yes
CR4	39	0.651463	0.865464	0.647805	0.570269	0.189055	0.0819672	0.758464	0.609037	0.135511	0.647805	0.110658	4	Yes
CR4	40	0.661441	0.856255	0.670316	0.592504	0.158654	0.0866142	0.758848	0.63141	0.122634	0.670316	0.0885322	2	Yes
CR4	41	0.678297	0.876233	0.668917	0.569629	0.148289	0.0919765	0.777265	0.619273	0.120133	0.668917	0.108348	2	Yes
CR4	42	0.685401	0.899959	0.601014	0.460931	0.114144	0.0573394	0.79268	0.530973	0.0857417	0.601014	0.191666	4	Yes
CR4	43	0.597864	0.835414	0.54426	0.35463	0.0885246	0.0258462	0.716639	0.449445	0.0571854	0.54426	0.172379	6	Yes
CR4	44	0.597122	0.850755	0.488851	0.295244	0.0656168	0.0326371	0.723939	0.392048	0.0491269	0.488851	0.235088	5	Yes
CR4	45	0.634208	0.851615	0.433424	0.297949	0.188776	0.116249	0.742912	0.365687	0.152512	0.433424	0.309487	2	Yes
CR4	46	0.437837	0.477729	0.51704	0.418189	0.384328	0.240086	0.457783	0.467614	0.312207	0.51704	-0.0592571	0	No
CR4	47	0.571545	0.731675	0.550397	0.373407	0.220195	0.133588	0.65161	0.461902	0.176891	0.550397	0.101213	2	Yes
CR4	48	0.671706	0.861792	0.490306	0.312297	0.0769231	0.0348576	0.766749	0.401301	0.0558903	0.490306	0.276443	1	Yes
CR4	49	0.656275	0.845186	0.468599	0.303696	0.0877193	0.0268382	0.75073	0.386147	0.0572788	0.468599	0.282132	1	Yes
CR4	50	0.426165	0.527552	0.426091	0.289846	0.11945	0.0340991	0.476859	0.357968	0.0767747	0.426091	0.0507677	0	No
CR4	51	0.394314	0.512662	0.419965	0.287211	0.0865209	0.0305127	0.453488	0.353588	0.0585168	0.419965	0.033523	0	No
CR4	52	0.625485	0.819065	0.417959	0.283276	0.0936709	0.0271067	0.722275	0.350617	0.0603888	0.417959	0.304316	1	Yes
CR4	53	0.447391	0.648617	0.467178	0.320625	0.112172	0.0268178	0.548004	0.393902	0.0694948	0.467178	0.0808255	1	Yes
CR4	54	0.431724	0.635406	0.438248	0.303036	0.111359	0.0354721	0.533565	0.370642	0.0734153	0.438248	0.0953165	4	Yes
CR4	55	0.611455	0.815328	0.398381	0.266247	0.116247	0.0360019	0.713392	0.332314	0.0761247	0.398381	0.31501	3	Yes
CR4	56	0.616086	0.809257	0.450763	0.299231	0.105541	0.0296228	0.712671	0.374997	0.0675818	0.450763	0.261908	4	Yes
CR4	57	0.616107	0.803473	0.37633	0.263186	0.0873664	0.0351939	0.70979	0.319758	0.0612802	0.37633	0.33346	2	Yes
CR4	58	0.606121	0.794667	0.43613	0.298842	0.121175	0.0345283	0.700394	0.367486	0.0778516	0.43613	0.264264	1	Yes
CR4	59	0.0821361	0.150792	0.300199	0.223782	0.142602	0.0463362	0.116464	0.26199	0.0944694	0.300199	-0.183735	0	No
CR4	60	0.58493	0.774434	0.423412	0.313047	0.149368	0.0504798	0.679682	0.36823	0.0999241	0.423412	0.25627	2	Yes
CR4	61	0.567748	0.756668	0.389238	0.278191	0.114412	0.0380573	0.662208	0.333714	0.0762348	0.389238	0.272971	3	Yes
CR4	62	0.513427	0.700738	0.338907	0.23074	0.103163	0.0362012	0.607082	0.284824	0.0696822	0.338907	0.268175	9	Yes
CR4	63	0.443203	0.629992	0.312039	0.213859	0.0824459	0.0358449	0.536597	0.262949	0.0591454	0.312039	0.224558	2	Yes
CR4	64	0.433751	0.618381	0.332508	0.227973	0.121821	0.0571675	0.526066	0.28024	0.089494	0.332508	0.193558	1	Yes
CR4	65	0.485703	0.666193	0.418003	0.287966	0.214003	0.0959315	0.575948	0.352984	0.154967	0.418003	0.157946	-1	Yes
CR4	66	0.0601534	0.129923	0.222129	0.16633	0.107404	0.0426846	0.0950381	0.19423	0.0750443	0.222129	-0.127091	0	No
CR4	67	0.298131	0.475836	0.299027	0.21131	0.163659	0.0670153	0.386983	0.255168	0.115337	0.299027	0.0879565	2	Yes
CR4	68	0.27364	0.457485	0.284309	0.204886	0.164119	0.0627671	0.365563	0.244597	0.113443	0.284309	0.0812539	1	Yes
CR4	69	0.0666331	0.163283	0.24464	0.18905	0.121529	0.0533541	0.114958	0.216845	0.0874414	0.24464	-0.129682	0	No
CR4	70	0.254675	0.438269	0.293534	0.215602	0.112886	0.0421132	0.346472	0.254568	0.0774998	0.293534	0.0529373	6	Yes
CR4	71	0.235444	0.39597	0.333285	0.255661	0.182165	0.0832918	0.315707	0.294473	0.132728	0.333285	-0.0175778	2	Yes
CR4	72	0.296378	0.437227	0.317151	0.25149	0.254058	0.128472	0.366802	0.28432	0.191265	0.317151	0.0496517	-2	Yes
CR4	73	0.160231	0.325668	0.333251	0.260653	0.201912	0.0931184	0.24295	0.296952	0.147515	0.333251	-0.0903015	1	Yes
CR4	74	0.15444	0.323683	0.348745	0.269077	0.227337	0.102536	0.239061	0.308911	0.164937	0.348745	-0.109684	4	Yes
CR4	75	0.205554	0.424135	0.47774	0.400057	0.294434	0.146074	0.314845	0.438899	0.220254	0.47774	-0.162896	-3	Yes
CR4	76	0.159406	0.303711	0.265997	0.209573	0.166896	0.0796836	0.231558	0.237785	0.12329	0.265997	-0.0344383	2	Yes
CR4	77	0.151821	0.267215	0.331989	0.288062	0.207607	0.102043	0.209518	0.310025	0.154825	0.331989	-0.122471	1	Yes
CR4	78	0.190226	0.364824	0.342688	0.299137	0.223067	0.112326	0.277525	0.320912	0.167696	0.342688	-0.0651623	1	Yes
CR4	79	0.098362	0.189096	0.428344	0.387401	0.283098	0.139314	0.143729	0.407873	0.211206	0.428344	-0.284615	0	No
CR4	80	0.203111	0.363015	0.518004	0.474349	0.31982	0.159445	0.283063	0.496177	0.239632	0.518004	-0.234941	3	Yes
CR4	81	0.229369	0.394732	0.504774	0.449486	0.320301	0.163944	0.312051	0.47713	0.242122	0.504774	-0.192723	8	Yes
CR4	82	0.356537	0.570101	0.528738	0.477458	0.250821	0.130881	0.463319	0.503098	0.190851	0.528738	-0.0654186	1	Yes
CR4	83	0.301699	0.475543	0.493598	0.479523	0.363434	0.186097	0.388621	0.486561	0.274766	0.493598	-0.104977	0	No
CR4	84	0.140162	0.236545	0.380333	0.348856	0.251908	0.13466	0.188354	0.364594	0.193284	0.380333	-0.191979	0	No
CR4	85	0.0233411	0.0396086	0.0675224	0.0599437	0.0695166	0.0342496	0.0314748	0.063733	0.0518831	0.0695166	-0.0380417	0	No
CR4	86	0.282143	0.460453	0.576527	0.536639	0.24116	0.138822	0.371298	0.556583	0.189991	0.576527	-0.205229	2	Yes
CR4	87	0.455799	0.701085	0.583428	0.537898	0.34284	0.18346	0.578442	0.560663	0.26315	0.583428	-0.00498628	1	Yes
CR4	88	0.258278	0.343304	0.555358	0.531342	0.418945	0.229485	0.300791	0.54335	0.324215	0.555358	-0.254567	0	No
CR4	89	0.548471	0.801158	0.729314	0.687776	0.54725	0.319158	0.674814	0.708545	0.433204	0.729314	-0.0544998	2	Yes
CR4	90	0.407685	0.626442	0.551235	0.54499	0.311281	0.183871	0.517063	0.548112	0.247576	0.551235	-0.0341718	3	Yes
CR4	91	0.522071	0.780973	0.703596	0.67969	0.512545	0.289623	0.651522	0.691643	0.401084	0.703596	-0.0520739	12	Yes
CR4	92	0.632281	0.871268	0.729738	0.703874	0.583131	0.330158	0.751775	0.716806	0.456644	0.729738	0.0220364	4	Yes
CR4	93	0.626906	0.881106	0.790684	0.763262	0.599487	0.336345	0.754006	0.776973	0.467916	0.790684	-0.0366787	4	Yes
CR4	94	0.616199	0.831176	0.751933	0.713076	0.568807	0.316264	0.723687	0.732504	0.442536	0.751933	-0.0282457	1	Yes
CR4	95	0.6389	0.865134	0.791934	0.740277	0.598101	0.337092	0.752017	0.766105	0.467596	0.791934	-0.0399168	6	Yes
CR4	96	0.609812	0.841813	0.698909	0.658967	0.557832	0.323008	0.725813	0.678938	0.44042	0.698909	0.026904	1	Yes
CR4	97	0.61769	0.839081	0.745231	0.691918	0.601712	0.354958	0.728386	0.718575	0.478335	0.745231	-0.0168453	2	Yes
CR4	98	0.686855	0.826261	0.786569	0.749538	0.660581	0.423255	0.756558	0.768054	0.541918	0.786569	-0.030011	-1	Yes
CR4	99	0.658479	0.857659	0.68967	0.635013	0.57561	0.345491	0.758069	0.662342	0.460551	0.68967	0.0683987	5	Yes
CR4	100	0.692665	0.857287	0.743025	0.685255	0.669991	0.409484	0.774976	0.71414	0.539738	0.743025	0.0319511	1	Yes
CR4	101	0.364741	0.335433	0.68424	0.632294	0.485329	0.313868	0.350087	0.658267	0.399598	0.68424	-0.334153	0	No
CR4	102	0.657507	0.855566	0.670541	0.622473	0.561318	0.350866	0.756537	0.646507	0.456092	0.670541	0.085996	3	Yes
CR4	103	0.615392	0.831549	0.704398	0.644754	0.532019	0.314093	0.72347	0.674576	0.423056	0.704398	0.0190719	3	Yes
CR4	104	0.34829	0.302673	0.622239	0.582543	0.450424	0.311308	0.325482	0.602391	0.380866	0.622239	-0.296758	0	No
CR4	105	0.676724	0.854248	0.677779	0.630868	0.65829	0.429782	0.765486	0.654324	0.544036	0.677779	0.0877068	9	Yes
CR4	106	0.752944	0.901187	0.732708	0.686408	0.718784	0.521379	0.827065	0.709558	0.620081	0.732708	0.0943577	-3	Yes
CR4	107	0.69378	0.861558	0.661991	0.628413	0.61217	0.419911	0.777669	0.645202	0.51604	0.661991	0.115678	6	Yes
CR4	108	0.410346	0.32727	0.763619	0.71604	0.554052	0.440977	0.368808	0.73983	0.497514	0.763619	-0.394811	0	No
CR4	109	0.657038	0.853139	0.778346	0.725308	0.639233	0.443254	0.755089	0.751827	0.541244	0.778346	-0.0232568	1	Yes
CR4	110	0.490811	0.749288	0.856583	0.803415	0.702427	0.496513	0.62005	0.829999	0.59947	0.856583	-0.236533	4	Yes
CR4	111	0.460974	0.728536	0.813857	0.750152	0.7188	0.513179	0.594755	0.782004	0.615989	0.813857	-0.219102	1	Yes
CR4	112	0.487818	0.759279	0.772257	0.72382	0.530143	0.426894	0.623549	0.748039	0.478518	0.772257	-0.148709	2	Yes
CR4	113	0.538013	0.767471	0.814364	0.770185	0.725126	0.556714	0.652742	0.792274	0.64092	0.814364	-0.161622	6	Yes
CR4	114	0.235931	0.179889	0.286465	0.314252	0.591492	0.519814	0.20791	0.300359	0.555653	0.591492	-0.383582	0	No
CR4	115	0.684392	0.88238	0.835736	0.805043	0.801458	0.66583	0.783386	0.82039	0.733644	0.835736	-0.0523501	3	Yes
CR4	116	0.701034	0.878263	0.830123	0.801277	0.805242	0.681342	0.789648	0.8157	0.743292	0.830123	-0.0404746	6	Yes
CR4	117	0.724927	0.878179	0.802973	0.787458	0.778252	0.654782	0.801553	0.795216	0.716517	0.802973	-0.00141961	1	Yes
CR4	118	0.74891	0.886716	0.849238	0.814502	0.821405	0.700286	0.817813	0.83187	0.760846	0.849238	-0.0314243	1	Yes
CR4	119	0.751081	0.872448	0.862585	0.836934	0.751901	0.643417	0.811765	0.849759	0.697659	0.862585	-0.0508208	5	Yes
CR4	120	0.575742	0.73534	0.702691	0.721594	0.616246	0.553497	0.655541	0.712142	0.584871	0.721594	-0.0660534	4	Yes
CR4	121	0.284063	0.227966	0.349057	0.391319	0.697752	0.592655	0.256014	0.370188	0.645204	0.697752	-0.441738	0	No
CR4	122	0.374358	0.319122	0.320528	0.360208	0.708995	0.61384	0.34674	0.340368	0.661418	0.708995	-0.362255	0	No
CR4	123	0.796739	0.927234	0.894499	0.875747	0.857482	0.771678	0.861986	0.885123	0.81458	0.894499	-0.0325128	-3	Yes
CR4	124	0.691174	0.800575	0.771431	0.722371	0.63037	0.560646	0.745875	0.746901	0.595508	0.771431	-0.0255565	-1	Yes
CR4	125	0.632926	0.78056	0.706847	0.684935	0.62179	0.542951	0.706743	0.695891	0.582371	0.706847	-0.000103888	7	Yes
CR4	126	0.727005	0.895446	0.833761	0.828692	0.6626	0.562105	0.811226	0.831227	0.612353	0.833761	-0.0225357	5	Yes
CR4	127	0.747353	0.932624	0.823772	0.803402	0.745221	0.645481	0.839989	0.813587	0.695351	0.823772	0.0162162	12	Yes
CR4	128	0.754723	0.94813	0.724419	0.729529	0.512188	0.496227	0.851427	0.726974	0.504208	0.729529	0.121897	3	Yes
CR4	129	0.747274	0.928502	0.763408	0.752437	0.503179	0.468862	0.837888	0.757922	0.48602	0.763408	0.0744806	1	Yes
CR4	130	0.69205	0.88983	0.831316	0.823058	0.65374	0.572166	0.79094	0.827187	0.612953	0.831316	-0.0403758	3	Yes
CR4	131	0.652612	0.854193	0.686228	0.665551	0.552682	0.500585	0.753403	0.67589	0.526633	0.686228	0.0671751	5	Yes
CR4	132	0.742136	0.964042	0.759076	0.756764	0.629186	0.546872	0.853089	0.75792	0.588029	0.759076	0.0940132	3	Yes
CR4	133	0.644562	0.853293	0.656266	0.638019	0.556578	0.474907	0.748927	0.647143	0.515743	0.656266	0.0926614	1	Yes
CR4	134	0.164279	0.161399	0.454503	0.458153	0.356259	0.318586	0.162839	0.456328	0.337422	0.458153	-0.295314	0	No
CR4	135	0.776401	0.976495	0.900956	0.869171	0.488478	0.420355	0.876448	0.885063	0.454416	0.900956	-0.0245078	2	Yes
CR4	136	0.779388	0.979438	0.803388	0.780791	0.493528	0.408336	0.879413	0.792089	0.450932	0.803388	0.0760249	2	Yes
CR4	137	0.773248	0.971751	0.852899	0.824812	0.428871	0.353331	0.872499	0.838855	0.391101	0.852899	0.0196006	2	Yes
CR4	138	0.77451	0.969598	0.921156	0.887003	0.405136	0.307958	0.872054	0.90408	0.356547	0.921156	-0.0491025	4	Yes
CR4	139	0.761447	0.965397	0.938671	0.899723	0.376479	0.282619	0.863422	0.919197	0.329549	0.938671	-0.0752489	2	Yes
CR4	140	0.0685444	0.0641928	0.45623	0.417918	0.154562	0.134205	0.0663686	0.437074	0.144383	0.45623	-0.389862	0	No
CR4	141	0.746232	0.967185	0.890096	0.850025	0.312943	0.251971	0.856708	0.870061	0.282457	0.890096	-0.0333878	3	Yes
CR4	142	0.0574139	0.0458622	0.456644	0.411006	0.140126	0.13773	0.051638	0.433825	0.138928	0.456644	-0.405006	0	No
CR4	143	0.645994	0.956936	0.926253	0.860851	0.175524	0.158347	0.801465	0.893552	0.166936	0.926253	-0.124788	2	Yes
CR4	144	0.643805	0.975411	0.932904	0.860385	0.136075	0.115093	0.809608	0.896644	0.125584	0.932904	-0.123296	2	Yes
CR4	145	0.0479366	0.0205103	0.535276	0.508392	0.104952	0.0921319	0.0342235	0.521834	0.0985421	0.535276	-0.501052	0	No
CR4	146	0.624711	0.972446	0.415342	0.370817	0.127464	0.096666	0.798578	0.393079	0.112065	0.415342	0.383236	2	Yes
CR4	147	0.628978	0.969386	0.938259	0.864269	0.14256	0.118001	0.799182	0.901264	0.13028	0.938259	-0.139077	2	Yes
CR4	148	0.633995	0.977935	0.937435	0.863098	0.117538	0.0997917	0.805965	0.900267	0.108665	0.937435	-0.13147	1	Yes
CR4	149	0.628117	0.975414	0.937488	0.862263	0.105607	0.0800228	0.801766	0.899876	0.0928151	0.937488	-0.135723	1	Yes
CR4	150	0.632171	0.976661	0.41038	0.367001	0.121362	0.09817	0.804416	0.388691	0.109766	0.41038	0.394036	1	Yes
CR4	151	0.640113	0.979633	0.414365	0.371383	0.142352	0.115812	0.809873	0.392874	0.129082	0.414365	0.395508	-4	Yes
CR4	152	0.0241748	0.0129687	0.00458369	0.00613679	0.0439455	0.0354554	0.0185718	0.00536024	0.0397005	0.0439455	-0.0253738	0	No
CR4	153	0.0344909	0.0129082	0.543237	0.516626	0.0943804	0.0712166	0.0236995	0.529931	0.0827985	0.543237	-0.519537	0	No
CR4	154	0.601044	0.970344	0.935437	0.857044	0.11851	0.083862	0.785694	0.89624	0.101186	0.935437	-0.149743	2	Yes
CR4	155	0.601511	0.977994	0.93604	0.857285	0.112362	0.0805715	0.789753	0.896662	0.0964669	0.93604	-0.146287	1	Yes
CR4	156	0.621896	0.978068	0.937113	0.85782	0.144021	0.10113	0.799982	0.897467	0.122576	0.937113	-0.137131	-1	Yes
CR4	157	0.00640569	0.00175353	0.00145006	0.00148697	0.0484805	0.0316292	0.00407961	0.00146851	0.0400548	0.0484805	-0.0444009	0	No
CR4	158	0.000755097	0.000709013	0.000591075	0.000656534	0.010479	0.00431477	0.000732055	0.000623804	0.00739691	0.010479	-0.00974699	0	No
CR4	159	0.581401	0.976906	0.929874	0.843626	0.0656069	0.0320166	0.779153	0.88675	0.0488117	0.929874	-0.150721	6	Yes
CR4	160	0.585003	0.976719	0.929514	0.843475	0.0759686	0.0500313	0.780861	0.886494	0.0629999	0.929514	-0.148654	4	Yes
CR4	161	0.00616074	0.00255733	0.00210509	0.00344378	0.0524277	0.0405723	0.00435903	0.00277443	0.0465	0.0524277	-0.0480687	0	No
CR4	162	0.00797637	0.0024004	0.0026507	0.00295948	0.0664062	0.044844	0.00518839	0.00280509	0.0556251	0.0664062	-0.0612179	0	No
CR4	163	0.670841	0.976743	0.928635	0.843315	0.0814409	0.0492053	0.823792	0.885975	0.0653231	0.928635	-0.104843	1	Yes
CR4	164	0.00750976	0.00280088	0.00317139	0.00389118	0.0928646	0.061229	0.00515532	0.00353129	0.0770468	0.0928646	-0.0877093	0	No
CR4	165	0.672886	0.97659	0.929196	0.843362	0.0823219	0.0589395	0.824738	0.886279	0.0706307	0.929196	-0.104458	1	Yes
CR4	166	0.609052	0.871436	0.92854	0.843137	0.0905449	0.0569142	0.740244	0.885838	0.0737295	0.92854	-0.188296	1	Yes
CR4	167	0.67706	0.978124	0.930479	0.843318	0.0982046	0.0707323	0.827592	0.886899	0.0844684	0.930479	-0.102887	-4	Yes
CR4	168	0.650658	0.976509	0.929058	0.840579	0.0674813	0.0586876	0.813584	0.884819	0.0630844	0.929058	-0.115474	-4	Yes
CR4	169	0.598516	0.974427	0.922926	0.831128	0.0608769	0.0572226	0.786472	0.877027	0.0590497	0.922926	-0.136455	-2	Yes
CR4	170	0.0151786	0.0340716	0.0110076	0.013309	0.0564706	0.045731	0.0246251	0.0121583	0.0511008	0.0564706	-0.0318455	0	No
CR4	171	0.0236382	0.0965058	0.116315	0.056563	0.0662489	0.0498273	0.060072	0.0864391	0.0580381	0.116315	-0.0562432	0	No
CR4	172	0.0144928	0.04811	0.0432367	0.0277285	0.00959808	0.00644362	0.0313014	0.0354826	0.00802085	0.0432367	-0.0119354	0	No
CR4	173	0.011399	0.021164	0.0300954	0.0262865	0.0550376	0.0414172	0.0162815	0.028191	0.0482274	0.0550376	-0.0387561	0	No
CR4	174	0.00519751	0.0196429	0.0942512	0.0780761	0.0515933	0.041343	0.0124202	0.0861636	0.0464682	0.0942512	-0.081831	0	No
CR4	175	0.0115183	0.02693	0.108473	0.0934326	0.0550261	0.0464821	0.0192242	0.100953	0.0507541	0.108473	-0.0892487	0	No
CR4	176	0.0142232	0.0214844	0.115689	0.096181	0.0603896	0.0515713	0.0178538	0.105935	0.0559805	0.115689	-0.0978356	0	No
CYB	1	0.0604839	0.0357143	0.0236099	0.0173804	0.0276074	0.021197	0.0480991	0.0204951	0.0244022	0.0276074	0.0204917	0	No
CYB	2	0.0200803	0.0123711	0.0010879	0.00149626	0.00301205	0	0.0162257	0.00129208	0.00150602	0.00301205	0.0132137	0	No
CYB	3	0.015748	0.002	0.000862255	0.000493583	0	0	0.00887402	0.000677919	0	0.000862255	0.00801176	0	No
CYB	4	0	0.00790514	0.000641711	0.00147275	0.000988142	0	0.00395257	0.00105723	0.000494071	0.00147275	0.00247982	0	No
CYB	5	0	0.00387597	0.0014881	0.00292398	0.000984252	0	0.00193798	0.00220604	0.000492126	0.00292398	-0.000985992	0	No
CYB	6	0.0827338	0.0589354	0.0188877	0.0191098	0.0262391	0.0318396	0.0708346	0.0189988	0.0290393	0.0318396	0.038995	0	No
CYB	7	0	0.0126812	0.00349004	0.00665557	0.00567644	0.00690449	0.00634058	0.00507281	0.00629047	0.00690449	-0.000563908	0	No
CYB	8	0.185759	0.125862	0.0433206	0.0364912	0.0458372	0.0584927	0.15581	0.0399059	0.052165	0.0584927	0.0973176	0	No
CYB	9	0.00292398	0.00497512	0.00987362	0.0121281	0.00548948	0.00975081	0.00394955	0.0110009	0.00762015	0.0121281	-0.0081786	0	No
CYB	10	0.337156	0.214605	0.0784834	0.0844513	0.08669	0.139676	0.275881	0.0814673	0.113183	0.139676	0.136204	0	No
CYB	11	0.472663	0.288336	0.113942	0.119122	0.133279	0.192235	0.380499	0.116532	0.162757	0.192235	0.188264	0	No
CYB	12	0.00420757	0.00110988	0.00622476	0.00422103	0.00444774	0.00421585	0.00265873	0.0052229	0.0043318	0.00622476	-0.00356604	0	No
CYB	13	0.0123839	0.00377715	0.0108565	0.0100486	0.00630517	0.0123617	0.00808052	0.0104525	0.00933346	0.0123617	-0.00428122	0	No
CYB	14	0.564865	0.398746	0.232077	0.314213	0.321614	0.420382	0.481805	0.273145	0.370998	0.420382	0.061423	0	No
CYB	15	0.557226	0.393345	0.232449	0.337553	0.334238	0.445997	0.475286	0.285001	0.390117	0.445997	0.0292888	0	No
CYB	16	0.0428689	0.0252313	0.0350614	0.0340183	0.0717703	0.0333863	0.0340501	0.0345399	0.0525783	0.0717703	-0.0377202	0	No
CYB	17	0.00246103	0.00417711	0.00323712	0.00260203	0.00462487	0.00364394	0.00331907	0.00291957	0.0041344	0.00462487	-0.0013058	0	No
CYB	18	0.00565885	0.0074565	0.00251756	0.00148971	0.0115752	0.00254712	0.00655768	0.00200363	0.00706118	0.0115752	-0.00501756	0	No
CYB	19	0.0795981	0.210829	0.00452664	0.00331741	0.171791	0.0862745	0.145213	0.00392203	0.129033	0.171791	-0.0265778	1	Yes
CYB	20	0.0993976	0.238794	0.00504032	0.00313112	0.194405	0.0999044	0.169096	0.00408572	0.147155	0.194405	-0.0253092	1	Yes
CYB	21	0.109882	0.240316	0.00863558	0.00635044	0.198975	0.108634	0.175099	0.00749301	0.153804	0.198975	-0.0238757	3	Yes
CYB	22	0.00718391	0	0.00409836	0.00180064	0.00738007	0.00422139	0.00359195	0.0029495	0.00580073	0.00738007	-0.00378812	0	No
CYB	23	0.100989	0.264906	0.0129703	0.00895334	0.229223	0.131215	0.182947	0.0109618	0.180219	0.229223	-0.0462753	2	Yes
CYB	24	0.0949153	0.258858	0.0147895	0.00851536	0.218476	0.121853	0.176886	0.0116524	0.170164	0.218476	-0.04159	1	Yes
CYB	25	0.00328947	0.0118881	0.0154778	0.00932994	0.0316154	0.0209168	0.00758879	0.0124039	0.0262661	0.0316154	-0.0240266	0	No
CYB	26	0.00455137	0.00815772	0.0179661	0.0117718	0.0559896	0.0366446	0.00635454	0.0148689	0.0463171	0.0559896	-0.049635	0	No
CYB	27	0.0711587	0.263787	0.0288896	0.0168927	0.237193	0.138622	0.167473	0.0228912	0.187908	0.237193	-0.0697203	5	Yes
CYB	28	0.0807147	0.262231	0.0331286	0.0232667	0.274871	0.172563	0.171473	0.0281977	0.223717	0.274871	-0.103399	2	Yes
CYB	29	0.0894895	0.283333	0.0421397	0.0334109	0.314775	0.206573	0.186411	0.0377753	0.260674	0.314775	-0.128364	8	Yes
CYB	30	0.096984	0.276316	0.0993492	0.0803643	0.326347	0.224232	0.18665	0.0898568	0.27529	0.326347	-0.139697	2	Yes
CYB	31	0.110541	0.27518	0.0873306	0.0719073	0.31014	0.201974	0.192861	0.079619	0.256057	0.31014	-0.117279	3	Yes
CYB	32	0.00549753	0.0224784	0.119702	0.0949621	0.080402	0.0751608	0.013988	0.107332	0.0777814	0.119702	-0.105714	0	No
CYB	33	0.0075067	0.0141323	0.112738	0.0843293	0.0582363	0.0474871	0.0108195	0.0985339	0.0528617	0.112738	-0.101919	0	No
CYB	34	0.0131646	0.0187845	0.135032	0.108025	0.0872593	0.0852053	0.0159745	0.121528	0.0862323	0.135032	-0.119057	0	No
CYB	35	0.0219491	0.0360879	0.149267	0.119872	0.179873	0.155646	0.0290185	0.13457	0.16776	0.179873	-0.150855	0	No
CYB	36	0.148071	0.27679	0.188499	0.150193	0.358366	0.255704	0.212431	0.169346	0.307035	0.358366	-0.145935	3	Yes
CYB	37	0.161473	0.273892	0.184543	0.14749	0.400539	0.285047	0.217682	0.166016	0.342793	0.400539	-0.182856	1	Yes	YES
CYB	38	0.232817	0.287566	0.157302	0.127618	0.375096	0.28388	0.260191	0.14246	0.329488	0.375096	-0.114904	2	Yes
CYB	39	0.100116	0.101382	0.12295	0.107722	0.0609429	0.074601	0.100749	0.115336	0.0677719	0.12295	-0.0222008	0	No
CYB	40	0.110358	0.112477	0.296955	0.269285	0.166604	0.187711	0.111418	0.28312	0.177157	0.296955	-0.185537	0	No
CYB	41	0.00368868	0.0128946	0.0915982	0.0748568	0.0843507	0.0759619	0.00829165	0.0832275	0.0801563	0.0915982	-0.0833066	0	No
CYB	42	0.0599211	0.0513043	0.169353	0.136105	0.126096	0.133248	0.0556127	0.152729	0.129672	0.169353	-0.113741	0	No
CYB	43	0.120306	0.0988966	0.144313	0.127514	0.038061	0.0747692	0.109601	0.135914	0.0564151	0.144313	-0.0347123	0	No
CYB	44	0.00225162	0.00413845	0.0918642	0.0731413	0.00931999	0.00538854	0.00319503	0.0825027	0.00735426	0.0918642	-0.0886692	0	No
CYB	45	0.00478851	0.0114613	0.162961	0.13269	0.0160904	0.00941567	0.00812491	0.147825	0.012753	0.162961	-0.154836	0	No
CYB	46	0.00363542	0.0123283	0.261256	0.214591	0.0241296	0.0142934	0.00798185	0.237923	0.0192115	0.261256	-0.253274	0	No
CYB	47	0.169162	0.128162	0.0651107	0.0932082	0.0514325	0.119235	0.148662	0.0791594	0.0853337	0.119235	0.029427	0	No
CYB	48	0.114898	0.126141	0.0747087	0.0930968	0.0678718	0.129597	0.120519	0.0839027	0.0987343	0.129597	-0.00907747	0	No
CYB	49	0.118238	0.144248	0.0870372	0.108664	0.0691383	0.130403	0.131243	0.0978505	0.0997704	0.130403	0.00084079	0	No
CYB	50	0.0042898	0.0107623	0.0884246	0.0686175	0.0871137	0.0744321	0.00752607	0.078521	0.0807729	0.0884246	-0.0808985	0	No
CYB	insertion_50_51	0.000472925	0.00204978	nan	nan	nan	nan	0.00126135	#DIV/0!	#DIV/0!	0	nan	0	nan
CYB	51	0.00563116	0.0157865	0.0776449	0.0535893	0.0631815	0.0444288	0.0107088	0.0656171	0.0538051	0.0776449	-0.0669361	nan	No
CYB	52	0.00163361	0.00483229	0.0984836	0.0629947	0.0609488	0.0400737	0.00323295	0.0807392	0.0505112	0.0984836	-0.0952507	0	No
CYB	53	0.0011609	0.00969529	0.0988689	0.0630484	0.0592659	0.0411541	0.0054281	0.0809587	0.05021	0.0988689	-0.0934408	0	No
CYB	54	0.0230203	0.0473485	0.138459	0.106462	0.20264	0.114416	0.0351844	0.122461	0.158528	0.20264	-0.167455	0	No
CYB	55	0.0340677	0.0531389	0.199985	0.149112	0.241732	0.145653	0.0436033	0.174548	0.193692	0.241732	-0.198128	0	No
CYB	56	0.0548754	0.0647735	0.288755	0.190927	0.358501	0.218093	0.0598245	0.239841	0.288297	0.358501	-0.298676	0	No
CYB	57	0.00745968	0.0226206	0.106288	0.0868858	0.0714785	0.037521	0.0150401	0.0965869	0.0544997	0.106288	-0.0912479	0	No
CYB	58	0.00527849	0.0152451	0.0768982	0.0637698	0.0334136	0.0207299	0.0102618	0.070334	0.0270717	0.0768982	-0.0666364	0	No
CYB	59	0.00145322	0.00433302	0.0304469	0.0251163	0.0148368	0.0101241	0.00289312	0.0277816	0.0124805	0.0304469	-0.0275538	0	No
CYB	60	0.113844	0.0668052	0.191164	0.109138	0.134532	0.0788671	0.0903249	0.150151	0.106699	0.191164	-0.100839	0	No
CYB	61	0.00509091	0.0125694	0.0511846	0.0462437	0.00850165	0.00706149	0.00883017	0.0487142	0.00778157	0.0511846	-0.0423545	0	No
CYB	62	0.00710015	0.0127454	0.0710249	0.0642592	0.0239905	0.0235959	0.00992277	0.0676421	0.0237932	0.0710249	-0.0611021	0	No
CYB	63	0.0593692	0.0429153	0.123194	0.0965482	0.0673996	0.0464702	0.0511423	0.109871	0.0569349	0.123194	-0.0720521	0	No
CYB	64	0.00645756	0.00340861	0.0395631	0.0368896	0.0250948	0.0238249	0.00493309	0.0382264	0.0244598	0.0395631	-0.03463	0	No
CYB	65	0.0582717	0.0209387	0.0971304	0.0557885	0.0769829	0.0446508	0.0396052	0.0764594	0.0608168	0.0971304	-0.0575252	0	No
CYB	66	0.0062927	0.00347705	0.0392307	0.0377527	0.0237036	0.0221593	0.00488488	0.0384917	0.0229315	0.0392307	-0.0343459	0	No
CYB	67	0.00770886	0.00263267	0.0402545	0.0380239	0.0229569	0.0225371	0.00517076	0.0391392	0.022747	0.0402545	-0.0350838	0	No
CYB	68	0.00808229	0.00334169	0.0394547	0.0371981	0.0254313	0.0258226	0.00571199	0.0383264	0.025627	0.0394547	-0.0337427	0	No
CYB	69	0.0452622	0.0208362	0.0785608	0.0641535	0.0513801	0.0458649	0.0330492	0.0713571	0.0486225	0.0785608	-0.0455116	0	No
CYB	70	0.0252009	0.00982935	0.0578373	0.0529312	0.0370707	0.0368049	0.0175151	0.0553843	0.0369378	0.0578373	-0.0403222	0	No
CYB	71	0.00670654	0.00217185	0.00212057	0.00202221	0.00193168	0.00136147	0.0044392	0.00207139	0.00164658	0.00212057	0.00231863	0	No
CYB	72	0.00575643	0.00270015	0.0012773	0.00130085	0.000887104	0.000504824	0.00422829	0.00128907	0.000695964	0.00130085	0.00292744	0	No
CYB	73	0.000359842	0.00107614	0.00099935	0.0015437	0.00130178	0.00106127	0.000717989	0.00127152	0.00118153	0.0015437	-0.000825708	0	No
CYB	74	0.0201584	0.00992889	0.0610474	0.0572829	0.0366883	0.037313	0.0150436	0.0591651	0.0370007	0.0610474	-0.0460037	0	No
CYB	75	0.0037913	0.00374231	0.00136196	0.00121828	0.00160029	0.000986842	0.00376681	0.00129012	0.00129357	0.00160029	0.00216651	0	No
CYB	76	0	0.00106553	0.000517981	0.000346608	0.000589649	0.000380704	0.000532765	0.000432295	0.000485177	0.000589649	-5.68843e-05	0	No
CYB	77	0.000180538	0.000929615	0.00112491	0.000618599	0.000447407	0.00043071	0.000555076	0.000871757	0.000439058	0.00112491	-0.000569838	0	No
CYB	78	0.000903342	0.00172185	0.00196688	0.0017745	0.00119464	0.00123021	0.0013126	0.00187069	0.00121242	0.00196688	-0.00065428	0	No
CYB	79	0.010112	0.0117554	0.0250854	0.0250701	0.0339321	0.0204948	0.0109337	0.0250777	0.0272135	0.0339321	-0.0229985	0	No
CYB	80	0.000906125	0.00290046	0.00483092	0.00365461	0.00522816	0.00214705	0.00190329	0.00424276	0.0036876	0.00522816	-0.00332486	0	No
CYB	81	0.0226901	0.0156086	0.0659555	0.0477804	0.0944506	0.0478601	0.0191494	0.0568679	0.0711553	0.0944506	-0.0753012	0	No
CYB	82	0.0288582	0.0168481	0.107336	0.0742078	0.148214	0.0830342	0.0228532	0.0907721	0.115624	0.148214	-0.125361	0	No
CYB	83	0.00035823	0.00167655	0.00622356	0.00437624	0.00926201	0.00297579	0.00101739	0.0052999	0.0061189	0.00926201	-0.00824462	0	No
CYB	84	0.000361272	0.00103252	0.00183692	0.00113492	0.00210581	0.000251141	0.000696898	0.00148592	0.00117848	0.00210581	-0.00140891	0	No
CYB	85	0	0.00274123	0.00204428	0.00225371	0.00268259	0.00102045	0.00137061	0.00214899	0.00185152	0.00268259	-0.00131198	0	No
CYB	86	0.018803	0.00287646	0.0661588	0.0169819	0.0572282	0.0166973	0.0108397	0.0415704	0.0369627	0.0661588	-0.0553191	0	No
CYB	87	0.0111347	0.00392157	0.0129769	0.00589433	0.0103728	0.00418317	0.00752812	0.0094356	0.00727797	0.0129769	-0.00544876	0	No
CYB	88	0.00763567	0.00394178	0.00692326	0.00463552	0.00593017	0.00392174	0.00578873	0.00577939	0.00492596	0.00692326	-0.00113453	0	No
CYB	89	0.00110406	0.000758725	0.00155596	0.00108702	0.00103184	0.000580383	0.000931391	0.00132149	0.000806111	0.00155596	-0.000624565	0	No
CYB	90	0.000286615	0.000610967	0.00126214	0.00124371	0.00100963	0.000720072	0.000448791	0.00125292	0.00086485	0.00126214	-0.000813353	0	No
CYB	91	0.00651273	0.00199417	0.00842994	0.00555758	0.00788059	0.00459522	0.00425345	0.00699376	0.0062379	0.00842994	-0.00417649	0	No
CYB	92	0.000973394	0.000471921	0.00330345	0.00282486	0.00382009	0.00201281	0.000722657	0.00306416	0.00291645	0.00382009	-0.00309743	0	No
CYB	93	0.0107527	0.00290557	0.0103297	0.00657063	0.00877943	0.00510447	0.00682913	0.00845017	0.00694195	0.0103297	-0.00350058	0	No
CYB	94	0.0184758	0.00387722	0.0156782	0.0108816	0.0126424	0.00759059	0.0111765	0.0132799	0.0101165	0.0156782	-0.00450167	0	No
CYB	95	0.00368852	0.000975293	0.00289418	0.00229548	0.00290602	0.00169508	0.00233191	0.00259483	0.00230055	0.00290602	-0.000574113	0	No
CYB	96	0.0146711	0.001998	0.0106914	0.00571429	0.00802366	0.00467243	0.00833454	0.00820284	0.00634804	0.0106914	-0.00235686	0	No
CYB	97	0.0150884	0.00456158	0.0101961	0.00705135	0.00844595	0.00502101	0.00982502	0.0086237	0.00673348	0.0101961	-0.000371036	0	No
CYB	98	0.0106562	0.00477979	0.00705654	0.00492859	0.00553123	0.00369292	0.00771799	0.00599256	0.00461208	0.00705654	0.000661452	0	No
CYB	99	0.00682982	0.00376519	0.0043446	0.00292417	0.0026771	0.0019309	0.00529751	0.00363439	0.002304	0.0043446	0.000952905	0	No
CYB	100	0	0.00102934	0.000637202	0.000370782	0.000578171	0.000367184	0.000514668	0.000503992	0.000472678	0.000637202	-0.000122534	0	No
CYB	101	0	0.000515818	0.000283643	0.000135199	0.000157974	0.000263352	0.000257909	0.000209421	0.000210663	0.000283643	-2.57335e-05	0	No
CYB	102	0	0.000697837	0.000556753	0.000446751	0.000292841	0.000322667	0.000348918	0.000501752	0.000307754	0.000556753	-0.000207835	0	No
CYB	103	0.00709677	0.000876117	0.00371506	0.00193504	0.00259185	0.00238276	0.00398645	0.00282505	0.0024873	0.00371506	0.000271387	0	No
CYB	104	0	0.000176803	0.000566489	0.000316344	0.000405033	0.0006075	8.84017e-05	0.000441417	0.000506267	0.0006075	-0.000519098	0	No
CYB	105	0.0172673	0.00180603	0.00528057	0.00196578	0.00486322	0.00379922	0.00953665	0.00362317	0.00433122	0.00528057	0.00425608	0	No
CYB	106	0.0224806	0.00199927	0.00696498	0.00308115	0.00683263	0.00552421	0.0122399	0.00502307	0.00617842	0.00696498	0.00527496	0	No
CYB	107	0.0301794	0.00241501	0.00752986	0.00328761	0.00825719	0.00584267	0.0162972	0.00540873	0.00704993	0.00825719	0.00804003	0	No
CYB	108	0.0368217	0.0021594	0.00868914	0.003505	0.00955977	0.00687422	0.0194906	0.00609707	0.00821699	0.00955977	0.00993078	0	No
CYB	109	0.0367063	0.0102787	0.00937718	0.0045269	0.00827628	0.00650892	0.0234925	0.00695204	0.0073926	0.00937718	0.0141154	0	No
CYB	110	0.0237859	0.00257273	0.006202	0.00276805	0.00479463	0.00403198	0.0131793	0.00448502	0.0044133	0.006202	0.00697733	0	No
CYB	111	0	0.000595356	0.000164153	0.000122304	0.000275204	0.000274217	0.000297678	0.000143229	0.00027471	0.000275204	2.2474e-05	0	No
CYB	112	0	0.000400882	0.000146211	0.000126178	0.000247158	0.000209688	0.000200441	0.000136194	0.000228423	0.000247158	-4.67167e-05	0	No
CYB	113	0.00109649	0.000620476	0.000304725	0.000132444	0.000358061	0.000453721	0.000858483	0.000218585	0.000405891	0.000453721	0.000404763	0	No
CYB	114	0.104752	0.00518672	0.019934	0.0112499	0.0217746	0.0190744	0.0549692	0.015592	0.0204245	0.0217746	0.0331946	0	No
CYB	115	0	0.00125261	0.00200576	0.00170971	0.00186953	0.000543099	0.000626305	0.00185773	0.00120631	0.00200576	-0.00137945	0	No
CYB	116	0.26525	0.00711297	0.0546978	0.0273369	0.0575081	0.0457692	0.136181	0.0410173	0.0516387	0.0575081	0.0786732	0	No
CYB	117	0	0.00104954	0.000757494	0.000725262	0.000618148	0.000543225	0.000524769	0.000741378	0.000580686	0.000757494	-0.000232725	0	No
CYB	118	0.00402414	0.000904977	0.000706665	0.000531581	0.000815661	0.000248942	0.00246456	0.000619123	0.000532301	0.000815661	0.0016489	0	No
CYB	119	0.0931677	0.0062069	0.0205633	0.0154542	0.0207624	0.0244997	0.0496873	0.0180087	0.0226311	0.0244997	0.0251876	0	No
CYB	120	0.0446521	0.00369771	0.0075292	0.00555056	0.00663338	0.0070447	0.0241749	0.00653988	0.00683904	0.0075292	0.0166457	0	No
CYB	121	0.012685	0.00165837	0.00137473	0.00152579	0.000986923	0.00150057	0.00717168	0.00145026	0.00124375	0.00152579	0.0056459	0	No
CYB	122	0.0448239	0.00217496	0.00531598	0.00354119	0.00421358	0.00577316	0.0234994	0.00442858	0.00499337	0.00577316	0.0177263	0	No
CYB	123	0.00847458	0.000485084	0.00095511	0.000514589	0.00070995	0.000890948	0.00447983	0.000734849	0.000800449	0.00095511	0.00352472	0	No
CYB	124	0.0222965	0.000564812	0.000521402	0.000377949	0.000541868	0.001001	0.0114307	0.000449676	0.000771435	0.001001	0.0104297	0	No
CYB	125	0.0237288	0.00143843	0.000823908	0.00038089	0.000435825	0.000825083	0.0125836	0.000602399	0.000630454	0.000825083	0.0117585	0	No
CYB	126	0.0113766	0.000291375	0.000378425	0.000275725	0.000292483	0.000553608	0.00583397	0.000327075	0.000423045	0.000553608	0.00528036	0	No
CYB	127	0.0238663	0.00129116	0.000951148	0.000237389	0.00033869	0.000771159	0.0125788	0.000594268	0.000554924	0.000951148	0.0116276	0	No
CYB	128	0.0456491	0.0058651	0.00412415	0.0022137	0.00220916	0.00377442	0.0257571	0.00316892	0.00299179	0.00412415	0.0216329	0	No
CYB	129	0.0406627	0.00577478	0.00414951	0.00256072	0.00222213	0.0021692	0.0232187	0.00335511	0.00219566	0.00414951	0.0190692	0	No
CYB	130	0.0257967	0.00307062	0.000451351	0.00111323	0.000952299	0.00127492	0.0144336	0.000782291	0.00111361	0.00127492	0.0131587	0	No
CYB	131	0.00641026	0.00119904	0.000788508	0.000508431	0.000406651	0.000851064	0.00380465	0.00064847	0.000628857	0.000851064	0.00295358	0	No
CYB	132	0.0324149	0.00522193	0.00179514	0.00212164	0.0010628	0.00186428	0.0188184	0.00195839	0.00146354	0.00212164	0.0166968	0	No
CYB	133	0.0363636	0.00426136	0.00230034	0.00262824	0.00112877	0.00229856	0.0203125	0.00246429	0.00171367	0.00262824	0.0176843	0	No
CYB	134	0.0363636	0.0106195	0.00174322	0.0027532	0.00165207	0.00202781	0.0234916	0.00224821	0.00183994	0.0027532	0.0207384	0	No
CYB	135	0.0368324	0.0108696	0.002715	0.00338645	0.00267934	0.0035263	0.023851	0.00305073	0.00310282	0.0035263	0.0203247	0	No
CYB	136	0.00573614	0.00562852	0.001435	0.00132127	0.00123008	0.00120992	0.00568233	0.00137814	0.00122	0.001435	0.00424733	0	No
CYB	137	0.00194932	0.00190476	0.000431474	0.000726669	0.000156413	0.000937061	0.00192704	0.000579071	0.000546737	0.000937061	0.000989979	0	No
CYB	138	0.00207039	0.0155556	0.00227809	0.00229508	0.0014109	0.00257202	0.00881297	0.00228659	0.00199146	0.00257202	0.00624096	0	No
CYB	139	0.00444444	0.0183727	0.00444069	0.0039822	0.00307377	0.00542215	0.0114086	0.00421144	0.00424796	0.00542215	0.00598642	0	No
CYB	140	0.0113895	0.0160428	0.0048423	0.00348345	0.00247248	0.00488003	0.0137162	0.00416288	0.00367626	0.00488003	0.00883612	0	No
CYB	141	0.007109	0.011976	0.00499866	0.00449756	0.00334774	0.00505606	0.00954253	0.00474811	0.0042019	0.00505606	0.00448647	0	No
CYB	142	0.0118483	0.0179641	0.00583352	0.00493571	0.0039848	0.00515118	0.0149062	0.00538461	0.00456799	0.00583352	0.00907269	0	No
CYB	143	0.00484262	0.00647249	0.00174729	0.00270709	0.00171865	0.00171569	0.00565755	0.00222719	0.00171717	0.00270709	0.00295046	0	No
CYB	144	0.031941	0.0113208	0.0109456	0.0101443	0.00654477	0.00786296	0.0216309	0.010545	0.00720386	0.0109456	0.0106853	0	No
CYB	145	0.0455696	0.0193798	0.0171292	0.0149533	0.010655	0.0143468	0.0324747	0.0160413	0.0125009	0.0171292	0.0153455	0	No
CYB	146	0.0510753	0.0203252	0.0175885	0.0170122	0.0114915	0.0172596	0.0357002	0.0173003	0.0143755	0.0175885	0.0181118	0	No
CYB	147	0.039886	0.017316	0.0142371	0.0128328	0.0109097	0.0185409	0.028601	0.0135349	0.0147253	0.0185409	0.0100601	0	No
CYB	148	0.0297619	0.044843	0.00753843	0.00695297	0.00718237	0.0144079	0.0373025	0.0072457	0.0107951	0.0144079	0.0228946	0	No
CYB	149	0.00301205	0	0.000432072	0.000870511	0.000626828	0	0.00150602	0.000651292	0.000313414	0.000870511	0.000635513	0	No
CYB	150	0	0	0.00114583	0.000879765	0.000566412	0	0	0.0010128	0.000283206	0.00114583	-0.00114583	0	No
CYB	151	0.288889	0.234483	0.0556914	0.082332	0.0597048	0.150167	0.261686	0.0690117	0.104936	0.150167	0.111519	0	No
CYB	152	0.4	0.277311	0.105134	0.157131	0.131566	0.268398	0.338655	0.131133	0.199982	0.268398	0.0702572	0	No
CYB	153	0.307692	0.141667	0.0943481	0.122318	0.0906085	0.173333	0.224679	0.108333	0.131971	0.173333	0.0513462	0	No
CYB	154	0	0	0.00155867	0.00104275	0.000657462	0	0	0.00130071	0.000328731	0.00155867	-0.00155867	0	No
CYB	155	0	0	0.00175835	0	0.00151745	0	0	0.000879176	0.000758725	0.00175835	-0.00175835	0	No
CYB	156	0.12069	0.144928	0.0604624	0.11336	0.0931414	0.106322	0.132809	0.0869113	0.0997316	0.11336	0.0194483	0	No
CYB	157	0	0.0070922	0.001468	0	0.00330852	0	0.0035461	0.000733999	0.00165426	0.00330852	0.00023758	0	No
CYB	158	0.0052356	0	0.000325945	0	0	0	0.0026178	0.000162973	0	0.000325945	0.00229186	0	No
CYB	159	0.14433	0.131034	0.10259	0.145161	0.171196	0.192513	0.137682	0.123875	0.181855	0.192513	-0.0548312	0	No
CYB	160	0	0	0.0010101	0	0.00362647	0	0	0.000505051	0.00181324	0.00362647	-0.00362647	0	No
CYB	161	0	0.0133333	0.000339098	0.00130548	0.00180018	0	0.00666667	0.000822291	0.00090009	0.00180018	0.00486649	0	No
CYB	162	0	0.00675676	0.00184094	0.00681199	0.00489237	0	0.00337838	0.00432647	0.00244618	0.00681199	-0.00343361	0	No
CYB	163	0.108374	0.083871	0.0766069	0.102599	0.0902913	0.1067	0.0961227	0.089603	0.0984955	0.1067	-0.0105771	0	No
CYB	164	0	0.00617284	0.00290487	0.010582	0.00187793	0.00242131	0.00308642	0.00674344	0.00214962	0.010582	-0.00749559	0	No
CYB	165	0.0817308	0.108434	0.126039	0.12795	0.115523	0.118329	0.0950823	0.126995	0.116926	0.12795	-0.0328681	0	No
CYB	166	0	0.00574713	0.0026534	0.00690449	0.000874126	0.00228311	0.00287356	0.00477894	0.00157862	0.00690449	-0.00403092	0	No
CYB	167	0.0896861	0.0681818	0.136196	0.136569	0.142123	0.102679	0.078934	0.136382	0.122401	0.142123	-0.0631893	0	No
CYB	168	0.0896861	0.0568182	0.0935252	0.0821147	0.0949094	0.0682819	0.0732521	0.08782	0.0815957	0.0949094	-0.0216573	0	No
CYB	169	0.0717489	0.0451977	0.0589231	0.0502793	0.0561224	0.0440529	0.0584733	0.0546012	0.0500877	0.0589231	-0.00044982	0	No
CYB	170	0	0	0.00132802	0	0	0.00215517	0	0.000664011	0.00107759	0.00215517	-0.00215517	0	No
CYB	171	0.0045045	0	0.000994365	0	0.00167084	0	0.00225225	0.000497183	0.000835422	0.00167084	0.000581408	0	No
CYB	172	0	0	0.000328623	0	0	0	0	0.000164312	0	0.000328623	-0.000328623	0	No
CYB	173	0	0	0.000654879	0	0	0	0	0.000327439	0	0.000654879	-0.000654879	0	No
CYB	174	0	0	0	0.0010846	0.000823045	0	0	0.000542299	0.000411523	0.0010846	-0.0010846	0	No
CYB	175	0	0	0	0	0	0	0	0	0	0	0	0	No
CYB	176	0	0	0.00128329	0.00208768	0.00403877	0	0	0.00168548	0.00201939	0.00403877	-0.00403877	0	No
CYB	177	0.0889831	0.0204082	0.0291014	0.056701	0.0225624	0.0231579	0.0546956	0.0429012	0.0228602	0.056701	-0.00200542	0	No
CYB	178	0.110169	0.015	0.0256822	0.0556128	0.0216867	0.021097	0.0625847	0.0406475	0.0213919	0.0556128	0.00697198	0	No
CYB	179	0.139344	0.0390244	0.0219675	0.0348004	0.012	0.0290456	0.0891843	0.028384	0.0205228	0.0348004	0.0543839	0	No
CYB	180	0	0.00478469	0.000635526	0.00203046	0	0	0.00239234	0.00133299	0	0.00203046	0.000361888	0	No
CYB	181	0.13834	0.0700935	0.0139905	0.025974	0.0127389	0.0406504	0.104217	0.0199822	0.0266946	0.0406504	0.0635663	0	No
CYB	182	0.115538	0.086758	0.014557	0.0266272	0.0166139	0.0425101	0.101148	0.0205921	0.029562	0.0425101	0.0586378	0	No
CYB	183	0	0	0.00191571	0.00396432	0.000800641	0	0	0.00294001	0.00040032	0.00396432	-0.00396432	0	No
CYB	184	0.199219	0.18107	0.0247383	0.040275	0.027027	0.0330579	0.190144	0.0325067	0.0300424	0.040275	0.149869	0	No
CYB	185	0.291946	0.258865	0.030322	0.0425121	0.0305643	0.0521042	0.275406	0.036417	0.0413342	0.0521042	0.223302	0	No
CYB	186	0.00311526	0.0145349	0.00277606	0.00377715	0.000773994	0	0.00882507	0.00327661	0.000386997	0.00377715	0.00504793	0	No
CYB	187	0.00677966	0.00883002	0.00371747	0.0056444	0.000781861	0	0.00780484	0.00468094	0.00039093	0.0056444	0.00216044	0	No
CYB	188	0.320122	0.57483	0.0701967	0.104641	0.0540541	0.086	0.447476	0.0874186	0.070027	0.104641	0.342835	0	No
CYB	189	0.312655	0.246134	0.0653686	0.0822207	0.0550907	0.103512	0.279395	0.0737946	0.0793013	0.103512	0.175883	0	No
CYB	190	0.289604	0.210821	0.0689038	0.0879945	0.0633173	0.103131	0.250212	0.0784492	0.083224	0.103131	0.147082	0	No
CYB	191	0.23601	0.140673	0.0712081	0.0766129	0.068521	0.103448	0.188341	0.0739105	0.0859847	0.103448	0.084893	0	No
CYB	192	0.251152	0.122413	0.0854682	0.0950521	0.0808625	0.123878	0.186782	0.0902602	0.10237	0.123878	0.0629045	0	No
CYB	193	0.261134	0.125208	0.109794	0.138906	0.0884488	0.135563	0.193171	0.12435	0.112006	0.138906	0.0542647	0	No
CYB	194	0	0.00423504	0.127858	0.186614	0.111672	0.150912	0.00211752	0.157236	0.131292	0.186614	-0.184496	0	No
CYB	195	0.313099	0.130568	0.00497894	0.00486224	0.00659868	0.00462963	0.221834	0.00492059	0.00561415	0.00659868		0	No
CYB	insertion_195_196	0.00441176	0.00249377	nan	nan	nan	nan	0.00345277	#DIV/0!	#DIV/0!	0	0.00345277		No
CYB	196	0.298177	0.0814634	0.146693	0.189298	0.145726	0.189112	0.18982	0.167996	0.167419	0.189298	0.000521915	0	No
CYB	197	0.00115875	0.00428776	0.00491314	0.00285578	0.00166759	0.00135318	0.00272325	0.00388446	0.00151039	0.00491314	-0.00218989	0	No
CYB	198	0.326284	0.0930447	0.166939	0.221505	0.192188	0.25697	0.209664	0.194222	0.224579	0.25697	-0.0473054	0	No
CYB	199	0.000873362	0.00221631	0.00329205	0.0012131	0.00201511	0.00795455	0.00154484	0.00225258	0.00498483	0.00795455	-0.00640971	0	No
CYB	200	0.423741	0.154196	0.197469	0.267811	0.225404	0.298477	0.288968	0.23264	0.261941	0.298477	-0.00950868	0	No
CYB	201	0	0.0038956	0.00298423	0.00240302	0.00269542	0.00374532	0.0019478	0.00269362	0.00322037	0.00374532	-0.00179752	0	No
CYB	202	0.00348028	0.00288809	0.00589203	0.00450016	0.00708906	0.00268817	0.00318418	0.00519609	0.00488861	0.00708906	-0.00390487	0	No
CYB	203	0.343655	0.196575	0.205135	0.257322	0.278486	0.341224	0.270115	0.231228	0.309855	0.341224	-0.0711094	0	No
CYB	204	0.367338	0.188059	0.230866	0.241119	0.270902	0.301792	0.277698	0.235993	0.286347	0.301792	-0.0240936	0	No
CYB	205	0.00353218	0.0031348	0.00166223	0.00232739	0.00245959	0	0.00333349	0.00199481	0.0012298	0.00245959	0.000873897	0	No
CYB	206	0.000746826	0.00123571	0.00195122	0.00151899	0.00103235	0	0.000991269	0.0017351	0.000516173	0.00195122	-0.00095995	0	No
CYB	207	0.000351989	0.000305064	0.00203143	0.00271203	0.00168805	0.00134228	0.000328526	0.00237173	0.00151517	0.00271203	-0.00238351	0	No
CYB	208	0.21655	0.0534259	0.116255	0.127199	0.125574	0.0983607	0.134988	0.121727	0.111967	0.127199	0.00778865	0	No
CYB	209	0.158777	0.04284	0.0835144	0.0990544	0.0944318	0.0835509	0.100809	0.0912844	0.0889913	0.0990544	0.0017542	0	No
CYB	210	0.197512	0.0430523	0.111881	0.130454	0.110285	0.105496	0.120282	0.121167	0.10789	0.130454	-0.010172	0	No
CYB	211	0.00058292	0.00177148	0.0024057	0.000658617	0.00121322	0.000615764	0.0011772	0.00153216	0.000914494	0.0024057	-0.0012285	0	No
CYB	212	0.103161	0.0158824	0.0402787	0.0550498	0.0553217	0.0590743	0.0595216	0.0476643	0.057198	0.0590743	0.000447337	0	No
CYB	213	0.000528541	0.001443	0.0016535	0.00104254	0.00058651	0.002331	0.000985771	0.00134802	0.00145876	0.002331	-0.00134523	0	No
CYB	214	0.000253421	0.000283607	0.00197292	0.001221	0.000582072	0.00285878	0.000268514	0.00159696	0.00172042	0.00285878	-0.00259026	0	No
CYB	215	0.106999	0.0338123	0.0670075	0.06364	0.0463615	0.0656018	0.0704057	0.0653238	0.0559817	0.0670075	0.00339813	0	No
CYB	216	0.0881143	0.0364339	0.0660573	0.0822337	0.0567797	0.0683434	0.0622741	0.0741455	0.0625615	0.0822337	-0.0199596	0	No
CYB	217	0.000226552	0.00134916	0.000752634	0.0014714	0.00109709	0	0.000787858	0.00111202	0.000548546	0.0014714	-0.000683542	0	No
CYB	218	0.000218388	0.000535332	0.000571989	0.000893336	0.00107354	0.00101471	0.00037686	0.000732662	0.00104413	0.00107354	-0.000696677	0	No
CYB	219	0.000210393	0.00132873	0.000398565	0.000349101	0.000264271	0	0.00076956	0.000373833	0.000132135	0.000398565	0.000370995	0	No
CYB	220	0.115048	0.0248218	0.0789868	0.0784246	0.0636743	0.0838585	0.0699348	0.0787057	0.0737664	0.0838585	-0.0139237	0	No
CYB	221	0.000978474	0	0.0010958	0.00153794	0.000773196	0.00141443	0.000489237	0.00131687	0.00109381	0.00153794	-0.0010487	0	No
CYB	222	0.109357	0.0291237	0.0346384	0.0368991	0.0457918	0.0690299	0.0692403	0.0357688	0.0574108	0.0690299	0.00021048	0	No
CYB	223	0.0901424	0.025851	0.0234315	0.0386658	0.0393188	0.0673599	0.0579967	0.0310486	0.0533393	0.0673599	-0.00936312	0	No
CYB	224	0.000557621	0	0.000687548	0.000819135	0.00148112	0.00134168	0.00027881	0.000753341	0.0014114	0.00148112	-0.00120231	0	No
CYB	225	0.0505772	0.0144597	0.0287052	0.0480553	0.0426206	0.0555313	0.0325185	0.0383803	0.0490759	0.0555313	-0.0230128	0	No
CYB	226	0.00125358	0.000503018	0.00230107	0.00408998	0.00285987	0.00252951	0.0008783	0.00319552	0.00269469	0.00408998	-0.00321168	0	No
CYB	227	0.0644662	0.0252976	0.0400928	0.0505866	0.0738225	0.0745968	0.0448819	0.0453397	0.0742096	0.0745968	-0.0297149	0	No
CYB	228	0.00197	0.00120337	0.0010651	0.00112613	0.0035693	0.00105042	0.00158668	0.00109562	0.00230986	0.0035693	-0.00198262	0	No
CYB	229	0.00132256	0	0.000325394	0.000413565	0.000571864	0.00101764	0.000661278	0.000369479	0.000794752	0.00101764	-0.000356361	0	No
CYB	230	0.00116959	0.0012025	0.00105995	0.00180756	0.00134074	0.00201816	0.00118605	0.00143376	0.00167945	0.00201816	-0.000832118	0	No
CYB	231	0.0539916	0.0179512	0.0254584	0.0317439	0.0425047	0.0622543	0.0359714	0.0286011	0.0523795	0.0622543	-0.0262829	0	No
CYB	232	0.00127173	0.000235682	0.00135931	0.00294946	0.00234445	0.000926212	0.000753704	0.00215438	0.00163533	0.00294946	-0.00219575	0	No
CYB	233	0.00133494	0.000227066	0.000859476	0.00114475	0.00247811	0.000276014	0.000781001	0.00100211	0.00137706	0.00247811	-0.00169711	0	No
CYB	234	0.000395101	0.000448632	0.000543183	0.000376317	0.0014437	0	0.000421866	0.00045975	0.000721848	0.0014437	-0.00102183	0	No
CYB	235	0.00170828	0.00178691	0.00156025	0.00187032	0.00316056	0.00316706	0.00174759	0.00171529	0.00316381	0.00316706	-0.00141947	0	No
CYB	236	0.0447504	0.0362613	0.046499	0.0442731	0.0716193	0.0817921	0.0405058	0.0453861	0.0767057	0.0817921	-0.0412863	0	No
CYB	237	0.016112	0.00785458	0.0155677	0.0134622	0.0189631	0.0202772	0.0119833	0.014515	0.0196202	0.0202772	-0.00829392	0	No
CYB	238	0.00145061	0.00222568	0.00183982	0.00119933	0.00162987	0.00327044	0.00183815	0.00151957	0.00245016	0.00327044	-0.00143229	0	No
CYB	239	0.0127397	0.00842385	0.0152867	0.0168147	0.0214192	0.0209372	0.0105818	0.0160507	0.0211782	0.0214192	-0.0108374	0	No
CYB	240	0.0013101	0.00242398	0.00161219	0.00127907	0.00156628	0.00221293	0.00186704	0.00144563	0.00188961	0.00221293	-0.000345895	0	No
CYB	241	0.0158046	0.0112187	0.0299792	0.0231914	0.0387575	0.0316687	0.0135116	0.0265853	0.0352131	0.0387575	-0.0252459	0	No
CYB	242	0.0178595	0.0122538	0.0349164	0.0266468	0.0461242	0.0366265	0.0150567	0.0307816	0.0413753	0.0461242	-0.0310675	0	No
CYB	243	0.0178595	0.0106824	0.0366489	0.0257948	0.0450731	0.0340476	0.0142709	0.0312219	0.0395604	0.0450731	-0.0308022	0	No
CYB	244	0.000516729	0.000434028	0.00137522	0.000450958	0.00107556	0.00118315	0.000475378	0.000913092	0.00112935	0.00137522	-0.000899846	0	No
CYB	245	0.000386498	0.0004329	0.000630981	0.000559347	0.000665159	0.000465658	0.000409699	0.000595164	0.000565408	0.000665159	-0.00025546	0	No
CYB	246	0.000772201	0.000647249	0.0013061	0.000334076	0.000397456	0	0.000709725	0.000820086	0.000198728	0.0013061	-0.000596372	0	No
CYB	247	0.000385257	0.000215564	0.000722804	0	0.000393856	0.000231	0.000300411	0.000361402	0.000312428	0.000722804	-0.000422394	0	No
CYB	248	0.000256016	0.000860215	0.00112434	0.0001104	0.000910984	0	0.000558116	0.000617371	0.000455492	0.00112434	-0.000566226	0	No
CYB	249	0	0	0.000203355	0.000220095	0.000129887	0.0004584	0	0.000211725	0.000294144	0.0004584	-0.0004584	0	No
CYB	250	0.000261609	0	0.000519184	0.000112208	0.000787815	0.000688863	0.000130804	0.000315696	0.000738339	0.000787815	-0.000657011	0	No
CYB	251	0.00575615	0.00280535	0.010756	0.00661435	0.0121776	0.013495	0.00428075	0.00868519	0.0128363	0.013495	-0.00921422	0	No
CYB	252	0.000130822	0	0.00118508	0.000559097	0.000782473	0.000908884	6.54108e-05	0.000872087	0.000845678	0.00118508	-0.00111967	0	No
CYB	253	0.000130327	0.000424809	0.000460029	0.000553281	0.000513875	0.000224467	0.000277568	0.000506655	0.000369171	0.000553281	-0.000275713	0	No
CYB	254	0.000260892	0	0.000661409	0.000662179	0.00127453	0.000447227	0.000130446	0.000661794	0.000860881	0.00127453	-0.00114409	0	No
CYB	255	0.000131735	0.00042328	0.00117072	0.00121386	0.00204264	0.000896258	0.000277508	0.00119229	0.00146945	0.00204264	-0.00176513	0	No
CYB	256	0.00854813	0.0147493	0.029688	0.0200263	0.0388973	0.0226919	0.0116487	0.0248572	0.0307946	0.0388973	-0.0272486	0	No
CYB	257	0.000131165	0.000628272	0.000797448	0.000326016	0.000498442	0.000220119	0.000379718	0.000561732	0.000359281	0.000797448	-0.00041773	0	No
CYB	258	0.000131804	0.000626828	0.000795782	0.00043351	0.00049776	0.000219877	0.000379316	0.000614646	0.000358818	0.000795782	-0.000416466	0	No
CYB	259	0.0116049	0.0172953	0.0246023	0.0287523	0.0300345	0.0403888	0.0144501	0.0266773	0.0352116	0.0403888	-0.0259387	0	No
CYB	260	0.0149136	0.0214004	0.0304371	0.0377098	0.0382547	0.0499573	0.018157	0.0340735	0.044106	0.0499573	-0.0318003	0	No
CYB	261	0.0138797	0.0202479	0.0289054	0.0382347	0.0382058	0.0492217	0.0170638	0.03357	0.0437137	0.0492217	-0.0321579	0	No
CYB	262	0.000265252	0.000615511	0.00150398	0.00124443	0.00095363	0.000412797	0.000440381	0.0013742	0.000683213	0.00150398	-0.0010636	0	No
CYB	263	0.0233577	0.0368944	0.0454219	0.0796673	0.0805594	0.125217	0.030126	0.0625446	0.102888	0.125217	-0.0950914	0	No
CYB	264	0.0243413	0.0451807	0.0458571	0.0865271	0.0897931	0.149916	0.034761	0.0661921	0.119855	0.149916	-0.115155	0	No
CYB	265	0.0296137	0.0563072	0.0628716	0.112942	0.126941	0.196994	0.0429604	0.0879068	0.161967	0.196994	-0.154033	0	No
CYB	266	0.0233374	0.0527455	0.0675092	0.112273	0.13488	0.190388	0.0380415	0.0898913	0.162634	0.190388	-0.152347	0	No
CYB	267	0.000135245	0.00117302	0.00138634	0.00117989	0.00353253	0.00351325	0.000654133	0.00128311	0.00352289	0.00353253	-0.0028784	0	No
CYB	268	0.000682687	0.000195236	0.00706608	0.00672783	0.0127142	0.0034997	0.000438962	0.00689695	0.00810693	0.0127142	-0.0122752	0	No
CYB	269	0.0278419	0.0428053	0.185045	0.140488	0.282682	0.192063	0.0353236	0.162767	0.237373	0.282682	-0.247359	0	No
CYB	270	0.00160664	0.00241277	0.0161705	0.0120569	0.0310362	0.00483734	0.0020097	0.0141137	0.0179368	0.0310362	-0.0290265	0	No
CYB	271	0.000660415	0	0.0103744	0.00715856	0.0171338	0.0015762	0.000330207	0.0087665	0.009355	0.0171338	-0.0168036	0	No
CYB	272	0.00103413	0.000612996	0.00454169	0.00213789	0.00570757	0.00125212	0.000823561	0.00333979	0.00347985	0.00570757	-0.00488401	0	No
CYB	273	0.000575595	0.000242836	0.00149038	0.000863026	0.00450082	0.00269833	0.000409216	0.0011767	0.00359957	0.00450082	-0.0040916	0	No
CYB	274	0.00178708	0.00056243	0.000954712	0.000852459	0.000914229	0.000832178	0.00117476	0.000903586	0.000873203	0.000954712	0.000220043	0	No
CYB	275	0.00315582	0.00121753	0.000873316	0.00148533	0.000951022	0.00127701	0.00218668	0.00117932	0.00111402	0.00148533	0.000701343	0	No
CYB	276	0.027637	0.00736249	0.0149336	0.0118203	0.0108883	0.00951321	0.0174998	0.013377	0.0102007	0.0149336	0.00256615	0	No
CYB	277	0.00471032	0.00175747	0.00160239	0.00197597	0.00163175	0.00172134	0.00323389	0.00178918	0.00167655	0.00197597	0.00125792	0	No
CYB	278	0.00587084	0.00133511	0.00254685	0.00238209	0.00238505	0.00345986	0.00360298	0.00246447	0.00292245	0.00345986	0.000143122	0	No
CYB	279	0.0292224	0.00757238	0.015405	0.0122242	0.0126286	0.0118018	0.0183974	0.0138146	0.0122152	0.015405	0.00299235	0	No
CYB	280	0.026601	0.00888889	0.0119964	0.00887832	0.00969248	0.00964761	0.0177449	0.0104373	0.00967005	0.0119964	0.00574858	0	No
CYB	281	0.00737101	0.000887311	0.00151157	0.00205729	0.00171308	0.00172379	0.00412916	0.00178443	0.00171843	0.00205729	0.00207187	0	No
CYB	282	0.00924125	0.000440529	0.00084607	0.00118222	0.000874241	0.00101092	0.00484089	0.00101414	0.000942579	0.00118222	0.00365867	0	No
CYB	283	0.00870406	0.000876808	0.00103297	0.00172902	0.00104616	0.00111044	0.00479044	0.00138099	0.0010783	0.00172902	0.00306142	0	No
CYB	284	0.00345508	0.000438212	0.000625459	0.000472627	0.00061082	0.000101061	0.00194665	0.000549043	0.000355941	0.000625459	0.00132119	0	No
CYB	285	0.00274123	0.000452489	0.00167652	0.00143839	0.000966481	0.000819504	0.00159686	0.00155745	0.000892992	0.00167652	-7.96567e-05	0	No
CYB	286	0.0239288	0.00771675	0.0101757	0.00889637	0.00716484	0.00759676	0.0158228	0.00953605	0.0073808	0.0101757	0.00564702	0	No
CYB	287	0.00109951	0	0.000465091	0.000718563	0.000567884	0.000408038	0.000549753	0.000591827	0.000487961	0.000718563	-0.00016881	0	No
CYB	288	0.000561798	0	0.000328272	0.000319974	0.000743039	0.000102072	0.000280899	0.000324123	0.000422556	0.000743039	-0.000462141	0	No
CYB	289	0.0478088	0.0105215	0.0124613	0.00930456	0.012336	0.0144556	0.0291651	0.0108829	0.0133958	0.0144556	0.0147095	0	No
CYB	290	0.0511523	0.0109991	0.00897155	0.00682019	0.00874661	0.00974559	0.0310757	0.00789587	0.0092461	0.00974559	0.0213301	0	No
CYB	291	0.000556174	0.00091659	0.000136422	0.0002405	8.73629e-05	0.000307724	0.000736382	0.000188461	0.000197543	0.000307724	0.000428658	0	No
CYB	292	0	0.000456204	0.000407808	8.01025e-05	0.000261643	0	0.000228102	0.000243955	0.000130822	0.000407808	-0.000179706	0	No
CYB	293	0.0011409	0.00185874	0.000245747	0.000241838	0.000350033	0.000205931	0.00149982	0.000243793	0.000277982	0.000350033	0.00114979	0	No
CYB	294	0.0371204	0.00878816	0.00491173	0.00241877	0.00262387	0.00257308	0.0229543	0.00366525	0.00259847	0.00491173	0.0180425	0	No
CYB	295	0.00111297	0.000918695	0.000190611	0.000241449	0.000218503	0.000308737	0.00101583	0.00021603	0.00026362	0.000308737	0.000707093	0	No
CYB	296	0.00112931	0.000463177	0.000218293	0.000161616	4.38443e-05	0	0.000796241	0.000189955	2.19221e-05	0.000218293	0.000577948	0	No
CYB	297	0.0231454	0.00895382	0.00422821	0.00163012	0.00215878	0.00187872	0.0160496	0.00292917	0.00201875	0.00422821	0.0118214	0	No
CYB	298	0.021197	0.00672753	0.00351295	0.00139987	0.00195599	0.0017959	0.0139623	0.00245641	0.00187595	0.00351295	0.0104493	0	No
CYB	299	0.0151803	0.006247	0.0025205	0.00156507	0.00155777	0.00095339	0.0107136	0.00204279	0.00125558	0.0025205	0.00819313	0	No
CYB	300	0.000650618	0	0.000111256	0	0.000134385	0	0.000325309	5.56282e-05	6.71923e-05	0.000134385	0.000190925	0	No
CYB	301	0	0	8.38129e-05	8.32224e-05	9.00414e-05	0	0	8.35176e-05	4.50207e-05	9.00414e-05	-9.00414e-05	0	No
CYB	302	0.00921332	0.00946215	0.0016304	0.00159209	0.000681323	0.000763276	0.00933774	0.00161125	0.000722299	0.0016304	0.00770733	0	No
CYB	303	0.00625489	0.00526316	0.000881909	0.000763942	0.000413052	0.000221337	0.00575902	0.000822926	0.000317195	0.000881909	0.00487711	0	No
CYB	304	0.00646726	0.00321199	0.000944449	0.00128008	0.000461744	0.000335196	0.00483963	0.00111227	0.00039847	0.00128008	0.00355954	0	No
CYB	305	0.00244499	0.00214707	0.000774105	0.000855139	0.000832524	0.000335984	0.00229603	0.000814622	0.000584254	0.000855139	0.00144089	0	No
CYB	306	0	0	0.000401872	0.000770812	0.00064902	0.000449388	0	0.000586342	0.000549204	0.000770812	-0.000770812	0	No
CYB	307	0	0	0.000316456	0.000258109	9.30016e-05	0.000564844	0	0.000287282	0.000328923	0.000564844	-0.000564844	0	No
CYB	308	0	0.000565611	0.000378954	0.000349589	0.000330407	0.000462054	0.000282805	0.000364271	0.00039623	0.000462054	-0.000179248	0	No
CYB	309	0.00293255	0.00695652	0.00276065	0.00167919	0.00180858	0.000817853	0.00494454	0.00221992	0.00131321	0.00276065	0.00218389	0	No
CYB	310	0.00305499	0.00473653	0.0022886	0.00108992	0.00169278	0.000830072	0.00389576	0.00168926	0.00126143	0.0022886	0.00160716	0	No
CYB	311	0.00307377	0.00653595	0.00267961	0.00182216	0.00242518	0.00190567	0.00480486	0.00225088	0.00216543	0.00267961	0.00212525	0	No
CYB	312	0	0.00060241	0.000658801	0.00110406	0.000783239	0.00108329	0.000301205	0.000881429	0.000933266	0.00110406	-0.000802853	0	No
CYB	313	0.0116525	0.00851582	0.0025791	0.00147751	0.00167084	0.00194081	0.0100842	0.00202831	0.00180582	0.0025791	0.00750508	0	No
CYB	314	0	0	0.000302371	0.000187354	0.00024893	0.000370462	0	0.000244862	0.000309696	0.000370462	-0.000370462	0	No
CYB	315	0.0485744	0.0174564	0.00662051	0.00356707	0.00319473	0.00397417	0.0330154	0.00509379	0.00358445	0.00662051	0.0263949	0	No
CYB	316	0	0.00064433	0.000550914	0.000671012	0.000305312	0.000385852	0.000322165	0.000610963	0.000345582	0.000671012	-0.000348847	0	No
CYB	317	0.131395	0.02391	0.0129766	0.00712148	0.00575248	0.00689853	0.0776527	0.0100491	0.00632551	0.0129766	0.064676	0	No
CYB	318	0.154994	0.0199147	0.0134834	0.00819844	0.00721777	0.00983359	0.0874545	0.0108409	0.00852568	0.0134834	0.0739711	0	No
CYB	319	0.00141844	0.000879507	0.000742881	0.000858738	0.000416077	0.000541126	0.00114897	0.000800809	0.000478601	0.000858738	0.000290236	0	No
CYB	320	0.218487	0.0229779	0.0162965	0.0131294	0.0134565	0.0205624	0.120733	0.014713	0.0170095	0.0205624	0.10017	0	No
CYB	321	0	0	0.00073526	0.000661376	0.00067659	0.000660284	0	0.000698318	0.000668437	0.00073526	-0.00073526	0	No
CYB	322	0.00167785	0	0.000336723	0	0	0.00186916	0.000838926	0.000168362	0.000934579	0.00186916	-0.00103023	0	No
CYB	323	0.334694	0.0536044	0.0513919	0.0739183	0.101139	0.206696	0.194149	0.0626551	0.153917	0.206696	-0.0125466	0	No
CYB	324	0.206967	0.0403071	0.0345741	0.0522141	0.0517787	0.0827703	0.123637	0.0433941	0.0672745	0.0827703	0.0408669	0	No
CYB	325	0.133333	0.0192719	0.0209779	0.027907	0.0288641	0.0462428	0.0763026	0.0244424	0.0375534	0.0462428	0.0300599	0	No
CYB	326	0.12549	0.0183908	0.022863	0.0297767	0.0368753	0.0546875	0.0719405	0.0263198	0.0457814	0.0546875	0.017253	0	No
CYB	327	0.00174825	0.00240385	0.000890789	0.00173611	0.000479386	0.00567108	0.00207605	0.00131345	0.00307523	0.00567108	-0.00359503	0	No
CYB	328	0	0	0.00322358	0.00107066	0.00436205	0.00378788	0	0.00214712	0.00407496	0.00436205	-0.00436205	0	No
CYB	329	0.318328	0.116438	0.19659	0.283358	0.351515	0.36722	0.217383	0.239974	0.359368	0.36722	-0.149837	0	No
CYB	330	0.289877	0.121622	0.245718	0.312935	0.415155	0.411978	0.205749	0.279326	0.413567	0.415155	-0.209406	0	No
CYB	331	0.157504	0.106312	0.22102	0.235677	0.336149	0.269294	0.131908	0.228349	0.302721	0.336149	-0.204241	0	No
CYB	332	0.00142248	0	0.00229555	0.00598086	0.00445545	0	0.000711238	0.00413821	0.00222772	0.00598086	-0.00526962	0	No
CYB	333	0.00277008	0	0.00737246	0.0059453	0.00293112	0.00293255	0.00138504	0.00665888	0.00293184	0.00737246	-0.00598741	0	No
CYB	334	0.106122	0.0503356	0.150057	0.161663	0.158439	0.146724	0.078229	0.15586	0.152581	0.161663	-0.0834338	0	No
CYB	335	0.0672043	0.0681818	0.112403	0.0753623	0.100337	0.0763052	0.0676931	0.0938827	0.0883212	0.112403	-0.04471	0	No
CYB	336	0	0.00533333	0.00460733	0.00576606	0.00373832	0.00243309	0.00266667	0.0051867	0.0030857	0.00576606	-0.0030994	0	No
CYB	337	0.0841709	0.140436	0.142602	0.141745	0.122769	0.133795	0.112303	0.142173	0.128282	0.142602	-0.0302984	0	No
CYB	338	0.00247219	0.00238095	0.00274617	0.00729927	0.00372629	0.00107875	0.00242657	0.00502272	0.00240252	0.00729927	-0.0048727	0	No
CYB	339	0	0.00683371	0.00457579	0.00609756	0.00643087	0.00392157	0.00341686	0.00533667	0.00517622	0.00643087	-0.00301401	0	No
CYB	340	0.0894118	0.192905	0.134421	0.236306	0.145176	0.228758	0.141158	0.185364	0.186967	0.236306	-0.0951475	0	No
CYB	341	0.0637312	0.150206	0.0844997	0.144311	0.0723327	0.114943	0.106968	0.114406	0.0936376	0.144311	-0.0373429	0	No
CYB	342	0.00444444	0.00400802	0.00297471	0.00280269	0.00312945	0	0.00422623	0.0028887	0.00156472	0.00312945	0.00109679	0	No
CYB	343	0.116474	0.143396	0.159587	0.172037	0.130562	0.144402	0.129935	0.165812	0.137482	0.172037	-0.0421022	0	No
CYB	344	0	0	0.00162842	0.00152594	0.00104384	0.00149701	0	0.00157718	0.00127042	0.00162842	-0.00162842	0	No
CYB	345	0.00308642	0	0.00217297	0.00247525	0.00258598	0.0014771	0.00154321	0.00232411	0.00203154	0.00258598	-0.00104277	0	No
CYB	346	0.0735444	0.0855615	0.0657311	0.0756467	0.0473267	0.0664234	0.079553	0.0706889	0.056875	0.0756467	0.00390631	0	No
CYB	347	0	0	0.00163688	0.00180343	0.00216867	0.00198675	0	0.00172016	0.00207771	0.00216867	-0.00216867	0	No
CYB	348	0.00300601	0	0.00433018	0.00617012	0.00405922	0.00130124	0.00150301	0.00525015	0.00268023	0.00617012	-0.00466711	0	No
CYB	349	0.0387674	0.0653595	0.0606751	0.103582	0.076087	0.128123	0.0520634	0.0821286	0.102105	0.128123	-0.0760596	0	No
CYB	350	0.0237389	0.0536585	0.0313538	0.0666101	0.0277582	0.0518004	0.0386987	0.0489819	0.0397793	0.0666101	-0.0279114	0	No
CYB	351	0.0246305	0.0241546	0.0140549	0.0209205	0.0101946	0.0200753	0.0243926	0.0174877	0.015135	0.0209205	0.00347206	0	No
CYB	352	0.00194363	0.00318979	0.000907559	0.00164204	0.000458821	0.00184162	0.00256671	0.0012748	0.00115022	0.00184162	0.000725093	0	No
CYB	353	0.000952381	0	0.000997506	0.000792393	0	0.000602773	0.00047619	0.00089495	0.000301386	0.000997506	-0.000521316	0	No
CYB	354	0.00188501	0.00464396	0.00110619	0	0.000886328	0.000595948	0.00326449	0.000553097	0.000741138	0.00110619	0.00215829	0	No
CYB	355	0.00189036	0.0015361	0.00121315	0.00153492	0.000437924	0.000589623	0.00171323	0.00137403	0.000513773	0.00153492	0.000178309	0	No
CYB	356	0.000938086	0.00306748	0.00229109	0.00189897	0.00173686	0.00235018	0.00200279	0.00209503	0.00204352	0.00235018	-0.000347391	0	No
CYB	357	0.047266	0.0274809	0.0304187	0.0459127	0.0327623	0.0381062	0.0373735	0.0381657	0.0354343	0.0459127	-0.0085392	0	No
CYB	358	0.00181324	0.00595238	0.00233372	0.00357782	0.0031263	0.0010983	0.00388281	0.00295577	0.0021123	0.00357782	0.000304991	0	No
CYB	359	0.000895255	0.00295858	0.00370757	0.00211045	0.0024819	0.00213447	0.00192692	0.00290901	0.00230819	0.00370757	-0.00178065	0	No
CYB	360	0.0938338	0.0655022	0.0522139	0.084057	0.0726531	0.114858	0.079668	0.0681354	0.0937554	0.114858	-0.0351898	0	No
CYB	361	0.0993151	0.0601399	0.0477042	0.0649832	0.0736883	0.103414	0.0797275	0.0563437	0.088551	0.103414	-0.0236862	0	No
CYB	362	0.0973751	0.0481928	0.0456356	0.0466185	0.0646388	0.0756467	0.0727839	0.046127	0.0701427	0.0756467	-0.00286272	0	No
CYB	363	0.112616	0.0511509	0.0488884	0.0467949	0.06653	0.0751556	0.0818837	0.0478416	0.0708428	0.0751556	0.00672808	0	No
CYB	364	0.00376648	0.00520156	0.00358083	0.00381437	0.00240785	0.0023912	0.00448402	0.0036976	0.00239953	0.00381437	0.000669652	0	No
CYB	365	0.0861244	0.0337224	0.0422476	0.0482042	0.0576327	0.0658204	0.0599234	0.0452259	0.0617265	0.0658204	-0.00589698	0	No
CYB	366	0.0842697	0.0369427	0.041188	0.0479283	0.0604386	0.0544783	0.0606062	0.0445581	0.0574584	0.0604386	0.000167588	0	No
CYB	367	0.00364299	0.00125471	0.000608519	0.00121729	0.000864006	0.000451671	0.00244885	0.000912902	0.000657838	0.00121729	0.00123156	0	No
CYB	368	0.0108303	0.00372208	0.00120822	0.000606796	0.000853679	0.000892459	0.0072762	0.000907506	0.000873069	0.00120822	0.00606799	0	No
CYB	369	0.00810811	0.00123916	0.00140534	0.00121102	0.000510031	0.00222124	0.00467363	0.00130818	0.00136563	0.00222124	0.0024524	0	No
CYB	370	0.0145251	0.002574	0.00198475	0.00187032	0.00069735	0.00184587	0.00854957	0.00192754	0.00127161	0.00198475	0.00656482	0	No
CYB	371	0.0136307	0.00265957	0.00287662	0.00317158	0.00175593	0.00140647	0.00814515	0.0030241	0.0015812	0.00317158	0.00497357	0	No
CYB	372	0.0805031	0.00795756	0.0143969	0.00981634	0.0133638	0.0130964	0.0442304	0.0121066	0.0132301	0.0143969	0.0298334	0	No
CYB	373	0.0718954	0.008	0.0114175	0.010828	0.0118879	0.0142045	0.0399477	0.0111228	0.0130462	0.0142045	0.0257432	0	No
CYB	374	0.0655308	0.00394737	0.0105626	0.00954198	0.0125775	0.0114014	0.0347391	0.0100523	0.0119895	0.0125775	0.0221616	0	No
CYB	375	0.021025	0.00244798	0.00139112	0.00126502	0.00158144	0.00141978	0.0117365	0.00132807	0.00150061	0.00158144	0.010155	0	No
CYB	376	0.0198939	0.00122249	0.000858185	0.000948167	0.00158256	0.000472813	0.0105582	0.000903176	0.00102768	0.00158256	0.00897564	0	No
CYB	377	0.0128023	0.00123916	0.00130067	0.000319081	0.00106345	0	0.00702072	0.000809877	0.000531726	0.00130067	0.00572004	0	No
CYB	378	0.031746	0.00619579	0.00445507	0.00351325	0.00532954	0.00239578	0.0189709	0.00398416	0.00386266	0.00532954	0.0136414	0	No
CYB	379	0.00294985	0.00114416	0.000422654	0.000928793	0.00156522	0.000477555	0.00204701	0.000675723	0.00102139	0.00156522	0.000481791	0	No
CYB	380	0.00296736	0.00112994	0.000951475	0.000309693	0.00104511	0	0.00204865	0.000630584	0.000522557	0.00104511	0.00100354	0	No
CYB	381	0.019697	0.0246361	0.0048879	0.00497512	0.00596177	0.0105263	0.0221665	0.00493151	0.00824405	0.0105263	0.0116402	0	No
CYB	382	0.0295031	0.0429989	0.00674085	0.00593936	0.00740871	0.0135462	0.036251	0.0063401	0.0104775	0.0135462	0.0227048	0	No
CYB	383	0.0376176	0.0637149	0.00685665	0.00910232	0.00728371	0.0146413	0.0506662	0.00797949	0.0109625	0.0146413	0.0360249	0	No
CYB	384	0.0364501	0.0642782	0.00570567	0.00660793	0.00570919	0.00886263	0.0503641	0.0061568	0.00728591	0.00886263	0.0415015	0	No
CYB	385	0.0450886	0.0741902	0.00702627	0.00663717	0.00612171	0.00945744	0.0596394	0.00683172	0.00778958	0.00945744	0.0501819	0	No
CYB	386	0.0498392	0.0694586	0.00627977	0.0056872	0.00595238	0.00803616	0.0596489	0.00598349	0.00699427	0.00803616	0.0516128	0	No
CYB	387	0.00164204	0.00103306	0.000548306	0.00032	0.000366905	0	0.00133755	0.000434153	0.000183453	0.000548306	0.000789241	0	No
CYB	388	0.0567376	0.0421053	0.00628014	0.00687623	0.00581723	0.0047619	0.0494214	0.00657818	0.00528957	0.00687623	0.0425452	0	No
CYB	389	0.071298	0.044586	0.00951949	0.00758825	0.00779023	0.0102096	0.057942	0.00855387	0.0089999	0.0102096	0.0477324	0	No
CYB	390	0.0825147	0.0255319	0.00879223	0.00702811	0.00742332	0.0100559	0.0540233	0.00791017	0.0087396	0.0100559	0.0439675	0	No
CYB	391	0.0950495	0.0233051	0.0110891	0.00903917	0.0114398	0.0146067	0.0591773	0.0100641	0.0130233	0.0146067	0.0445706	0	No
CYB	392	0.122153	0.0342324	0.0100592	0.00878972	0.0128154	0.0202195	0.0781928	0.00942445	0.0165175	0.0202195	0.0579733	0	No
CYB	393	0.133333	0.0469867	0.0128388	0.0102076	0.0176042	0.0313043	0.09016	0.0115232	0.0244543	0.0313043	0.0588557	0	No
CYB	394	0.19573	0.0595238	0.0159688	0.015213	0.0212036	0.0340647	0.127627	0.0155909	0.0276341	0.0340647	0.093562	0	No
CYB	395	0.00722543	0.00189215	0.00117	0.000999334	0.00140056	0.000554939	0.00455879	0.00108467	0.00097775	0.00140056	0.00315823	0	No
CYB	396	0.0025	0.0044405	0.00106711	0.00100671	0.00186528	0.00173812	0.00347025	0.00103691	0.0018017	0.00186528	0.00160496	0	No
CYB	397	0.458382	0.154506	0.0452612	0.0482251	0.0502596	0.104867	0.306444	0.0467431	0.0775632	0.104867	0.201578	0	No
CYB	398	0.00361882	0.0026087	0.00136782	0.000702741	0.00202566	0	0.00311376	0.00103528	0.00101283	0.00202566	0.0010881	0	No
CYB	399	0.31599	0.105126	0.0394877	0.0386217	0.0528883	0.117823	0.210558	0.0390547	0.0853554	0.117823	0.0927354	0	No
CYB	400	0.189017	0.0528139	0.0316748	0.0252133	0.0487805	0.0799069	0.120915	0.0284441	0.0643437	0.0799069	0.0410083	0	No
CYB	401	0.121212	0.0422654	0.0205065	0.0222482	0.0467391	0.0771605	0.0817388	0.0213774	0.0619498	0.0771605	0.00457828	0	No
CYB	402	0.102596	0.0554197	0.0242752	0.0248325	0.0616838	0.110514	0.0790078	0.0245538	0.086099	0.110514	-0.0315064	0	No
CYB	403	0.00350058	0.000777001	0.00151432	0.00118437	0.00468062	0.00220913	0.00213879	0.00134934	0.00344487	0.00468062	-0.00254182	0	No
CYB	404	0.143326	0.0338346	0.0427851	0.0145842	0.0688647	0.065233	0.0885803	0.0286846	0.0670488	0.0688647	0.0197156	0	No
CYB	405	0.00183824	0.000704225	0.00282558	0.00230503	0.00459937	0.00123229	0.00127123	0.00256531	0.00291583	0.00459937	-0.00332814	0	No
CYB	406	0.00255102	0.000692042	0.000645328	0.00078064	0.0016044	0.00114877	0.00162153	0.000712984	0.00137658	0.0016044	1.71303e-05	0	No
CYB	407	0.00163265	0.00074184	0.000875785	0.000921659	0.000948317	0.000579374	0.00118725	0.000898722	0.000763846	0.000948317	0.00023893	0	No
CYB	408	0.00637959	0.000751315	0.000168435	0.000530786	0.000998502	0.00178147	0.00356545	0.00034961	0.00138999	0.00178147	0.00178398	0	No
CYB	409	0.000761035	0.000754148	0.00108128	0.00111919	0.0017744	0.0017321	0.000757591	0.00110024	0.00175325	0.0017744	-0.00101681	0	No
CYB	410	0.159652	0.0643967	0.0589827	0.0579629	0.081178	0.144149	0.112024	0.0584728	0.112664	0.144149	-0.032125	0	No
CYB	411	0.165969	0.0608504	0.0604651	0.0598099	0.069044	0.118392	0.11341	0.0601375	0.093718	0.118392	-0.00498219	0	No
CYB	412	0.00133779	0.00215208	0.00103806	0.00108167	0.000726216	0.000511509	0.00174494	0.00105986	0.000618863	0.00108167	0.000663271	0	No
CYB	413	0.00133156	0.000721501	0.00246827	0.00219298	0.00122339	0.00152983	0.00102653	0.00233062	0.00137661	0.00246827	-0.00144174	0	No
CYB	414	0.0953625	0.0258807	0.0371675	0.0439802	0.0467199	0.0721082	0.0606216	0.0405739	0.059414	0.0721082	-0.0114866	0	No
CYB	415	0.0753866	0.014245	0.0393581	0.0274841	0.0399174	0.0422803	0.0448158	0.0334211	0.0410988	0.0422803	0.00253552	0	No
CYB	416	0	0.00282885	0.00100334	0	0.000668449	0.000461894	0.00141443	0.000501672	0.000565171	0.00100334	0.000411083	0	No
CYB	417	0.0541562	0.00701262	0.02236	0.00458248	0.017661	0.00853549	0.0305844	0.0134713	0.0130982	0.02236	0.00822435	0	No
CYB	418	0	0.00280112	0.00131062	0.00102041	0.000210482	0.000444642	0.00140056	0.00116551	0.000327562	0.00131062	8.99442e-05	0	No
CYB	419	0.000622665	0.00141543	0.000661048	0	0.000415541	0	0.00101905	0.000330524	0.000207771	0.000661048	0.000357999	0	No
CYB	420	0.059322	0.00982456	0.0380112	0.0368098	0.039783	0.0280293	0.0345733	0.0374105	0.0339062	0.039783	-0.0052097	0	No
CYB	421	0	0.0013986	0.000467508	0.000500501	0.00058072	0.000423012	0.000699301	0.000484004	0.000501866	0.00058072	0.000118581	0	No
CYB	422	0	0	0.000912409	0	0.000376364	0.000417362	0	0.000456204	0.000396863	0.000912409	-0.000912409	0	No
CYB	423	0.00117371	0.00069541	0.000747049	0.000482393	0.00018615	0.000826788	0.00093456	0.000614721	0.000506469	0.000826788	0.000107772	0	No
CYB	424	0.012858	0.00829876	0.0215743	0.0123048	0.016703	0.0159379	0.0105784	0.0169396	0.0163204	0.0215743	-0.010996	0	No
CYB	425	0	0.00137363	0.00140964	0.000465333	0.00105951	0.000804829	0.000686813	0.000937487	0.000932169	0.00140964	-0.000722829	0	No
CYB	426	0.000566251	0.000683995	0.00013637	0.00045045	0.000344709	0	0.000625123	0.00029341	0.000172354	0.00045045	0.000174673	0	No
CYB	427	0	0.00136519	0	0	0.000166639	0.000391696	0.000682594	0	0.000279167	0.000391696	0.000290898	0	No
CYB	428	0.000540249	0.000676133	0.000602991	0.000804829	0.00123001	0	0.000608191	0.00070391	0.000615006	0.00123001	-0.000621822	0	No
CYB	429	0.00106553	0	0.000716076	0	0.00030349	0.00114242	0.000532765	0.000358038	0.000722956	0.00114242	-0.000609657	0	No
CYB	430	0.000524384	0.000665779	0.00126845	0.000783699	0.00163277	0.000377216	0.000595081	0.00102607	0.001005	0.00163277	-0.00103769	0	No
CYB	431	0.0586735	0.0151915	0.0668822	0.0658706	0.0639005	0.0283265	0.0369325	0.0663764	0.0461135	0.0668822	-0.0299497	0	No
CYB	432	0	0	0.00141028	0.000760167	0.00127968	0	0	0.00108523	0.000639841	0.00141028	-0.00141028	0	No
CYB	433	0	0	0.000109146	0.000384911	0.00028486	0.000370508	0	0.000247029	0.000327684	0.000384911	-0.000384911	0	No
CYB	434	0	0.000657462	0.00226708	0.00267994	0.00155852	0.000739372	0.000328731	0.00247351	0.00114894	0.00267994	-0.00235121	0	No
CYB	435	0.0222785	0.0105263	0.0278816	0.03074	0.0249366	0.0205882	0.0164024	0.0293108	0.0227624	0.03074	-0.0143376	0	No
CYB	436	0.000501253	0	0.00135332	0.00187126	0.00192864	0.00180963	0.000250627	0.00161229	0.00186913	0.00192864	-0.00167801	0	No
CYB	437	0	0	0.000103008	0.000372024	0.000408608	0.000359712	0	0.000237516	0.00038416	0.000408608	-0.000408608	0	No
CYB	438	0	0	0.0014277	0.00221811	0.00108137	0.00251256	0	0.00182291	0.00179697	0.00251256	-0.00251256	0	No
CYB	439	0.0264207	0.00716612	0.0321795	0.0313537	0.0405296	0.0328638	0.0167934	0.0317666	0.0366967	0.0405296	-0.0237362	0	No
CYB	440	0.0168986	0.00324465	0.0188091	0.0256692	0.0198524	0.0179921	0.0100716	0.0222392	0.0189223	0.0256692	-0.0155976	0	No
CYB	441	0.000491884	0.000644745	0.00187599	0.00144456	0.00198544	0.00178317	0.000568315	0.00166028	0.0018843	0.00198544	-0.00141713	0	No
CYB	442	0.00147059	0	0.000779955	0.000713267	0.00131182	0.00035461	0.000735294	0.000746611	0.000833215	0.00131182	-0.000576525	0	No
CYB	443	0.000484731	0	0.000672366	0.000351	0.00090803	0.00034965	0.000242365	0.000511683	0.00062884	0.00090803	-0.000665664	0	No
CYB	444	0.000492854	0.000645995	0.000576757	0.000351	0.000129803	0	0.000569424	0.000463879	6.49013e-05	0.000576757	-7.33248e-06	0	No
CYB	445	0	0.00132013	0.000772574	0.00105671	0.000388853	0	0.000660066	0.000914642	0.000194426	0.00105671	-0.000396644	0	No
CYB	446	0	0.000679348	0.000977231	0.00322465	0.000261609	0.000351741	0.000339674	0.00210094	0.000306675	0.00322465	-0.00288498	0	No
CYB	447	0.0487429	0.0184426	0.0623125	0.055733	0.0533195	0.0498084	0.0335928	0.0590228	0.051564	0.0623125	-0.0287197	0	No
CYB	448	0.000548847	0.00069735	0.00388916	0.00253623	0.00223684	0.000356125	0.000623099	0.0032127	0.00129648	0.00388916	-0.00326606	0	No
CYB	449	0.0794003	0.0445372	0.11497	0.110832	0.10997	0.105614	0.0619688	0.112901	0.107792	0.11497	-0.0530014	0	No
CYB	450	0.042841	0.0161177	0.0743383	0.0856344	0.0809778	0.0801805	0.0294794	0.0799863	0.0805792	0.0856344	-0.056155	0	No
CYB	451	0.0630631	0.0247175	0.121481	0.152443	0.13387	0.152477	0.0438903	0.136962	0.143173	0.152477	-0.108586	0	No
CYB	452	0.0926225	0.0272346	0.203933	0.2137	0.210342	0.204592	0.0599286	0.208817	0.207467	0.2137	-0.153772	0	No
CYB	453	0	0	0.000902731	0.00142735	0.000720387	0.000575374	0	0.00116504	0.00064788	0.00142735	-0.00142735	0	No
CYB	454	0.000592066	0	0.00120655	0.00230282	0.00237334	0.00116822	0.000296033	0.00175468	0.00177078	0.00237334	-0.0020773	0	No
CYB	455	0.046401	0.00894855	0.132289	0.0941781	0.127645	0.0868045	0.0276747	0.113233	0.107225	0.132289	-0.104614	0	No
CYB	456	0	0.000744602	0.000281353	0.000567376	0.000393391	0	0.000372301	0.000424365	0.000196696	0.000567376	-0.000195075	0	No
CYB	457	0	0	0.000548133	0.00226629	0.00213261	0.000870827	0	0.00140721	0.00150172	0.00226629	-0.00226629	0	No
CYB	458	0	0	0.000204527	0	0	0	0	0.000102263	0	0.000204527	-0.000204527	0	No
CYB	459	0	0	0.000475931	0.00141403	0.000966651	0.00087007	0	0.000944979	0.00091836	0.00141403	-0.00141403	0	No
CYB	460	0.000657462	0.000814332	0.00034497	0.000582072	0	0	0.000735897	0.000463521	0	0.000582072	0.000153825	0	No
CYB	461	0	0.000846024	0.000556174	0	9.84155e-05	0	0.000423012	0.000278087	4.92078e-05	0.000556174	-0.000133162	0	No
CYB	462	0	0.000851064	0.000139305	0	0	0.000295858	0.000425532	6.96524e-05	0.000147929	0.000295858	0.000129674	0	No
CYB	463	0.0111111	0.0017094	0.00790898	0.00878477	0.00531235	0.00354925	0.00641026	0.00834688	0.0044308	0.00878477	-0.00237452	0	No
CYB	464	0.000751315	0	0.00110627	0.00175182	0.000491739	0.00148192	0.000375657	0.00142905	0.00098683	0.00175182	-0.00137617	0	No
CYB	465	0	0	0.00103277	0.000289855	0.0004914	0.000296736	0	0.000661314	0.000394068	0.00103277	-0.00103277	0	No
CYB	466	0.00075815	0	0.000955045	0	0.000391965	0.000294898	0.000379075	0.000477522	0.000343431	0.000955045	-0.00057597	0	No
CYB	467	0	0	0.000136082	0.000284819	0.000195427	0.000586166	0	0.000210451	0.000390797	0.000586166	-0.000586166	0	No
CYB	468	0	0	0.000340113	0.000564334	0.000392195	0	0	0.000452224	0.000196098	0.000564334	-0.000564334	0	No
CYB	469	0.0361842	0.0222222	0.0272201	0.0441587	0.0224478	0.0394813	0.0292032	0.0356894	0.0309645	0.0441587	-0.0149555	0	No
CYB	470	0	0	0.000198913	0.000273075	0.000870659	0.000284091	0	0.000235994	0.000577375	0.000870659	-0.000870659	0	No
CYB	471	0	0	0.000668405	0.000274424	0.00078232	0	0	0.000471414	0.00039116	0.00078232	-0.00078232	0	No
CYB	472	0.0289331	0.015814	0.0273836	0.0383026	0.0213058	0.0263921	0.0223735	0.0328431	0.023849	0.0383026	-0.015929	0	No
CYB	473	0.0208901	0.0130597	0.0182785	0.0104828	0.00973069	0.00668994	0.0169749	0.0143806	0.00821031	0.0182785	-0.0013036	0	No
CYB	474	0	0	0.000666445	0.00110528	0.000986388	0.000586338	0	0.000885861	0.000786363	0.00110528	-0.00110528	0	No
CYB	475	0	0	0.000677599	0.000281532	0.000903978	0	0	0.000479565	0.000451989	0.000903978	-0.000903978	0	No
CYB	476	0.0166453	0.00799087	0.00819615	0.00792021	0.00516987	0.00354381	0.0123181	0.00805818	0.00435684	0.00819615	0.00412195	0	No
CYB	477	0.0157687	0.0058548	0.00584342	0.00619835	0.00371747	0.00260417	0.0108118	0.00602089	0.00316082	0.00619835	0.00461342	0	No
CYB	478	0.004	0	0.000566051	0.00148456	0.000964217	0.000987492	0.002	0.00102531	0.000975854	0.00148456	0.000515439	0	No
CYB	479	0.00939597	0	0.00261817	0.00416171	0.00278761	0.00164745	0.00469799	0.00338994	0.00221753	0.00416171	0.000536274	0	No
CYB	480	0.00449775	0	0.000787966	0.00150739	0.000652316	0.000678196	0.00224888	0.00114768	0.000665256	0.00150739	0.000741489	0	No
CYB	481	0.0110294	0.00151976	0.0027972	0.00498598	0.0023654	0.00323508	0.00627458	0.00389159	0.00280024	0.00498598	0.00128861	0	No
CYB	482	0.00982318	0.00158228	0.00371885	0.00442618	0.00342857	0.00370508	0.00570273	0.00407252	0.00356682	0.00442618	0.00127655	0	No
CYB	483	0.00413223	0.00328407	0.00292727	0.0028699	0.00462588	0.0060698	0.00370815	0.00289858	0.00534784	0.0060698	-0.00236165	0	No
CYB	484	0.0110865	0.00513699	0.00258359	0.00193736	0.00221989	0.001554	0.00811173	0.00226047	0.00188694	0.00258359	0.00552814	0	No
CYB	485	0.00947867	0.00904159	0.00352734	0.00294406	0.00460231	0.00553141	0.00926013	0.0032357	0.00506686	0.00553141	0.00372872	0	No
CYB	486	0	0.00208768	0.000627058	0.00100604	0.000485968	0	0.00104384	0.000816547	0.000242984	0.00100604	3.78051e-05	0	No
CYB	487	0.0195312	0.0220386	0.00613848	0.007695	0.00865633	0.0128913	0.0207849	0.00691674	0.0107738	0.0128913	0.00789356	0	No
CYB	488	0.0717131	0.026087	0.0092208	0.0114245	0.0117787	0.0200195	0.0489001	0.0103226	0.0158991	0.0200195	0.0288805	0	No
CYB	489	0.104651	0.0294118	0.00887475	0.00974026	0.0105771	0.0174913	0.0670315	0.0093075	0.0140342	0.0174913	0.0495402	0	No
CYB	490	0.102362	0.0341615	0.00890716	0.011169	0.0104972	0.0172693	0.0682618	0.0100381	0.0138833	0.0172693	0.0509926	0	No
CYB	491	0.0820312	0.0518293	0.00756599	0.00938086	0.00891613	0.0126304	0.0669303	0.00847343	0.0107733	0.0126304	0.0542998	0	No
CYB	492	0	0	0.000872676	0.00076599	0.000142491	0.000573394	0	0.000819333	0.000357943	0.000872676	-0.000872676	0	No
CYB	493	0	0	0.000183402	0.000824742	0.000309119	0	0	0.000504072	0.00015456	0.000824742	-0.000824742	0	No
CYB	494	0.0991736	0.0618557	0.00822846	0.0108206	0.0233271	0.0555556	0.0805146	0.00952451	0.0394413	0.0555556	0.0249591	0	No
CYB	495	0.129707	0.0469314	0.0110331	0.0156844	0.0274071	0.0738413	0.0883193	0.0133588	0.0506242	0.0738413	0.0144779	0	No
CYB	496	0.190476	0.0807692	0.0134673	0.0207877	0.0355168	0.0908231	0.135623	0.0171275	0.0631699	0.0908231	0.0447996	0	No
CYB	497	0.206897	0.0796813	0.0129362	0.0248139	0.0247062	0.0622986	0.143289	0.018875	0.0435024	0.0622986	0.0809903	0	No
CYB	498	0.200837	0.0980392	0.0108735	0.0225989	0.0195545	0.0533333	0.149438	0.0167362	0.0364439	0.0533333	0.0961047	0	No
CYB	499	0	0	0.000150921	0	0.000696136	0.00592593	0	7.54603e-05	0.00331103	0.00592593	-0.00592593	0	No
CYB	500	0.289855	0.0815451	0.0233236	0.0381818	0.0364372	0.0936396	0.1857	0.0307527	0.0650384	0.0936396	0.0920605	0	No
CYB	501	0.283721	0.0580357	0.0178902	0.0316832	0.0247295	0.0743494	0.170878	0.0247867	0.0495395	0.0743494	0.0965289	0	No
CYB	502	0.287081	0.107143	0.0204234	0.0439952	0.0373418	0.0972516	0.197112	0.0322093	0.0672967	0.0972516	0.0998605	0	No
CYB	503	0.248756	0.123288	0.0226286	0.0499287	0.0353774	0.0821596	0.186022	0.0362787	0.0587685	0.0821596	0.103862	0	No
CYB	504	0.181818	0.0884956	0.018401	0.0333333	0.0286624	0.0607477	0.135157	0.0258672	0.044705	0.0607477	0.0744092	0	No
CYB	505	0.0188679	0.00380228	0.00486787	0.00620155	0.00170358	0.00714286	0.0113351	0.00553471	0.00442322	0.00714286	0.00419225	0	No
CYB	506	0.0176211	0.00367647	0.00655738	0.0031348	0.00176523	0.00966184	0.0106488	0.00484609	0.00571353	0.00966184	0.000986972	0	No
CYB	507	0.0125523	0	0.00293902	0.0015674	0.00266904	0.00488998	0.00627615	0.00225321	0.00377951	0.00488998	0.00138618	0	No
CYB	508	0.030303	0.00520833	0.0105727	0.0069808	0.00623053	0.0153453	0.0177557	0.00877675	0.0107879	0.0153453	0.00241041	0	No
CYB	509	0.151261	0.0938215	0.0358744	0.0442177	0.0408163	0.025641	0.122541	0.0400461	0.0332287	0.0442177	0.0783233	0	No
CYB	510	0.0165975	0	0.0062201	0.00674536	0.00651466	0.0052356	0.00829876	0.00648273	0.00587513	0.00674536	0.00155339	0	No
CYB	511	0.103306	0.0587002	0.0381443	0.054007	0.0436242	0.0295699	0.081003	0.0460756	0.036597	0.054007	0.026996	0	No
CYB	512	0.0826446	0.0207469	0.0330709	0.0504348	0.0339751	0.0243902	0.0516958	0.0417528	0.0291827	0.0504348	0.00126098	0	No
CYB	513	0.0578512	0.0184805	0.0293347	0.0329861	0.0157835	0.0162162	0.0381659	0.0311604	0.0159999	0.0329861	0.00517976	0	No
CYB	514	0.012605	0.00204082	0.0118983	0.0157618	0.00342075	0.0109589	0.00732293	0.0138301	0.00718983	0.0157618	-0.00843889	0	No
CYB	515	0.0340426	0.0306122	0.0306178	0.0247788	0.0150115	0.0166205	0.0323274	0.0276983	0.015816	0.0306178	0.00170958	0	No
CYB	516	0.00865801	0	0.00876712	0.00355872	0.00232558	0.0110803	0.004329	0.00616292	0.00670296	0.0110803	-0.00675133	0	No
CYB	517	0	0	0.0122631	0.00722022	0.00116144	0.00821918	0	0.00974166	0.00469031	0.0122631	-0.0122631	0	No
CYB	518	0	0	0.00286862	0.00364299	0.004662	0	0	0.0032558	0.002331	0.004662	-0.004662	0	No
CYB	519	0.0220264	0.0430528	0.0155039	0.0208333	0.0203106	0.0259366	0.0325396	0.0181686	0.0231236	0.0259366	0.00660304	0	No
CYB	520	0.0218341	0.0535373	0.0127196	0.0171103	0.0203593	0.0201149	0.0376857	0.0149149	0.0202371	0.0203593	0.0173264	0	No
CYB	521	0	0.00764818	0.000643915	0	0.00370828	0.00297619	0.00382409	0.000321958	0.00334224	0.00370828	0.00011581	0	No
CYB	522	0.0135135	0.0685185	0.00910273	0.0179641	0.0161692	0.0147059	0.041016	0.0135334	0.0154375	0.0179641	0.0230519	0	No
CYB	523	0	0.00539568	0.00196207	0	0.00372208	0	0.00269784	0.000981033	0.00186104	0.00372208	-0.00102424	0	No
CYB	524	0.0669643	0.115865	0.0250847	0.0461847	0.0393401	0.0714286	0.0914144	0.0356347	0.0553843	0.0714286	0.0199858	0	No
CYB	525	0.0933333	0.12478	0.0361091	0.0801688	0.046729	0.100575	0.109057	0.0581389	0.0736518	0.100575	0.00848211	0	No
CYB	526	0.100877	0.113636	0.0331575	0.0909091	0.0392954	0.0901163	0.107257	0.0620333	0.0647058	0.0909091	0.0163477	0	No
CYB	527	0.069869	0.0820513	0.0233434	0.0807453	0.0215054	0.0485714	0.0759601	0.0520444	0.0350384	0.0807453	-0.0047852	0	No
CYB	528	0	0.00168919	0.00235849	0	0.00533333	0	0.000844595	0.00117925	0.00266667	0.00533333	-0.00448874	0	No
CYB	529	0.0526316	0.0771757	0.012285	0.0528541	0.0349933	0.0734463	0.0649036	0.0325696	0.0542198	0.0734463	-0.00854269	0	No
CYB	530	0.119342	0.107981	0.028692	0.0865979	0.0473613	0.0861111	0.113661	0.057645	0.0667362	0.0865979	0.0270635	0	No
CYB	531	0.136	0.13037	0.0282776	0.0724346	0.0339674	0.0497238	0.133185	0.0503561	0.0418456	0.0724346	0.0607506	0	No
CYB	532	0.00735294	0.00142857	0	0.00399202	0	0	0.00439076	0.00199601	0	0.00399202	0.00039874	0	No
CYB	533	0.0102389	0.00137174	0	0.00196464	0.00134771	0.00536193	0.00580532	0.000982318	0.00335482	0.00536193	0.000443395	0	No
CYB	534	0.272446	0.0886243	0.0819812	0.077821	0.0905459	0.0833333	0.180535	0.0799011	0.0869396	0.0905459	0.0899891	0	No
CYB	535	0.00223714	0.0047619	0.00159109	0	0.00488998	0.00493827	0.00349952	0.000795545	0.00491412	0.00493827	-0.00143875	0	No
CYB	536	0.00881057	0.00239808	0.000829876	0	0.00621118	0.0126582	0.00560433	0.000414938	0.0094347	0.0126582	-0.0070539	0	No
CYB	537	0.394004	0.114833	0.146566	0.0775194	0.156522	0.107143	0.254418	0.112043	0.131832	0.156522	0.0978967	0	No
CYB	538	0.00258398	0.00246305	0.00524659	0.00444444	0.00734214	0.00293255	0.00252352	0.00484552	0.00513735	0.00734214	-0.00481863	0	No
CYB	539	0.160804	0.0307125	0.0582627	0.0378619	0.0619469	0.0384615	0.0957583	0.0480623	0.0502042	0.0619469	0.0338114	0	No
CYB	540	0.0025	0.00122699	0.00105597	0.00222222	0.00439883	0	0.0018635	0.00163909	0.00219941	0.00439883	-0.00253533	0	No
CYB	541	0.00240385	0.00122249	0.00102987	0.00219298	0.00142857	0	0.00181317	0.00161142	0.000714286	0.00219298	-0.000379812	0	No
CYB	542	0.00700935	0	0.0030303	0	0.00979021	0.00294118	0.00350467	0.00151515	0.00636569	0.00979021	-0.00628554	0	No
CYB	543	0.0862471	0.00611247	0.0651068	0.0603448	0.083682	0.0294985	0.0461798	0.0627258	0.0565903	0.083682	-0.0375022	0	No
CYB	544	0.126386	0.00489596	0.0603889	0.0561555	0.083682	0.0357143	0.0656409	0.0582722	0.0596981	0.083682	-0.0180411	0	No
CYB	545	0.12685	0.00244499	0.0163099	0.0108225	0.038835	0.0235294	0.0646474	0.0135662	0.0311822	0.038835	0.0258125	0	No
CYB	546	0.160643	0.00122249	0.0102145	0.012959	0.0318119	0.0375723	0.0809325	0.0115867	0.0346921	0.0375723	0.0433603	0	No
CYB	547	0	0.001221	0.00102669	0	0.00138696	0	0.000610501	0.000513347	0.000693481	0.00138696	-0.000776462	0	No
CYB	548	0.1409	0.00366748	0.00934579	0.0108932	0.0282087	0.0380117	0.0722838	0.0101195	0.0331102	0.0380117	0.0342721	0	No
CYB	549	0.0804598	0.00244499	0.00623053	0.00653595	0.0141044	0.0233236	0.0414524	0.00638324	0.018714	0.0233236	0.0181288	0	No
CYB	550	0	0	0	0	0	0	0	0	0	0	0	0	No
CYB	551	0	0	0	0.00218818	0	0	0	0.00109409	0	0.00218818	-0.00218818	0	No
CYB	552	0	0	0	0	0	0	0	0	0	0	0	0	No
CYB	553	0.027881	0	0.00631579	0.00220751	0.00429799	0.0119403	0.0139405	0.00426165	0.00811915	0.0119403	0.00200022	0	No
CYB	554	0.0276243	0	0.00421053	0.00442478	0	0.0149701	0.0138122	0.00431765	0.00748503	0.0149701	-0.00115791	0	No
CYB	555	0	0	0	0	0	0	0	0	0	0	0	0	No
CYB	556	0	0	0	0	0	0	0	0	0	0	0	0	No
CYB	557	0	0	0	0	0	0	0	0	0	0	0	0	No
CYB	558	0.0338078	0.00245098	0.00638298	0.00898876	0	0	0.0181294	0.00768587	0	0.00898876	0.00914064	0	No
CYB	559	0.0368421	0.00122549	0.00319149	0.00224719	0.00146843	0.00309598	0.0190338	0.00271934	0.0022822	0.00319149	0.0158423	0	No
CYB	560	0.00175131	0	0.00106496	0	0	0	0.000875657	0.000532481	0	0.00106496	-0.000189306	0	No
CYB	561	0.00174825	0	0.0010661	0	0	0	0.000874126	0.000533049	0	0.0010661	-0.000191972	0	No
CYB	562	0.0262238	0.00123001	0.00106838	0	0.00294551	0	0.0137269	0.000534188	0.00147275	0.00294551	0.0107814	0	No
CYB	563	0	0	0.0010917	0	0.00150602	0	0	0.000545852	0.000753012	0.00150602	-0.00150602	0	No
CYB	564	0	0.00125156	0.00110011	0	0.00151745	0	0.000625782	0.000550055	0.000758725	0.00151745	-0.000891668	0	No
CYB	565	0	0	0	0	0.0030581	0	0	0	0.00152905	0.0030581	-0.0030581	0	No
CYB	566	0.00356506	0.00125313	0.00111483	0	0.00458716	0	0.0024091	0.000557414	0.00229358	0.00458716	-0.00217806	0	No
CYB	567	0.0017762	0	0.00111607	0.00235294	0.0015361	0	0.000888099	0.00173451	0.000768049	0.00235294	-0.00146484	0	No
CYB	568	0	0	0	0	0	0	0	0	0	0	0	0	No
CYB	569	0	0.00125313	0	0.00236967	0.00154083	0	0.000626566	0.00118483	0.000770416	0.00236967	-0.0017431	0	No
CYB	570	0.0035461	0.00125313	0	0.00236967	0.00154321	0	0.00239962	0.00118483	0.000771605	0.00236967	2.99478e-05	0	No
CYB	571	0	0.00125313	0	0.0023753	0.00155521	0	0.000626566	0.00118765	0.000777605	0.0023753	-0.00174873	0	No
CYB	572	0.00357143	0	0	0	0.00156006	0	0.00178571	0	0.000780031	0.00156006	0.000225652	0	No
CYB	573	0.00179533	0.00126582	0	0	0	0	0.00153058	0	0	0	0.00153058	0	No
CYB	574	0.0018797	0	0	0	0	0	0.00093985	0	0	0	0.00093985	0	No
CYB	575	0.00598802	0.00135318	0.0023753	0	0	0	0.0036706	0.00118765	0	0.0023753	0.00129531	0	No
CYB	576	0.00204499	0	0.00120482	0	0	0	0.00102249	0.00060241	0	0.00120482	-0.000182324	0	No
CYB	577	0.00207469	0.00274725	0.00121951	0	0	0	0.00241097	0.000609756	0	0.00121951	0.00119146	0	No
CYB	578	0.0021322	0.0027972	0.00125786	0.00265252	0.00189394	0.00793651	0.0024647	0.00195519	0.00491522	0.00793651	-0.00547181	0	No
CYB	579	0.00862069	0.00561798	0.0025974	0.00277778	0.00197628	0.00813008	0.00711933	0.00268759	0.00505318	0.00813008	-0.00101075	0	No
CYB	580	0.0171674	0.00564175	0.00647668	0.00557103	0.0136719	0.00813008	0.0114046	0.00602386	0.010901	0.0136719	-0.00226731	0	No
CYB	581	0	0.00143062	0.00131579	0.00282486	0.00401606	0	0.000715308	0.00207032	0.00200803	0.00401606	-0.00330076	0	No
CYB	582	0.0175055	0	0.00527009	0.00283286	0.0140845	0.00823045	0.00875274	0.00405148	0.0111575	0.0140845	-0.00533177	0	No
CYB	583	0	0	0.00275862	0	0.00413223	0	0	0.00137931	0.00206612	0.00413223	-0.00413223	0	No
CYB	584	0.0162413	0	0.00297177	0.00314465	0.0130719	0.0140845	0.00812065	0.00305821	0.0135782	0.0140845	-0.00596386	0	No
CYB	585	0.0175879	0.00501672	0.0101868	0.00342466	0.0171149	0.0104167	0.0113023	0.00680571	0.0137658	0.0171149	-0.00581258	0	No
CYB	586	0.0283505	0.0279232	0.0212766	0.00694444	0.0303797	0.0216216	0.0281369	0.0141105	0.0260007	0.0303797	-0.00224288	0	No
CYB	587	0.0138122	0.00598802	0.00575816	0	0.00852273	0	0.00990009	0.00287908	0.00426136	0.00852273	0.00137736	0	No
CYB	588	0.021978	0	0.0144928	0.00862069	0.0136986	0.037037	0.010989	0.0115567	0.0253678	0.037037	-0.026048	0	No
CYB	589	0.0444444	0.0566038	0.0746269	0.0540541	0.0777778	0.128205	0.0505241	0.0643405	0.102991	0.128205	-0.077681	0	No
CYB	590	0.0480769	0.0508475	0.0208333	0	0.078125	0.0882353	0.0494622	0.0104167	0.0831801	0.0882353	-0.0387731	0	No
CYB	591	0.032967	0	0.038961	0.0238095	0.0769231	0.0714286	0.0164835	0.0313853	0.0741758	0.0769231	-0.0604396	0	No
CYB	592	0.0795455	0	0.0416667	0.027027	0.102041	0	0.0397727	0.0343468	0.0510204	0.102041	-0.0622681	0	No
CYB	593	0.057971	0	0.0508475	0	0.097561	0	0.0289855	0.0254237	0.0487805	0.097561	-0.0685755	0	No
CYB	594	0.101449	0	0.0181818	0.0333333	0.102564	0	0.0507246	0.0257576	0.0512821	0.102564	-0.0518395	0	No
CYB	595	0.0307692	0	0	0.0357143	0.0263158	0	0.0153846	0.0178571	0.0131579	0.0357143	-0.0203297	0	No
MURF2	1	0.072	0.08	0.0368324	0.0732824	0.0397237	0.0298507	0.076	0.0550574	0.0347872	0.0732824	0.00271756	0	No
MURF2	2	0.0769231	0.0774194	0.0312642	0.0687593	0.0366667	0.029304	0.0771712	0.0500118	0.0329853	0.0687593	0.00841187	0	No
MURF2	3	0	0.00421053	0.0040107	0.00293255	0.00163666	0	0.00210526	0.00347162	0.000818331	0.0040107	-0.00190543	0	No
MURF2	4	0.00666667	0.00823045	0.00131637	0.0028777	0.00160256	0	0.00744856	0.00209703	0.000801282	0.0028777	0.00457086	0	No
MURF2	5	0.0117647	0.00595238	0.002574	0	0.00157233	0	0.00885854	0.001287	0.000786164	0.002574	0.00628454	0	No
MURF2	6	0	0.00182482	0.00207727	0.00660502	0.00151976	0	0.000912409	0.00434115	0.000759878	0.00660502	-0.00569261	0	No
MURF2	7	0.00383142	0.00167504	0.00281917	0	0	0	0.00275323	0.00140959	0	0.00281917	-6.59406e-05	0	No
MURF2	8	0.00328947	0.0046875	0.00669555	0.00350467	0.0114778	0.00301205	0.00398849	0.00510011	0.00724491	0.0114778	-0.00748927	0	No
MURF2	9	0.631808	0.289973	0.129174	0.294406	0.10604	0.301205	0.460891	0.21179	0.203623	0.301205	0.159686	0	No
MURF2	10	0.623762	0.290576	0.143809	0.344767	0.12801	0.341991	0.457169	0.244288	0.235001	0.344767	0.112402	0	No
MURF2	11	0.59176	0.255456	0.151249	0.360353	0.141818	0.404943	0.423608	0.255801	0.273381	0.404943	0.018665	0	No
MURF2	12	0.00361011	0.00246002	0.00325945	0.00152091	0.00821596	0.00533808	0.00303507	0.00239018	0.00677702	0.00821596	-0.0051809	0	No
MURF2	13	0.134021	0.0988235	0.0930599	0.175793	0.0941704	0.223529	0.116422	0.134426	0.15885	0.223529	-0.107107	0	No
MURF2	14	0.155309	0.138702	0.12784	0.187459	0.142558	0.2	0.147006	0.15765	0.171279	0.2	-0.0529943	0	No
MURF2	15	0.190476	0.151805	0.141746	0.209639	0.186589	0.222071	0.17114	0.175692	0.20433	0.222071	-0.0509304	0	No
MURF2	16	0.0110193	0.00698603	0.0258997	0.0130506	0.0053286	0.00348432	0.00900266	0.0194751	0.00440646	0.0258997	-0.016897	0	No
MURF2	17	0.260471	0.297297	0.310381	0.22084	0.316723	0.24031	0.278884	0.26561	0.278517	0.316723	-0.0378387	0	No	YES
MURF2	18	0.020339	0.0375802	0.0523483	0.0210142	0.0393175	0.024635	0.0289596	0.0366812	0.0319763	0.0523483	-0.0233887	0	No
MURF2	19	0.27447	0.500439	0.51131	0.265389	0.434811	0.226763	0.387455	0.38835	0.330787	0.51131	-0.123856	4	Yes
MURF2	20	0.0134529	0.0224813	0.044862	0.0263646	0.0349462	0.0181818	0.0179671	0.0356133	0.026564	0.044862	-0.0268949	0	No
MURF2	21	0.434856	0.578867	0.493135	0.417926	0.459384	0.414372	0.506861	0.45553	0.436878	0.493135	0.0137268	1	Yes
MURF2	22	0.455975	0.588704	0.468826	0.410201	0.426293	0.3875	0.522339	0.439514	0.406897	0.468826	0.0535132	3	Yes
MURF2	23	0.0140637	0.0110727	0.0356107	0.0246389	0.0275742	0.0187467	0.0125682	0.0301248	0.0231604	0.0356107	-0.0230425	0	No
MURF2	24	0.461538	0.594223	0.467412	0.398171	0.38805	0.349057	0.527881	0.432792	0.368553	0.467412	0.0604684	2	Yes
MURF2	25	0.474378	0.599188	0.474434	0.401499	0.391759	0.345685	0.536783	0.437967	0.368722	0.474434	0.0623483	4	Yes
MURF2	26	0.52624	0.626337	0.551457	0.46136	0.479583	0.417932	0.576289	0.506409	0.448758	0.551457	0.0248313	-4	Yes
MURF2	27	0.458101	0.585238	0.402042	0.351979	0.334911	0.334566	0.521669	0.377011	0.334738	0.402042	0.119627	3	Yes
MURF2	28	0.0248105	0.0587855	0.116739	0.111239	0.0893122	0.0924596	0.041798	0.113989	0.0908859	0.116739	-0.0749407	0	No
MURF2	29	0.479209	0.609114	0.45174	0.414754	0.352886	0.353377	0.544162	0.433247	0.353131	0.45174	0.0924219	4	Yes
MURF2	30	0.606246	0.675127	0.603284	0.572127	0.531028	0.524032	0.640686	0.587705	0.52753	0.603284	0.0374025	3	Yes
MURF2	31	0.582942	0.674593	0.555089	0.544639	0.479038	0.502257	0.628767	0.549864	0.490648	0.555089	0.0736788	1	Yes
MURF2	32	0.0160428	0.016139	0.0168119	0.0196307	0.0273812	0.0294235	0.0160909	0.0182213	0.0284023	0.0294235	-0.0133325	0	No
MURF2	33	0.113043	0.109394	0.286427	0.27531	0.223968	0.206065	0.111219	0.280868	0.215017	0.286427	-0.175208	0	No
MURF2	34	0.0653034	0.080665	0.221852	0.219125	0.109699	0.107264	0.0729842	0.220488	0.108481	0.221852	-0.148868	0	No
MURF2	35	0.111257	0.104715	0.30079	0.304152	0.235957	0.216654	0.107986	0.302471	0.226306	0.304152	-0.196166	0	No
MURF2	36	0.58722	0.677204	0.582867	0.570002	0.531453	0.541741	0.632212	0.576434	0.536597	0.582867	0.0493451	1	Yes
MURF2	37	0.0101652	0.0230583	0.0146634	0.0142016	0.0182057	0.0148096	0.0166117	0.0144325	0.0165076	0.0182057	-0.00159396	0	No
MURF2	38	0.0657895	0.0396873	0.0846908	0.0625533	0.0951549	0.0816397	0.0527384	0.073622	0.0883973	0.0951549	-0.0424165	0	No
MURF2	39	0.00188917	0.0018018	0.00605751	0.00560843	0.00817353	0.00718686	0.00184549	0.00583297	0.00768019	0.00817353	-0.00632805	0	No
MURF2	40	0.0419084	0.0266183	0.0595064	0.0389078	0.0550588	0.0452348	0.0342634	0.0492071	0.0501468	0.0595064	-0.0252431	0	No
MURF2	41	0.0547328	0.0501511	0.0782634	0.0650323	0.10898	0.104611	0.0524419	0.0716479	0.106796	0.10898	-0.0565384	0	No
MURF2	42	0.00708763	0.0114596	0.00683601	0.00593623	0.00310607	0.00137221	0.00927361	0.00638612	0.00223914	0.00683601	0.0024376	0	No
MURF2	43	0.0309877	0.0066305	0.036105	0.0258971	0.0360012	0.0304482	0.0188091	0.031001	0.0332247	0.036105	-0.0172958	0	No
MURF2	44	0.0275464	0.00421433	0.0282049	0.0198486	0.0265786	0.0231529	0.0158804	0.0240268	0.0248657	0.0282049	-0.0123246	0	No
MURF2	45	0.0237942	0.00360577	0.0266723	0.0196342	0.0235835	0.0187394	0.0137	0.0231532	0.0211614	0.0266723	-0.0129723	0	No
MURF2	46	0.0193548	0.00421941	0.0240845	0.0179711	0.0189893	0.0133197	0.0117871	0.0210278	0.0161545	0.0240845	-0.0122974	0	No
MURF2	47	0.0212082	0.00421433	0.0252154	0.0189153	0.0157324	0.0133015	0.0127113	0.0220653	0.0145169	0.0252154	-0.0125041	0	No
MURF2	48	0.00451904	0	0.00266536	0.00268727	0.00183402	0.00102951	0.00225952	0.00267631	0.00143177	0.00268727	-0.000427747	0	No
MURF2	49	0.00386598	0	0.00301226	0.00184626	0.00122231	0.0013708	0.00193299	0.00242926	0.00129655	0.00301226	-0.00107927	0	No
MURF2	50	0.00192678	0	0.0017474	0.00217828	0.00122137	0	0.000963391	0.00196284	0.000610687	0.00217828	-0.00121489	0	No
MURF2	51	0.00127959	0.00060241	0.00284485	0.00116706	0.00106173	0.000341297	0.000941	0.00200595	0.000701515	0.00284485	-0.00190385	0	No
MURF2	52	0.00385356	0.000602047	0.00319156	0.00100418	0.00167199	0	0.00222781	0.00209787	0.000835993	0.00319156	-0.000963757	0	No
MURF2	53	0.0166774	0.00661058	0.0250503	0.0190635	0.0183779	0.0206469	0.011644	0.0220569	0.0195124	0.0250503	-0.0134063	0	No
MURF2	54	0.0032113	0.00540541	0.0262556	0.0203707	0.0198125	0.0202332	0.00430835	0.0233132	0.0200228	0.0262556	-0.0219473	0	No
MURF2	insertion_54_55	0.00258398	0.0006035	nan	nan	nan	nan	0.00159374	#DIV/0!	#DIV/0!	0	0.00159374	0	No
MURF2	55	0.00263852	0.00243457	0.00523743	0.00436315	0.00136965	0.00312935	0.00253655	0.00480029	0.0022495	0	0.00253655	0	No
MURF2	56	0.0180481	0.0110092	0.0387299	0.0405157	0.0337181	0.0381547	0.0145287	0.0396228	0.0359364	0.0405157	-0.025987		No
MURF2	57	0.0168577	0.00985222	0.0415402	0.0394408	0.0446978	0.0447295	0.013355	0.0404905	0.0447137	0.0447295	-0.0313746	0	No
MURF2	58	0.0183299	0.00932256	0.0474518	0.0424896	0.0558859	0.0447761	0.0138262	0.0449707	0.050331	0.0558859	-0.0420596	0	No
MURF2	59	0.0157104	0.00808458	0.0518373	0.0335802	0.0571886	0.0391887	0.0118975	0.0427088	0.0481887	0.0571886	-0.0452911	0	No
MURF2	60	0.00285103	0.000634115	0.00046589	0.00099519	0.000712454	0	0.00174257	0.00073054	0.000356227	0.00099519	0.000747385	0	No
MURF2	61	0.0131579	0.0139628	0.0763977	0.0308414	0.0720798	0.0362243	0.0135603	0.0536196	0.054152	0.0763977	-0.0628374	0	No
MURF2	62	0.00291121	0.00218103	0.000852449	0.000590319	0.000612557	0	0.00254612	0.000721384	0.000306279	0.000852449	0.00169367	0	No
MURF2	63	0.0248756	0.0115607	0.00903543	0.0042279	0.00495663	0.00632411	0.0182182	0.00663167	0.00564037	0.00903543	0.00918273	0	No
MURF2	64	0.00528169	0.00117925	0.000886025	0.000616776	0.000314713	0.000403388	0.00323047	0.000751401	0.000359051	0.000886025	0.00234444	0	No
MURF2	65	0.0199637	0.00356295	0.0043121	0.00248293	0.00269456	0.00367347	0.0117633	0.00339751	0.00318402	0.0043121	0.00745123	0	No
MURF2	66	0.0202206	0.00359712	0.00480652	0.00290698	0.00428367	0.00489796	0.0119089	0.00385675	0.00459082	0.00489796	0.0070109	0	No
MURF2	67	0.00380228	0.00367647	0.000988468	0.00063118	0.000159591	0	0.00373938	0.000809824	7.97957e-05	0.000988468	0.00275091	0	No
MURF2	68	0.00854701	0.00261438	0.00102293	0.000652884	0.000489796	0.000870322	0.00558069	0.000837907	0.000680059	0.00102293	0.00455776	0	No
MURF2	69	0.0248869	0.00400534	0.00746973	0.00527821	0.00740497	0.0070609	0.0144461	0.00637397	0.00723293	0.00746973	0.00697637	0	No
MURF2	70	0.0263789	0.0027248	0.00789656	0.0035524	0.00764374	0.00580876	0.0145518	0.00572448	0.00672625	0.00789656	0.00665528	0	No
MURF2	71	0.0201511	0.0097629	0.0156619	0.00763016	0.00823391	0.00543971	0.014957	0.011646	0.00683681	0.0156619	-0.000704895	0	No
MURF2	72	0.015544	0.010043	0.0221831	0.0106697	0.00715746	0.00648448	0.0127935	0.0164264	0.00682097	0.0221831	-0.00938956	0	No
MURF2	73	0.0260417	0.0152355	0.0255205	0.0110211	0.00546915	0.00419776	0.0206386	0.0182708	0.00483346	0.0255205	-0.00488192	0	No
MURF2	74	0.00657895	0.00470219	0.00193884	0.000486263	0.000555144	0.000525762	0.00564057	0.00121255	0.000540453	0.00193884	0.00370173	0	No
MURF2	75	0.0285714	0.0230263	0.0271399	0.0144267	0.00887003	0.00684932	0.0257989	0.0207833	0.00785967	0.0271399	-0.001341	0	No
MURF2	76	0.0198413	0.0203735	0.0169066	0.013849	0.00714569	0.00475907	0.0201074	0.0153778	0.00595238	0.0169066	0.00320075	0	No
MURF2	77	0.0202429	0.0220713	0.015532	0.0123717	0.0060012	0.00662651	0.0211571	0.0139518	0.00631385	0.015532	0.00562512	0	No
MURF2	78	0.00416667	0	0.0016938	0.0016116	0.000203128	0.000614628	0.00208333	0.0016527	0.000408878	0.0016938	0.000389535	0	No
MURF2	79	0	0	0.00273785	0.00197017	0.00021173	0.000653168	0	0.00235401	0.000432449	0.00273785	-0.00273785	0	No
MURF2	80	0.057971	0.0194175	0.0146351	0.0103448	0.00413763	0.00610583	0.0386942	0.01249	0.00512173	0.0146351	0.0240591	0	No
MURF2	81	0.055	0.00398406	0.00708933	0.00525394	0.00175863	0.00617708	0.029492	0.00617163	0.00396785	0.00708933	0.0224027	0	No
MURF2	82	0.0575916	0.00808081	0.00694515	0.00532072	0.00244282	0.0055517	0.0328362	0.00613294	0.00399726	0.00694515	0.0258911	0	No
[truncated: 1,850 more rows]
