# Supplementary material for: Comparative mitochondrial genome and transcriptome analyses reveal strain-specific features of RNA editing in Trypanosoma brucei
Source: Nucleic Acids Res. 2025 Jul 16;53(13):gkaf661. doi: 10.1093/nar/gkaf661 (PMC12266143; doi:10.1093/nar/gkaf661)
Supplement: gkaf661_Supplemental_Files [file gkaf661_supplemental_files.zip › TableS6_R.xlsx]

## Sheet: TableS6_detail_20250411
mRNA	Tless_postion	translated mRNA	canonical site	annotation	AnTat1.1_replicate1_indel	AnTat1.1_replicate2_indel	AnTat1.1_indel	BF_replicate1_indel	BF_replicate2_indel	BF_indel	PF_replicate1_indel	PF_replicate2_indel	PF_indel	AnTat1.1_replicate1_coverage	AnTat1.1_replicate2_coverage	AnTat1.1_coverage	BF_replicate1_coverage	BF_replicate2_coverage	BF_coverage	PF_replicate1_coverage	PF_replicate2_coverage	PF_coverage	AnTat1.1_replicate1_cutoff	AnTat1.1_replicate2_cutoff	AnTat1.1_cutoff	BF_replicate1_cutoff	BF_replicate2_cutoff	BF_cutoff	PF_replicate1_cutoff	PF_replicate2_cutoff	PF_cutoff
A6	20		Yes	1	1	1	1	1	1	1	1	1	1	8628	7457	16085	1489	1858	3347	2260	3165	5425	YES	YES	YES	YES	YES	YES	YES	YES	YES
A6	21	YES	Yes	1	1	1	1	1	1	1	1	1	1	8813	7895	16708	1658	1966	3624	2445	3312	5757	YES	YES	YES	YES	YES	YES	YES	YES	YES
A6	22	YES	Yes	5	5	5	5	5	5	5	5	5	5	9781	9041	18822	2064	2232	4296	2932	3949	6881	YES	YES	YES	YES	YES	YES	YES	YES	YES
A6	23	YES	Yes	10	10	10	10	2	2	2	10	10	10	10427	10007	20434	2474	2488	4962	3536	4461	7997	YES	YES	YES	YES	YES	YES	YES	YES	YES
A6	24	YES	Yes	1	1	1	1	1	1	1	1	1	1	11077	13167	24244	2950	2806	5756	4210	5007	9217	YES	YES	YES	YES	YES	YES	YES	YES	YES
A6	26	YES	Yes	3	3	3	3	3	3	3	3	3	3	12255	15361	27616	4157	3430	7587	5461	5934	11395	YES	YES	YES	YES	YES	YES	YES	YES	YES
A6	29	YES	Yes	2	2	2	2	2	2	2	2	2	2	13976	18011	31987	6042	4766	10808	7353	7687	15040	YES	YES	YES	YES	YES	YES	YES	YES	YES
A6	32	YES	Yes	3	3	3	3	3	2	2	3	3	3	14931	24785	39716	9222	6015	15237	10273	9140	19413	YES	YES	YES	YES	YES	YES	YES	YES	YES
A6	33	YES	Yes	2	2	2	2	2	2	2	2	2	2	15297	27288	42585	10134	6418	16552	11385	9631	21016	YES	YES	YES	YES	YES	YES	YES	YES	YES
A6	34	YES	Yes	2	2	2	2	2	2	2	2	2	2	15569	27947	43516	10503	6625	17128	11572	9914	21486	YES	YES	YES	YES	YES	YES	YES	YES	YES
A6	35	YES	Yes	1	1	1	1	1	1	1	1	1	1	15891	28756	44647	10839	6924	17763	11852	10326	22178	YES	YES	YES	YES	YES	YES	YES	YES	YES
A6	36	YES	Yes	1	1	1	1	1	1	1	1	1	1	16273	29375	45648	11370	7318	18688	12217	10770	22987	YES	YES	YES	YES	YES	YES	YES	YES	YES
A6	37	YES	Yes	1	1	1	1	1	1	1	1	1	1	16531	29779	46310	11925	7763	19688	12535	11159	23694	YES	YES	YES	YES	YES	YES	YES	YES	YES
A6	38	YES	Yes	1	1	1	1	1	1	1	1	1	1	16833	30172	47005	12211	7997	20208	12722	11443	24165	YES	YES	YES	YES	YES	YES	YES	YES	YES
A6	39	YES	Yes	2	2	2	2	2	2	2	2	2	2	17260	30589	47849	12598	8250	20848	12974	11698	24672	YES	YES	YES	YES	YES	YES	YES	YES	YES
A6	40	YES	Yes	2	2	2	2	2	2	2	2	2	2	17613	31087	48700	12894	8489	21383	13206	12013	25219	YES	YES	YES	YES	YES	YES	YES	YES	YES
A6	41	YES	Yes	1	1	1	1	1	1	1	1	1	1	18197	31756	49953	13248	8810	22058	13571	12571	26142	YES	YES	YES	YES	YES	YES	YES	YES	YES
A6	42	YES	Yes	1	1	1	1	1	1	1	1	1	1	19267	32594	51861	13689	9381	23070	14143	13954	28097	YES	YES	YES	YES	YES	YES	YES	YES	YES
A6	43	YES	Yes	1	1	1	1	1	1	1	1	1	1	20150	33302	53452	13990	9873	23863	14570	15450	30020	YES	YES	YES	YES	YES	YES	YES	YES	YES
A6	45	YES	Yes	1	1	1	1	1	1	1	1	1	1	20990	34328	55318	14443	10278	24721	14904	16522	31426	YES	YES	YES	YES	YES	YES	YES	YES	YES
A6	46	YES	Yes	1	1	1	1	1	1	1	1	1	1	21327	34798	56125	14717	10398	25115	15051	16651	31702	YES	YES	YES	YES	YES	YES	YES	YES	YES
A6	49	YES	Yes	2	2	2	2	2	2	2	2	2	2	22324	36123	58447	15004	10829	25833	15378	17644	33022	YES	YES	YES	YES	YES	YES	YES	YES	YES
A6	50	YES	Yes	1	1	1	1	1	1	1	1	1	1	22279	36393	58672	15039	10939	25978	15428	17868	33296	YES	YES	YES	YES	YES	YES	YES	YES	YES
A6	51	YES	Yes	4	4	4	4	4	4	4	4	4	4	22667	36815	59482	15174	11173	26347	15603	18384	33987	YES	YES	YES	YES	YES	YES	YES	YES	YES
A6	52	YES	Yes	2	2	2	2	2	2	2	2	2	2	22984	37320	60304	15291	11566	26857	15853	19317	35170	YES	YES	YES	YES	YES	YES	YES	YES	YES
A6	53	YES	Yes	1	1	1	1	1	1	1	1	1	1	23099	37804	60903	15357	11768	27125	16048	19938	35986	YES	YES	YES	YES	YES	YES	YES	YES	YES
A6	54	YES	Yes	1	1	1	1	1	1	1	1	1	1	23101	37976	61077	15366	11880	27246	16076	20201	36277	YES	YES	YES	YES	YES	YES	YES	YES	YES
A6	55	YES	Yes	4	4	4	4	4	4	4	4	4	4	23215	38180	61395	15446	11948	27394	16143	20280	36423	YES	YES	YES	YES	YES	YES	YES	YES	YES
A6	57	YES	Yes	1	1	1	1	1	1	1	1	1	1	23412	38682	62094	15470	12098	27568	16141	20590	36731	YES	YES	YES	YES	YES	YES	YES	YES	YES
A6	58	YES	Yes	3	3	3	3	3	3	3	3	3	3	23717	39315	63032	15518	12259	27777	16228	20959	37187	YES	YES	YES	YES	YES	YES	YES	YES	YES
A6	60	YES	Yes	1	1	1	1	1	1	1	1	1	1	24881	41605	66486	15620	12843	28463	16408	21976	38384	YES	YES	YES	YES	YES	YES	YES	YES	YES
A6	61	YES	Yes	2	2	2	2	2	2	2	2	2	2	25406	43151	68557	15677	13143	28820	16524	22569	39093	YES	YES	YES	YES	YES	YES	YES	YES	YES
A6	63	YES	Yes	5	5	5	5	5	5	5	5	5	5	27826	46854	74680	15908	14871	30779	17194	26775	43969	YES	YES	YES	YES	YES	YES	YES	YES	YES
A6	65	YES	Yes	6	6	6	6	6	6	6	6	6	6	27717	47641	75358	15933	15177	31110	17255	27312	44567	YES	YES	YES	YES	YES	YES	YES	YES	YES
A6	66	YES	Yes	2	2	2	2	2	2	2	2	2	2	28135	48352	76487	16043	15550	31593	17430	27888	45318	YES	YES	YES	YES	YES	YES	YES	YES	YES
A6	67	YES	Yes	4	4	4	4	4	4	4	4	4	4	28406	48905	77311	16083	15745	31828	17515	28256	45771	YES	YES	YES	YES	YES	YES	YES	YES	YES
A6	68	YES	Yes	3	3	3	3	3	3	3	3	3	3	28268	49020	77288	16036	15791	31827	17458	28290	45748	YES	YES	YES	YES	YES	YES	YES	YES	YES
A6	69	YES	Yes	-1	-1	-1	-1	-1	-1	-1	-1	-1	-1	28274	49300	77574	16030	15839	31869	17477	28356	45833	YES	YES	YES	YES	YES	YES	YES	YES	YES
A6	71	YES	Yes	3	3	3	3	3	3	3	3	3	3	29098	50450	79548	16097	16408	32505	17682	29500	47182	YES	YES	YES	YES	YES	YES	YES	YES	YES
A6	72	YES	Yes	1	1	1	1	1	1	1	1	1	1	30709	52017	82726	16355	17362	33717	18141	31461	49602	YES	YES	YES	YES	YES	YES	YES	YES	YES
A6	73	YES	Yes	3	3	3	3	3	3	3	3	3	3	31819	53079	84898	16931	18725	35656	19072	33386	52458	YES	YES	YES	YES	YES	YES	YES	YES	YES
A6	74	YES	Yes	3	3	3	3	3	3	3	3	3	3	32804	54047	86851	17752	19986	37738	20120	34787	54907	YES	YES	YES	YES	YES	YES	YES	YES	YES
A6	75	YES	Yes	2	2	2	2	2	2	2	2	2	2	36972	57303	94275	21068	25433	46501	23425	40801	64226	YES	YES	YES	YES	YES	YES	YES	YES	YES
A6	77	YES	Yes	3	3	3	3	3	3	3	3	3	3	43140	57185	100325	24980	35001	59981	26622	50103	76725	YES	YES	YES	YES	YES	YES	YES	YES	YES
A6	78	YES	Yes	1	1	1	1	1	1	1	1	1	1	41311	55649	96960	24744	34912	59656	26359	49789	76148	YES	YES	YES	YES	YES	YES	YES	YES	YES
A6	79	YES	Yes	-3	-3	-3	-3	-3	-3	-3	-3	-3	-3	40909	55350	96259	24656	34861	59517	26245	49707	75952	YES	YES	YES	YES	YES	YES	YES	YES	YES
A6	80	YES	Yes	5	5	5	5	5	5	5	5	5	5	41219	56982	98201	25566	36027	61593	27206	50767	77973	YES	YES	YES	YES	YES	YES	YES	YES	YES
A6	81	YES	Yes	2	2	2	2	2	2	2	2	2	2	41479	57174	98653	26073	36724	62797	27554	51413	78967	YES	YES	YES	YES	YES	YES	YES	YES	YES
A6	82	YES	Yes	2	2	2	2	2	2	2	2	2	2	41999	57560	99559	26948	37638	64586	28084	52321	80405	YES	YES	YES	YES	YES	YES	YES	YES	YES
A6	83	YES	Yes	1	1	1	1	1	1	1	1	1	1	42416	57414	99830	28235	39016	67251	28832	53636	82468	YES	YES	YES	YES	YES	YES	YES	YES	YES
A6	85	YES	Yes	3	3	3	3	3	3	3	3	3	3	42143	47651	89794	26583	40854	67437	26324	55644	81968	YES	YES	YES	YES	YES	YES	YES	YES	YES
A6	86	YES	Yes	1	1	1	1	1	1	1	1	1	1	43796	49917	93713	28707	43113	71820	27609	57731	85340	YES	YES	YES	YES	YES	YES	YES	YES	YES
A6	87	YES	Yes	2	2	2	2	2	2	2	2	2	2	44132	51491	95623	29538	44134	73672	28067	58566	86633	YES	YES	YES	YES	YES	YES	YES	YES	YES
A6	88	YES	Yes	3	3	3	3	3	3	3	3	3	3	44474	52758	97232	30326	44825	75151	28532	59063	87595	YES	YES	YES	YES	YES	YES	YES	YES	YES
A6	90	YES	Yes	3	3	3	3	3	3	3	3	3	3	44729	54576	99305	31394	45471	76865	28983	59328	88311	YES	YES	YES	YES	YES	YES	YES	YES	YES
A6	91	YES	Yes	1	1	1	1	1	1	1	1	1	1	45042	54933	99975	31745	45687	77432	29149	59469	88618	YES	YES	YES	YES	YES	YES	YES	YES	YES
A6	92	YES	Yes	1	1	1	1	1	1	1	1	1	1	45662	55446	101108	32090	45996	78086	29319	59641	88960	YES	YES	YES	YES	YES	YES	YES	YES	YES
A6	94	YES	Yes	3	3	3	3	3	3	3	3	3	3	46172	55962	102134	32646	46591	79237	29645	59916	89561	YES	YES	YES	YES	YES	YES	YES	YES	YES
A6	97	YES	Yes	1	1	1	1	1	1	1	1	1	1	46560	57628	104188	34224	47884	82108	30254	60608	90862	YES	YES	YES	YES	YES	YES	YES	YES	YES
A6	98	YES	Yes	2	2	2	2	2	2	2	2	2	2	46682	57769	104451	34447	48042	82489	30322	60628	90950	YES	YES	YES	YES	YES	YES	YES	YES	YES
A6	99	YES	Yes	-1	-1	-1	-1	-1	-1	-1	-1	-1	-1	46703	57947	104650	34640	48214	82854	30375	60667	91042	YES	YES	YES	YES	YES	YES	YES	YES	YES
A6	100	YES	Yes	1	1	1	1	1	1	1	1	1	1	46863	58426	105289	35189	48612	83801	30583	60834	91417	YES	YES	YES	YES	YES	YES	YES	YES	YES
A6	101	YES	Yes	2	2	2	2	2	2	2	2	2	2	47135	58581	105716	35618	48913	84531	30748	61011	91759	YES	YES	YES	YES	YES	YES	YES	YES	YES
A6	103	YES	Yes	1	-1	1	1	1	-1	-1	1	1	1	47217	59114	106331	36164	49336	85500	30786	61041	91827	YES	YES	YES	YES	YES	YES	YES	YES	YES
A6	105	YES	Yes	-3	-3	-3	-3	-3	-3	-3	-3	-3	-3	47223	61242	108465	37183	49958	87141	31175	61160	92335	YES	YES	YES	YES	YES	YES	YES	YES	YES
A6	107	YES	Yes	3	3	3	3	3	3	3	3	3	3	47255	62286	109541	37886	50481	88367	31059	61134	92193	YES	YES	YES	YES	YES	YES	YES	YES	YES
A6	108	YES	Yes	-1	-1	-1	-1	-1	-1	-1	-1	-1	-1	47199	62657	109856	38436	50747	89183	31019	61137	92156	YES	YES	YES	YES	YES	YES	YES	YES	YES
A6	109	YES	Yes	2	-1	2	2	2	2	2	2	2	2	47231	63334	110565	38946	51081	90027	31003	61190	92193	YES	YES	YES	YES	YES	YES	YES	YES	YES
A6	110	YES	Yes	2	2	2	2	2	2	2	2	2	2	47236	64635	111871	39797	51553	91350	31211	61281	92492	YES	YES	YES	YES	YES	YES	YES	YES	YES
A6	111	YES	Yes	4	4	4	4	4	4	4	4	4	4	46962	64904	111866	40571	51895	92466	31397	61296	92693	YES	YES	YES	YES	YES	YES	YES	YES	YES
A6	112	YES	Yes	1	1	1	1	1	1	1	1	1	1	46904	65345	112249	41952	52574	94526	31924	61575	93499	YES	YES	YES	YES	YES	YES	YES	YES	YES
A6	113	YES	Yes	2	2	2	2	2	2	2	2	2	2	44711	64621	109332	43429	52635	96064	32092	59792	91884	YES	YES	YES	YES	YES	YES	YES	YES	YES
A6	114	YES	Yes	7	7	7	7	7	7	7	7	7	7	44131	65519	109650	45334	53421	98755	32767	59128	91895	YES	YES	YES	YES	YES	YES	YES	YES	YES
A6	115	YES	Yes	2	2	2	2	2	2	2	2	2	2	42195	65485	107680	46210	53133	99343	32835	56745	89580	YES	YES	YES	YES	YES	YES	YES	YES	YES
A6	116	YES	Yes	1	1	1	1	1	1	1	1	1	1	42113	65593	107706	46944	53377	100321	33012	56473	89485	YES	YES	YES	YES	YES	YES	YES	YES	YES
A6	117	YES	Yes	1	1	1	1	1	1	1	1	1	1	42394	65854	108248	47738	54074	101812	33291	56896	90187	YES	YES	YES	YES	YES	YES	YES	YES	YES
A6	118	YES	Yes	2	2	2	2	2	2	2	2	2	2	42473	66070	108543	48124	54399	102523	33413	57004	90417	YES	YES	YES	YES	YES	YES	YES	YES	YES
A6	121	YES	Yes	5	5	5	5	5	1	5	5	5	5	42672	66824	109496	49066	54685	103751	33353	56797	90150	YES	YES	YES	YES	YES	YES	YES	YES	YES
A6	122	YES	Yes	5	5	5	5	5	5	5	5	5	5	42784	67200	109984	49298	54902	104200	33292	56854	90146	YES	YES	YES	YES	YES	YES	YES	YES	YES
A6	123	YES	Yes	4	4	4	4	4	4	4	4	4	4	42330	67240	109570	49354	54642	103996	33103	56305	89408	YES	YES	YES	YES	YES	YES	YES	YES	YES
A6	124	YES	Yes	6	6	6	6	6	6	6	6	6	6	42099	67340	109439	50012	54847	104859	33162	56118	89280	YES	YES	YES	YES	YES	YES	YES	YES	YES
A6	125	YES	Yes	1	1	1	1	1	1	1	1	1	1	41769	67176	108945	50216	54832	105048	33138	55766	88904	YES	YES	YES	YES	YES	YES	YES	YES	YES
A6	126	YES	Yes	1	1	1	1	1	1	1	1	1	1	40533	66398	106931	50188	54407	104595	32890	54756	87646	YES	YES	YES	YES	YES	YES	YES	YES	YES
A6	128	YES	Yes	9	9	9	9	9	9	9	9	9	9	35846	63789	99635	50661	53922	104583	32183	52327	84510	YES	YES	YES	YES	YES	YES	YES	YES	YES
A6	129	YES	Yes	3	3	3	3	3	3	3	3	3	3	35025	63357	98382	51274	54320	105594	32237	52150	84387	YES	YES	YES	YES	YES	YES	YES	YES	YES
A6	131	YES	Yes	1	1	1	1	1	1	1	1	1	1	34769	63633	98402	51989	54583	106572	32533	52044	84577	YES	YES	YES	YES	YES	YES	YES	YES	YES
A6	133	YES	Yes	3	3	3	3	3	3	3	3	3	3	35204	64711	99915	53369	55332	108701	33226	52405	85631	YES	YES	YES	YES	YES	YES	YES	YES	YES
A6	134	YES	Yes	1	1	1	1	1	1	1	1	-1	-1	36114	65607	101721	55300	56038	111338	34115	52727	86842	YES	YES	YES	YES	YES	YES	YES	YES	YES
A6	136	YES	Yes	2	2	2	2	2	2	2	2	2	2	37773	65723	103496	58283	56639	114922	35028	52663	87691	YES	YES	YES	YES	YES	YES	YES	YES	YES
A6	138	YES	Yes	1	1	1	1	1	1	1	1	1	1	32927	54997	87924	54214	50453	104667	32749	46758	79507	YES	YES	YES	YES	YES	YES	YES	YES	YES
A6	140	YES	Yes	1	1	1	1	1	1	1	1	1	1	28186	49555	77741	52000	46703	98703	31043	41581	72624	YES	YES	YES	YES	YES	YES	YES	YES	YES
A6	141	YES	Yes	-4	-4	-4	-4	-4	-4	-4	-4	-4	-4	28225	49287	77512	52195	46558	98753	30999	41404	72403	YES	YES	YES	YES	YES	YES	YES	YES	YES
A6	142	YES	Yes	4	4	4	4	4	4	4	4	4	4	29157	49558	78715	53335	47167	100502	31474	41616	73090	YES	YES	YES	YES	YES	YES	YES	YES	YES
A6	143	YES	Yes	1	1	1	1	1	1	1	1	1	1	29866	49795	79661	54005	47522	101527	31832	41770	73602	YES	YES	YES	YES	YES	YES	YES	YES	YES
A6	146	YES	Yes	1	1	1	1	1	1	1	1	1	1	26706	45162	71868	52676	44329	97005	30170	36569	66739	YES	YES	YES	YES	YES	YES	YES	YES	YES
A6	147	YES	Yes	8	8	8	8	8	8	8	8	3	8	26453	44679	71132	52651	44081	96732	30013	35974	65987	YES	YES	YES	YES	YES	YES	YES	YES	YES
A6	149	YES	Yes	-2	-2	-2	-2	-2	-2	-2	-2	-2	-2	26988	44746	71734	54210	44737	98947	30750	36151	66901	YES	YES	YES	YES	YES	YES	YES	YES	YES
A6	150	YES	Yes	6	6	6	6	6	6	6	1	1	1	27214	44673	71887	54670	44918	99588	31065	36085	67150	YES	YES	YES	YES	YES	YES	YES	YES	YES
A6	151	YES	Yes	2	2	2	2	2	2	2	2	2	2	27383	44998	72381	55215	45032	100247	31276	35844	67120	YES	YES	YES	YES	YES	YES	YES	YES	YES
A6	152	YES	Yes	1	1	1	1	1	1	1	1	1	1	27381	40343	67724	53314	43892	97206	29817	34837	64654	YES	YES	YES	YES	YES	YES	YES	YES	YES
A6	153	YES	Yes	6	6	6	6	6	6	6	6	6	6	27798	39659	67457	53983	44257	98240	30244	34789	65033	YES	YES	YES	YES	YES	YES	YES	YES	YES
A6	157	YES	Yes	1	1	1	1	1	1	1	1	1	1	30358	33391	63749	59651	51993	111644	34105	36958	71063	YES	YES	YES	YES	YES	YES	YES	YES	YES
A6	158	YES	Yes	5	5	5	5	5	5	5	5	5	5	30386	32804	63190	59977	51759	111736	33944	36183	70127	YES	YES	YES	YES	YES	YES	YES	YES	YES
A6	159	YES	Yes	3	3	3	3	3	3	3	3	3	3	30455	32601	63056	60372	51839	112211	34089	35924	70013	YES	YES	YES	YES	YES	YES	YES	YES	YES
A6	160	YES	Yes	2	2	2	2	2	2	2	2	2	2	32190	31916	64106	63096	56943	120039	36944	40476	77420	YES	YES	YES	YES	YES	YES	YES	YES	YES
A6	161	YES	Yes	1	1	1	1	1	1	1	1	1	1	32395	29202	61597	63232	57837	121069	37345	40744	78089	YES	YES	YES	YES	YES	YES	YES	YES	YES
A6	162	YES	Yes	1	1	1	1	1	1	1	1	1	1	33303	28728	62031	64379	58588	122967	37940	40966	78906	YES	YES	YES	YES	YES	YES	YES	YES	YES
A6	164	YES	Yes	2	2	2	2	2	2	2	2	2	2	36317	26889	63206	67137	63184	130321	40923	45768	86691	YES	YES	YES	YES	YES	YES	YES	YES	YES
A6	165	YES	Yes	3	3	3	3	3	3	3	3	3	3	37280	26229	63509	69418	66083	135501	43458	48779	92237	YES	YES	YES	YES	YES	YES	YES	YES	YES
A6	166	YES	Yes	1	1	1	1	1	1	1	1	1	1	37448	25927	63375	70176	66874	137050	44034	49417	93451	YES	YES	YES	YES	YES	YES	YES	YES	YES
A6	171	YES	Yes	5	5	5	5	5	3	5	5	5	5	36736	24054	60790	76212	71436	147648	47013	50187	97200	YES	YES	YES	YES	YES	YES	YES	YES	YES
A6	174	YES	Yes	3	3	3	3	3	3	3	3	3	3	36197	22499	58696	75161	70910	146071	47119	49968	97087	YES	YES	YES	YES	YES	YES	YES	YES	YES
A6	176	YES	Yes	1	1	1	1	1	1	1	1	1	1	36071	22440	58511	74171	71107	145278	47810	50252	98062	YES	YES	YES	YES	YES	YES	YES	YES	YES
A6	178	YES	Yes	3	3	3	3	3	3	3	3	3	3	36079	22344	58423	75376	72755	148131	47872	50232	98104	YES	YES	YES	YES	YES	YES	YES	YES	YES
A6	179	YES	Yes	2	2	2	2	2	2	2	2	2	2	36537	22385	58922	75935	73426	149361	48027	50480	98507	YES	YES	YES	YES	YES	YES	YES	YES	YES
A6	180	YES	Yes	1	1	1	1	1	1	1	1	1	1	36699	22405	59104	76520	73988	150508	48349	50682	99031	YES	YES	YES	YES	YES	YES	YES	YES	YES
A6	182	YES	Yes	1	1	1	1	1	1	1	1	1	1	36700	22345	59045	77317	74722	152039	48764	50864	99628	YES	YES	YES	YES	YES	YES	YES	YES	YES
A6	186	YES	Yes	1	1	1	1	1	1	1	1	1	1	33693	20870	54563	70768	71806	142574	45001	47893	92894	YES	YES	YES	YES	YES	YES	YES	YES	YES
A6	187	YES	Yes	2	2	2	2	2	2	2	2	2	2	33567	20870	54437	71158	72099	143257	45453	47947	93400	YES	YES	YES	YES	YES	YES	YES	YES	YES
A6	188	YES	Yes	2	2	2	2	2	2	2	2	2	2	33441	20687	54128	71125	72140	143265	45537	48094	93631	YES	YES	YES	YES	YES	YES	YES	YES	YES
A6	190	YES	Yes	1	1	1	1	1	1	1	1	1	1	32048	14702	46750	67635	71310	138945	45424	51239	96663	YES	YES	YES	YES	YES	YES	YES	YES	YES
A6	191	YES	Yes	6	6	6	6	6	6	6	6	6	6	30798	13764	44562	67039	71288	138327	46377	53512	99889	YES	YES	YES	YES	YES	YES	YES	YES	YES
A6	193	YES	Yes	7	7	7	7	7	7	7	7	7	7	27589	12756	40345	65191	70082	135273	45239	51861	97100	YES	YES	YES	YES	YES	YES	YES	YES	YES
A6	194	YES	Yes	4	4	4	4	4	4	4	4	4	4	27560	12812	40372	64906	69875	134781	44831	51505	96336	YES	YES	YES	YES	YES	YES	YES	YES	YES
A6	195	YES	Yes	5	5	5	5	5	5	5	5	5	5	27544	12787	40331	63829	69005	132834	43579	50525	94104	YES	YES	YES	YES	YES	YES	YES	YES	YES
A6	196	YES	Yes	12	12	12	12	12	12	12	12	12	12	27810	12972	40782	64260	68977	133237	43804	50886	94690	YES	YES	YES	YES	YES	YES	YES	YES	YES
A6	197	YES	Yes	1	1	1	1	1	1	1	1	1	1	28143	13266	41409	64833	69321	134154	44538	51655	96193	YES	YES	YES	YES	YES	YES	YES	YES	YES
A6	199	YES	Yes	1	1	1	1	1	1	1	1	1	1	27026	11847	38873	47022	53442	100464	33573	43524	77097	YES	YES	YES	YES	YES	YES	YES	YES	YES
A6	200	YES	Yes	6	2	6	2	6	6	6	6	6	6	26111	11784	37895	43139	50349	93488	31530	41969	73499	YES	YES	YES	YES	YES	YES	YES	YES	YES
A6	201	YES	Yes	2	2	2	2	2	2	2	2	2	2	25647	12298	37945	43419	50519	93938	32712	42726	75438	YES	YES	YES	YES	YES	YES	YES	YES	YES
A6	202	YES	Yes	2	2	2	2	2	2	2	2	2	2	24436	12550	36986	43593	50328	93921	33560	43121	76681	YES	YES	YES	YES	YES	YES	YES	YES	YES
A6	204	YES	Yes	3	3	3	3	3	3	3	3	3	3	23878	13433	37311	42872	49223	92095	33617	42828	76445	YES	YES	YES	YES	YES	YES	YES	YES	YES
A6	205	YES	Yes	4	4	4	4	4	4	4	4	4	4	24239	14094	38333	42956	49130	92086	33796	43063	76859	YES	YES	YES	YES	YES	YES	YES	YES	YES
A6	206	YES	Yes	3	3	3	3	3	3	3	3	3	3	24616	14749	39365	42667	48481	91148	33563	42726	76289	YES	YES	YES	YES	YES	YES	YES	YES	YES
A6	207	YES	Yes	5	5	5	5	5	5	5	5	5	5	24978	15422	40400	42901	48209	91110	33774	42836	76610	YES	YES	YES	YES	YES	YES	YES	YES	YES
A6	208	YES	Yes	1	1	1	1	1	1	1	1	1	1	25285	16013	41298	42679	47460	90139	34202	43018	77220	YES	YES	YES	YES	YES	YES	YES	YES	YES
A6	209	YES	Yes	4	4	4	4	4	4	4	4	2	4	25065	16649	41714	42469	46592	89061	34532	42848	77380	YES	YES	YES	YES	YES	YES	YES	YES	YES
A6	210	YES	Yes	5	5	5	5	5	5	5	5	1	5	23661	17073	40734	42417	45928	88345	34905	42511	77416	YES	YES	YES	YES	YES	YES	YES	YES	YES
A6	211	YES	Yes	3	3	3	3	3	3	3	3	3	3	22767	17642	40409	42679	45698	88377	35406	42660	78066	YES	YES	YES	YES	YES	YES	YES	YES	YES
A6	212	YES	Yes	2	2	2	2	2	2	2	2	2	2	22035	18140	40175	42738	45224	87962	35800	42711	78511	YES	YES	YES	YES	YES	YES	YES	YES	YES
A6	213	YES	Yes	4	4	4	4	4	4	4	4	4	4	22274	18759	41033	43263	45167	88430	36472	42996	79468	YES	YES	YES	YES	YES	YES	YES	YES	YES
A6	215	YES	Yes	1	1	1	1	1	1	1	1	1	1	22959	20523	43482	40831	41318	82149	36430	43010	79440	YES	YES	YES	YES	YES	YES	YES	YES	YES
A6	216	YES	Yes	5	5	5	5	5	5	5	2	2	2	23437	21315	44752	41515	40987	82502	37214	43308	80522	YES	YES	YES	YES	YES	YES	YES	YES	YES
A6	217	YES	Yes	1	1	1	1	1	1	1	1	1	1	24433	22640	47073	43940	41205	85145	38819	43927	82746	YES	YES	YES	YES	YES	YES	YES	YES	YES
A6	218	YES	Yes	1	-2	1	-2	1	1	1	-1	-1	-1	25301	23895	49196	45610	41059	86669	40001	44280	84281	YES	YES	YES	YES	YES	YES	YES	YES	YES
A6	219	YES	Yes	2	2	2	2	2	2	2	1	1	1	25997	26669	52666	47695	41618	89313	42971	45831	88802	YES	YES	YES	YES	YES	YES	YES	YES	YES
A6	222	YES	Yes	3	3	3	3	3	3	3	3	3	3	22570	35625	58195	56200	37735	93935	51137	48660	99797	YES	YES	YES	YES	YES	YES	YES	YES	YES
A6	223	YES	Yes	1	1	1	1	1	1	1	-2	-2	-2	22979	41117	64096	69906	40363	110269	57276	50542	107818	YES	YES	YES	YES	YES	YES	YES	YES	YES
A6	226	YES	Yes	-3	-3	-3	-3	-3	-3	-3	-1	-1	-1	23832	43971	67803	71255	39798	111053	63984	52915	116899	YES	YES	YES	YES	YES	YES	YES	YES	YES
A6	230	YES	Yes	1	1	1	1	1	1	1	1	1	1	24093	45357	69450	64570	30420	94990	63151	52576	115727	YES	YES	YES	YES	YES	YES	YES	YES	YES
A6	231	YES	Yes	2	2	2	2	2	2	2	2	2	2	24140	45628	69768	64958	30404	95362	63314	52611	115925	YES	YES	YES	YES	YES	YES	YES	YES	YES
A6	233	YES	Yes	-4	-4	-4	-4	-4	-4	-4	-4	-4	-4	24318	46313	70631	66212	30431	96643	63634	52574	116208	YES	YES	YES	YES	YES	YES	YES	YES	YES
A6	235	YES	Yes	2	2	2	2	2	2	2	2	2	2	24372	46941	71313	67115	30234	97349	63843	52251	116094	YES	YES	YES	YES	YES	YES	YES	YES	YES
A6	236	YES	Yes	3	3	3	3	3	3	3	3	3	3	24404	47106	71510	67060	29890	96950	63470	51743	115213	YES	YES	YES	YES	YES	YES	YES	YES	YES
A6	237	YES	Yes	6	6	6	6	6	6	6	6	6	6	24384	47371	71755	67316	29824	97140	63411	51572	114983	YES	YES	YES	YES	YES	YES	YES	YES	YES
A6	238	YES	Yes	1	1	1	1	1	1	1	1	1	1	24524	47515	72039	67914	29951	97865	63477	51487	114964	YES	YES	YES	YES	YES	YES	YES	YES	YES
A6	240	YES	Yes	1	1	1	1	1	1	1	1	1	1	24733	47722	72455	68910	30039	98949	63494	51296	114790	YES	YES	YES	YES	YES	YES	YES	YES	YES
A6	241	YES	Yes	1	1	1	1	1	1	1	1	1	1	24738	47814	72552	69118	30010	99128	63522	51223	114745	YES	YES	YES	YES	YES	YES	YES	YES	YES
A6	243	YES	Yes	4	4	4	4	4	4	4	4	4	4	24509	47868	72377	69165	29808	98973	63211	50763	113974	YES	YES	YES	YES	YES	YES	YES	YES	YES
A6	247	YES	Yes	2	2	2	2	2	2	2	2	2	2	23004	47471	70475	68428	28620	97048	58637	43076	101713	YES	YES	YES	YES	YES	YES	YES	YES	YES
A6	249	YES	Yes	1	1	1	1	1	1	1	1	1	1	22178	47188	69366	68017	28159	96176	57271	40790	98061	YES	YES	YES	YES	YES	YES	YES	YES	YES
A6	251	YES	Yes	1	1	1	1	1	1	1	1	1	1	22177	47189	69366	68003	28097	96100	57134	40554	97688	YES	YES	YES	YES	YES	YES	YES	YES	YES
A6	253	YES	Yes	-2	-2	-2	-2	-2	-2	-2	-2	-2	-2	20367	45925	66292	65778	26432	92210	52487	33087	85574	YES	YES	YES	YES	YES	YES	YES	YES	YES
A6	254	YES	Yes	6	6	6	6	6	6	6	6	6	6	20186	45784	65970	65458	26124	91582	51959	32431	84390	YES	YES	YES	YES	YES	YES	YES	YES	YES
A6	255	YES	Yes	2	2	2	2	2	2	2	2	2	2	19787	45462	65249	64914	25793	90707	51599	32032	83631	YES	YES	YES	YES	YES	YES	YES	YES	YES
A6	256	YES	Yes	5	5	5	5	2	5	5	5	5	5	19366	44956	64322	64498	25458	89956	51280	31667	82947	YES	YES	YES	YES	YES	YES	YES	YES	YES
A6	257	YES	Yes	2	2	2	2	5	2	2	2	2	2	18324	44229	62553	63522	24463	87985	50450	30746	81196	YES	YES	YES	YES	YES	YES	YES	YES	YES
A6	258	YES	Yes	3	3	3	3	2	3	3	3	3	3	17017	43319	60336	62281	23059	85340	49054	28901	77955	YES	YES	YES	YES	YES	YES	YES	YES	YES
A6	259	YES	Yes	3	3	3	3	3	3	3	3	3	3	16255	42899	59154	61978	22352	84330	48684	27796	76480	YES	YES	YES	YES	YES	YES	YES	YES	YES
A6	261		Yes	4	4	4	4	1	4	4	4	4	4	14098	41417	55515	60545	20474	81019	46720	25174	71894	YES	YES	YES	YES	YES	YES	YES	YES	YES
A6	262		Yes	1	1	1	1	4	1	1	1	1	1	13725	41248	54973	60051	19993	80044	46269	24532	70801	YES	YES	YES	YES	YES	YES	YES	YES	YES
A6	263		Yes	3	4	4	4	1	4	4	4	4	4	13209	40999	54208	59603	19387	78990	45982	24065	70047	YES	YES	YES	YES	YES	YES	YES	YES	YES
A6	265		Yes	5	3	3	3	1	3	3	3	3	3	12806	40698	53504	59015	18911	77926	45526	23528	69054	YES	YES	YES	YES	YES	YES	YES	YES	YES
A6	267		Yes	1	1	1	1	2	1	1	3	3	3	12656	40451	53107	58600	18591	77191	45249	23291	68540	YES	YES	YES	YES	YES	YES	YES	YES	YES
A6	269		Yes	2	2	2	2	1	2	2	2	2	2	12225	39876	52101	57329	17956	75285	44168	22476	66644	YES	YES	YES	YES	YES	YES	YES	YES	YES
A6	270		Yes	2	2	2	2	2	2	2	2	2	2	12120	39807	51927	57082	17833	74915	43964	22313	66277	YES	YES	YES	YES	YES	YES	YES	YES	YES
A6	271		Yes	1	1	1	1	2	1	1	1	1	1	12085	39743	51828	56859	17752	74611	43794	22192	65986	YES	YES	YES	YES	YES	YES	YES	YES	YES
A6	272		Yes	2	2	2	2	1	2	2	2	2	2	11964	39564	51528	56497	17589	74086	43427	21934	65361	YES	YES	YES	YES	YES	YES	YES	YES	YES
A6	273		Yes	2	2	2	2	2	2	2	2	2	2	11629	39056	50685	55872	17291	73163	42856	21532	64388	YES	YES	YES	YES	YES	YES	YES	YES	YES
A6	274		Yes	2	2	2	2	2	1	1	1	1	1	10687	38242	48929	54310	16556	70866	40826	20061	60887	YES	YES	YES	YES	YES	YES	YES	YES	YES
A6	278		Yes	3	3	3	3	1	2	2	2	2	2	8714	36252	44966	51151	15134	66285	36654	17075	53729	YES	YES	YES	YES	YES	YES	YES	YES	YES
A6	279		Yes	-2	-2	-2	-2	2	-2	-2	-2	-2	-2	8450	34892	43342	50016	14711	64727	35608	16488	52096	YES	YES	YES	YES	YES	YES	YES	YES	YES
A6	280		Yes	2	3	1	1	-2	3	3	3	3	3	8150	33679	41829	49386	14484	63870	35135	16211	51346	YES	YES	YES	YES	YES	YES	YES	YES	YES
A6	281		Yes	2	2	1	2	3	2	2	2	2	2	7952	33088	41040	49108	14371	63479	34919	16025	50944	YES	YES	YES	YES	YES	YES	YES	YES	YES
A6	282		Yes	-2	-2	-2	-2	2	-2	-2	-2	-2	-2	7881	32617	40498	48894	14266	63160	34788	15941	50729	YES	YES	YES	YES	YES	YES	YES	YES	YES
CO2	288	YES	Yes	2	2	2	2	2	2	2	2	2	2	2784	4543	7327	8377	3310	11687	6194	2078	8272	YES	YES	YES	YES	YES	YES	YES	YES	YES
CO2	289	YES	Yes	1	1	1	1	1	1	1	1	1	1	2780	4542	7322	8713	3458	12171	6258	2100	8358	YES	YES	YES	YES	YES	YES	YES	YES	YES
CO2	290	YES	Yes	1	1	1	1	1	1	1	1	1	1	2814	4636	7450	10148	4026	14174	6680	2172	8852	YES	YES	YES	YES	YES	YES	YES	YES	YES
CO3	15		Yes	1	1	1	1	1	1	1	1	1	1	12605	17782	30387	1944	2415	4359	9740	11567	21307	YES	YES	YES	YES	YES	YES	YES	YES	YES
CO3	16		Yes	2	2	2	2	2	2	2	2	2	2	13368	18269	31637	1963	2418	4381	9960	11704	21664	YES	YES	YES	YES	YES	YES	YES	YES	YES
CO3	17		Yes	2	2	2	2	2	2	2	2	2	2	14085	18825	32910	1985	2429	4414	10213	11871	22084	YES	YES	YES	YES	YES	YES	YES	YES	YES
CO3	18		Yes	7	1	7	7	7	7	7	7	7	7	15432	19561	34993	2019	2448	4467	10667	12177	22844	YES	YES	YES	YES	YES	YES	YES	YES	YES
CO3	19	YES	Yes	1	1	1	1	1	1	1	1	1	1	16033	20964	36997	2044	2471	4515	11220	12549	23769	YES	YES	YES	YES	YES	YES	YES	YES	YES
CO3	20	YES	Yes	5	5	5	5	5	5	5	5	5	5	16578	21409	37987	2008	2476	4484	11314	12741	24055	YES	YES	YES	YES	YES	YES	YES	YES	YES
CO3	21	YES	Yes	3	3	3	3	3	3	3	3	3	3	17563	22254	39817	2047	2504	4551	11478	12983	24461	YES	YES	YES	YES	YES	YES	YES	YES	YES
CO3	22	YES	Yes	-5	-5	-5	-5	-5	-5	-5	-5	-5	-5	18004	22848	40852	2071	2518	4589	11582	13105	24687	YES	YES	YES	YES	YES	YES	YES	YES	YES
CO3	23	YES	Yes	2	2	2	2	2	2	2	2	2	2	18634	23694	42328	2104	2557	4661	11771	13321	25092	YES	YES	YES	YES	YES	YES	YES	YES	YES
CO3	24	YES	Yes	1	1	1	1	1	1	1	1	1	1	19545	24557	44102	2153	2601	4754	12083	13550	25633	YES	YES	YES	YES	YES	YES	YES	YES	YES
CO3	25	YES	Yes	1	1	1	1	1	1	1	1	1	1	21225	26375	47600	2224	2708	4932	12820	14174	26994	YES	YES	YES	YES	YES	YES	YES	YES	YES
CO3	26	YES	Yes	3	3	3	3	3	3	3	3	3	3	24740	30213	54953	2431	2889	5320	14304	15929	30233	YES	YES	YES	YES	YES	YES	YES	YES	YES
CO3	27	YES	Yes	2	2	2	2	2	2	2	2	2	2	29444	34173	63617	2728	3147	5875	16331	18067	34398	YES	YES	YES	YES	YES	YES	YES	YES	YES
CO3	29	YES	Yes	1	1	1	1	1	1	1	1	1	1	34962	38825	73787	2885	3407	6292	18176	20864	39040	YES	YES	YES	YES	YES	YES	YES	YES	YES
CO3	30	YES	Yes	2	2	2	2	2	2	2	2	2	2	37040	40694	77734	2900	3410	6310	18714	21232	39946	YES	YES	YES	YES	YES	YES	YES	YES	YES
CO3	31	YES	Yes	-4	-5	-5	-5	-5	-5	-5	-5	-5	-5	38833	42000	80833	3006	3460	6466	19178	21608	40786	YES	YES	YES	YES	YES	YES	YES	YES	YES
CO3	32	YES	Yes	1	1	1	1	1	1	1	1	1	1	40985	43577	84562	3202	3560	6762	19781	22281	42062	YES	YES	YES	YES	YES	YES	YES	YES	YES
CO3	34	YES	Yes	1	1	1	1	1	1	1	1	1	1	44062	45545	89607	3333	3619	6952	20638	23346	43984	YES	YES	YES	YES	YES	YES	YES	YES	YES
CO3	35	YES	Yes	5	5	5	5	5	5	5	5	5	5	43968	46588	90556	3250	3490	6740	20881	23396	44277	YES	YES	YES	YES	YES	YES	YES	YES	YES
CO3	36	YES	Yes	7	7	7	7	7	7	7	7	7	7	44460	49114	93574	3240	3398	6638	21659	23635	45294	YES	YES	YES	YES	YES	YES	YES	YES	YES
CO3	37	YES	Yes	1	1	1	1	1	1	1	1	1	1	45301	49962	95263	3246	3307	6553	21773	23727	45500	YES	YES	YES	YES	YES	YES	YES	YES	YES
CO3	38	YES	Yes	3	3	3	3	3	3	3	3	3	3	46403	50984	97387	3270	3331	6601	21886	23990	45876	YES	YES	YES	YES	YES	YES	YES	YES	YES
CO3	41	YES	Yes	1	1	1	1	1	1	1	1	1	1	48470	52505	100975	3379	3419	6798	22316	24723	47039	YES	YES	YES	YES	YES	YES	YES	YES	YES
CO3	45	YES	Yes	2	2	2	2	2	2	2	2	2	2	49100	54507	103607	3518	3413	6931	22968	25546	48514	YES	YES	YES	YES	YES	YES	YES	YES	YES
CO3	46	YES	Yes	2	2	2	2	2	2	2	2	2	2	49664	55519	105183	3708	3556	7264	23451	26269	49720	YES	YES	YES	YES	YES	YES	YES	YES	YES
CO3	47	YES	Yes	2	2	2	2	1	1	1	2	2	2	50328	56787	107115	4018	3847	7865	24190	27498	51688	YES	YES	YES	YES	YES	YES	YES	YES	YES
CO3	48	YES	Yes	1	1	1	1	1	1	1	1	1	1	51025	63267	114292	4169	3902	8071	25410	28777	54187	YES	YES	YES	YES	YES	YES	YES	YES	YES
CO3	49	YES	Yes	1	1	1	1	1	1	1	1	1	1	53135	65843	118978	4481	4293	8774	26359	31514	57873	YES	YES	YES	YES	YES	YES	YES	YES	YES
CO3	50	YES	Yes	2	2	2	2	2	2	2	2	2	2	54759	68061	122820	4792	4578	9370	27141	34019	61160	YES	YES	YES	YES	YES	YES	YES	YES	YES
CO3	52	YES	Yes	2	2	2	2	2	2	2	2	2	2	59980	74149	134129	5867	5202	11069	30527	42834	73361	YES	YES	YES	YES	YES	YES	YES	YES	YES
CO3	53	YES	Yes	4	4	4	4	1	1	1	4	4	4	62301	76421	138722	6371	5461	11832	32106	45843	77949	YES	YES	YES	YES	YES	YES	YES	YES	YES
CO3	54	YES	Yes	3	3	3	3	2	2	2	3	3	3	63324	77565	140889	6557	5604	12161	33223	47743	80966	YES	YES	YES	YES	YES	YES	YES	YES	YES
CO3	55	YES	Yes	2	2	2	2	2	2	2	2	2	2	63496	78192	141688	6608	5578	12186	33815	48219	82034	YES	YES	YES	YES	YES	YES	YES	YES	YES
CO3	56	YES	Yes	-4	-4	-4	-4	-4	-3	-3	-4	-4	-4	61986	76917	138903	6605	5584	12189	33354	48028	81382	YES	YES	YES	YES	YES	YES	YES	YES	YES
CO3	59	YES	Yes	3	3	3	3	3	3	3	3	3	3	54790	69215	124005	6669	5620	12289	29759	46761	76520	YES	YES	YES	YES	YES	YES	YES	YES	YES
CO3	60	YES	Yes	3	3	3	3	2	2	2	3	3	3	55008	70269	125277	6743	5616	12359	30362	47264	77626	YES	YES	YES	YES	YES	YES	YES	YES	YES
CO3	61	YES	Yes	3	3	3	3	3	3	3	3	3	3	55883	71326	127209	6900	5701	12601	31187	48369	79556	YES	YES	YES	YES	YES	YES	YES	YES	YES
CO3	62	YES	Yes	2	2	2	2	6	2	6	2	2	2	56257	72454	128711	6977	5754	12731	31926	49118	81044	YES	YES	YES	YES	YES	YES	YES	YES	YES
CO3	64	YES	Yes	-4	-4	-4	-4	-2	-2	-2	-4	-4	-4	55727	73534	129261	7108	5822	12930	32755	50413	83168	YES	YES	YES	YES	YES	YES	YES	YES	YES
CO3	65	YES	Yes	1	1	1	1	1	1	1	1	1	1	55680	74719	130399	7175	5885	13060	33275	51332	84607	YES	YES	YES	YES	YES	YES	YES	YES	YES
CO3	67	YES	Yes	6	6	6	6	7	7	7	6	6	6	53428	73759	127187	7286	5946	13232	33542	52177	85719	YES	YES	YES	YES	YES	YES	YES	YES	YES
CO3	68	YES	Yes	3	3	3	3	3	3	3	3	3	3	53945	75645	129590	7630	6171	13801	35068	53746	88814	YES	YES	YES	YES	YES	YES	YES	YES	YES
CO3	69	YES	Yes	2	2	2	2	2	2	2	2	2	2	54229	76472	130701	7689	6155	13844	36052	55077	91129	YES	YES	YES	YES	YES	YES	YES	YES	YES
CO3	71	YES	Yes	2	2	2	2	2	2	2	2	2	2	55296	78677	133973	8062	6427	14489	40139	60376	100515	YES	YES	YES	YES	YES	YES	YES	YES	YES
CO3	72	YES	Yes	1	1	1	1	1	1	1	1	1	1	54694	80335	135029	8486	6622	15108	42659	61970	104629	YES	YES	YES	YES	YES	YES	YES	YES	YES
CO3	73	YES	Yes	-4	-4	-4	-4	-4	-4	-4	-4	-4	-4	51577	75526	127103	8348	6533	14881	42590	61685	104275	YES	YES	YES	YES	YES	YES	YES	YES	YES
CO3	74	YES	Yes	4	4	4	4	4	4	4	4	4	4	50814	76820	127634	8616	6667	15283	45742	64356	110098	YES	YES	YES	YES	YES	YES	YES	YES	YES
CO3	75	YES	Yes	11	11	11	11	11	11	11	11	11	11	50945	78237	129182	8904	6781	15685	48233	66102	114335	YES	YES	YES	YES	YES	YES	YES	YES	YES
CO3	76	YES	Yes	2	2	2	2	2	2	2	2	2	2	51925	89126	141051	10362	7504	17866	58862	71594	130456	YES	YES	YES	YES	YES	YES	YES	YES	YES
CO3	78	YES	Yes	5	5	5	5	5	5	5	5	5	5	50262	86533	136795	10624	7482	18106	65769	78749	144518	YES	YES	YES	YES	YES	YES	YES	YES	YES
CO3	79	YES	Yes	1	1	1	1	1	1	1	1	1	1	51494	88156	139650	11127	7746	18873	72955	87659	160614	YES	YES	YES	YES	YES	YES	YES	YES	YES
CO3	80	YES	Yes	3	3	3	3	3	3	3	3	3	3	51174	88819	139993	11350	7801	19151	76526	90612	167138	YES	YES	YES	YES	YES	YES	YES	YES	YES
CO3	81	YES	Yes	3	3	3	3	3	3	3	3	3	3	50324	89206	139530	11489	7842	19331	78683	92224	170907	YES	YES	YES	YES	YES	YES	YES	YES	YES
CO3	82	YES	Yes	2	2	2	2	2	2	2	2	2	2	51132	89205	140337	11664	7969	19633	82086	95278	177364	YES	YES	YES	YES	YES	YES	YES	YES	YES
CO3	83	YES	Yes	2	2	2	2	2	2	2	2	2	2	52284	87027	139311	11607	7959	19566	81780	96391	178171	YES	YES	YES	YES	YES	YES	YES	YES	YES
CO3	84	YES	Yes	2	2	2	2	2	2	2	2	2	2	53860	87915	141775	11632	8089	19721	82888	97658	180546	YES	YES	YES	YES	YES	YES	YES	YES	YES
CO3	85	YES	Yes	2	2	2	2	2	2	2	2	2	2	53672	88542	142214	11791	8245	20036	84870	99335	184205	YES	YES	YES	YES	YES	YES	YES	YES	YES
CO3	86	YES	Yes	2	2	2	2	2	2	2	2	2	2	54417	89240	143657	12028	8408	20436	88083	101272	189355	YES	YES	YES	YES	YES	YES	YES	YES	YES
CO3	89	YES	Yes	3	3	3	3	3	3	3	3	3	3	59609	97186	156795	13492	9638	23130	110911	114598	225509	YES	YES	YES	YES	YES	YES	YES	YES	YES
CO3	90	YES	Yes	4	4	4	4	4	4	4	4	4	4	63193	105230	168423	14686	10263	24949	121122	119441	240563	YES	YES	YES	YES	YES	YES	YES	YES	YES
CO3	91	YES	Yes	1	1	1	1	1	1	1	1	1	1	67173	112338	179511	16368	11267	27635	135488	127524	263012	YES	YES	YES	YES	YES	YES	YES	YES	YES
CO3	93	YES	Yes	6	6	6	6	6	6	6	6	6	6	70522	113906	184428	17055	11865	28920	140280	133704	273984	YES	YES	YES	YES	YES	YES	YES	YES	YES
CO3	96	YES	Yes	1	1	1	1	1	1	1	1	1	1	72498	116212	188710	17910	12274	30184	145337	136275	281612	YES	YES	YES	YES	YES	YES	YES	YES	YES
CO3	98	YES	Yes	3	3	3	3	3	3	3	3	3	3	74173	104958	179131	16017	11030	27047	139784	129318	269102	YES	YES	YES	YES	YES	YES	YES	YES	YES
CO3	99	YES	Yes	3	3	3	3	3	3	3	3	3	3	75580	105866	181446	16456	11361	27817	142784	132108	274892	YES	YES	YES	YES	YES	YES	YES	YES	YES
CO3	101	YES	Yes	5	5	5	5	5	5	5	5	5	5	79939	107925	187864	17980	12441	30421	152261	139613	291874	YES	YES	YES	YES	YES	YES	YES	YES	YES
CO3	102	YES	Yes	1	1	1	1	1	1	1	1	1	1	80527	108482	189009	18376	12676	31052	154926	141747	296673	YES	YES	YES	YES	YES	YES	YES	YES	YES
CO3	103	YES	Yes	4	4	4	4	4	4	4	4	4	4	80708	108839	189547	18610	12839	31449	156424	142922	299346	YES	YES	YES	YES	YES	YES	YES	YES	YES
CO3	104	YES	Yes	2	2	2	2	2	2	2	2	2	2	81183	109656	190839	18915	13008	31923	158511	144354	302865	YES	YES	YES	YES	YES	YES	YES	YES	YES
CO3	107	YES	Yes	2	2	2	2	2	2	2	2	2	2	83542	110729	194271	19673	13498	33171	162551	148170	310721	YES	YES	YES	YES	YES	YES	YES	YES	YES
CO3	108	YES	Yes	1	1	1	1	1	1	1	1	1	1	83906	111495	195401	20007	13715	33722	165409	149719	315128	YES	YES	YES	YES	YES	YES	YES	YES	YES
CO3	109	YES	Yes	1	1	1	1	1	1	1	1	1	1	84185	113178	197363	20748	14204	34952	172738	153701	326439	YES	YES	YES	YES	YES	YES	YES	YES	YES
CO3	113	YES	Yes	1	1	1	1	1	1	1	1	1	1	85297	116396	201693	22247	15144	37391	178596	157762	336358	YES	YES	YES	YES	YES	YES	YES	YES	YES
CO3	114	YES	Yes	2	2	2	2	2	2	2	2	2	2	85135	118160	203295	22701	15524	38225	181058	158787	339845	YES	YES	YES	YES	YES	YES	YES	YES	YES
CO3	115	YES	Yes	6	6	6	6	6	6	6	6	6	6	85803	119198	205001	23114	15832	38946	183152	160576	343728	YES	YES	YES	YES	YES	YES	YES	YES	YES
CO3	116	YES	Yes	1	1	1	1	1	1	1	1	1	1	86673	120183	206856	23529	16136	39665	186076	163381	349457	YES	YES	YES	YES	YES	YES	YES	YES	YES
CO3	118	YES	Yes	5	5	5	5	5	5	5	5	5	5	86823	119308	206131	23608	16290	39898	186501	163583	350084	YES	YES	YES	YES	YES	YES	YES	YES	YES
CO3	119	YES	Yes	1	1	1	1	1	1	1	1	1	1	86095	122121	208216	24584	16864	41448	193524	166526	360050	YES	YES	YES	YES	YES	YES	YES	YES	YES
CO3	120	YES	Yes	1	1	1	1	1	1	1	1	1	1	87061	123222	210283	25204	17260	42464	196668	168922	365590	YES	YES	YES	YES	YES	YES	YES	YES	YES
CO3	122	YES	Yes	-1	-1	-1	-1	-1	-1	-1	-1	-1	-1	86772	122851	209623	25395	17415	42810	197609	168971	366580	YES	YES	YES	YES	YES	YES	YES	YES	YES
CO3	125	YES	Yes	3	3	3	3	3	3	3	3	3	3	85910	119713	205623	24643	16891	41534	193256	163677	356933	YES	YES	YES	YES	YES	YES	YES	YES	YES
CO3	126	YES	Yes	4	4	4	4	4	4	4	4	4	4	86227	119956	206183	24722	16962	41684	193947	164228	358175	YES	YES	YES	YES	YES	YES	YES	YES	YES
CO3	127	YES	Yes	3	3	3	3	3	3	3	3	3	3	88355	120388	208743	25050	17126	42176	195730	166461	362191	YES	YES	YES	YES	YES	YES	YES	YES	YES
CO3	128	YES	Yes	1	1	1	1	1	1	1	1	1	1	91156	120611	211767	25337	17340	42677	198216	171203	369419	YES	YES	YES	YES	YES	YES	YES	YES	YES
CO3	132	YES	Yes	6	6	6	6	6	6	6	6	6	6	86573	100394	186967	22441	15495	37936	167786	144667	312453	YES	YES	YES	YES	YES	YES	YES	YES	YES
CO3	133	YES	Yes	-2	-2	-2	-2	-2	-2	-2	-2	-2	-2	86144	99790	185934	22073	15196	37269	167283	144116	311399	YES	YES	YES	YES	YES	YES	YES	YES	YES
CO3	134	YES	Yes	1	1	1	1	1	1	1	1	1	1	86269	100061	186330	21842	15037	36879	167253	144277	311530	YES	YES	YES	YES	YES	YES	YES	YES	YES
CO3	135	YES	Yes	2	2	2	2	2	2	2	2	2	2	86338	99874	186212	21798	14945	36743	166396	143383	309779	YES	YES	YES	YES	YES	YES	YES	YES	YES
CO3	136	YES	Yes	3	3	3	3	3	3	3	3	3	3	86922	100201	187123	21821	14969	36790	166943	144249	311192	YES	YES	YES	YES	YES	YES	YES	YES	YES
CO3	138	YES	Yes	3	3	3	3	3	3	3	3	3	3	83905	96780	180685	21709	14985	36694	164107	142642	306749	YES	YES	YES	YES	YES	YES	YES	YES	YES
CO3	139	YES	Yes	1	1	1	1	1	1	1	1	1	1	81665	97550	179215	22785	15855	38640	169145	145778	314923	YES	YES	YES	YES	YES	YES	YES	YES	YES
CO3	140	YES	Yes	3	3	3	3	3	3	3	3	3	3	82167	99833	182000	24650	17454	42104	181174	151803	332977	YES	YES	YES	YES	YES	YES	YES	YES	YES
CO3	141	YES	Yes	5	5	5	5	5	5	5	5	5	5	82980	100548	183528	25643	18372	44015	189261	159269	348530	YES	YES	YES	YES	YES	YES	YES	YES	YES
CO3	142	YES	Yes	1	1	1	1	1	1	1	1	1	1	83838	95666	179504	25761	18487	44248	188701	160474	349175	YES	YES	YES	YES	YES	YES	YES	YES	YES
CO3	143	YES	Yes	2	2	2	2	2	2	2	2	2	2	87334	88734	176068	25310	18385	43695	185248	160626	345874	YES	YES	YES	YES	YES	YES	YES	YES	YES
CO3	144	YES	Yes	1	1	1	1	1	1	1	1	1	1	95473	85908	181381	24455	18286	42741	181150	161879	343029	YES	YES	YES	YES	YES	YES	YES	YES	YES
CO3	147	YES	Yes	3	3	3	3	3	3	3	3	3	3	93078	70136	163214	21941	17328	39269	163502	156349	319851	YES	YES	YES	YES	YES	YES	YES	YES	YES
CO3	151	YES	Yes	6	6	6	6	6	6	6	6	6	6	94218	71851	166069	21877	17432	39309	164086	156643	320729	YES	YES	YES	YES	YES	YES	YES	YES	YES
CO3	152	YES	Yes	3	3	3	3	3	3	3	3	3	3	94518	72358	166876	21944	17567	39511	166066	157795	323861	YES	YES	YES	YES	YES	YES	YES	YES	YES
CO3	155	YES	Yes	2	2	2	2	2	2	2	2	2	2	93885	73390	167275	22032	17622	39654	169293	157753	327046	YES	YES	YES	YES	YES	YES	YES	YES	YES
CO3	156	YES	Yes	1	1	1	1	1	1	1	1	1	1	93945	73530	167475	22049	17642	39691	169453	157574	327027	YES	YES	YES	YES	YES	YES	YES	YES	YES
CO3	157	YES	Yes	1	1	1	1	1	1	1	1	1	1	93510	73487	166997	21773	17536	39309	167568	155975	323543	YES	YES	YES	YES	YES	YES	YES	YES	YES
CO3	158	YES	Yes	4	4	4	4	4	4	4	4	4	4	93143	73447	166590	21707	17573	39280	166886	155080	321966	YES	YES	YES	YES	YES	YES	YES	YES	YES
CO3	159	YES	Yes	2	2	2	2	2	2	2	2	2	2	92131	71909	164040	21426	17728	39154	166200	154660	320860	YES	YES	YES	YES	YES	YES	YES	YES	YES
CO3	160	YES	Yes	3	3	3	3	3	3	3	3	3	3	91474	71705	163179	21327	17832	39159	165797	154104	319901	YES	YES	YES	YES	YES	YES	YES	YES	YES
CO3	161	YES	Yes	2	2	2	2	2	2	2	2	2	2	90852	71687	162539	21375	18074	39449	166340	154688	321028	YES	YES	YES	YES	YES	YES	YES	YES	YES
CO3	162	YES	Yes	1	1	1	1	1	1	1	1	1	1	90058	71414	161472	21343	18225	39568	166421	155019	321440	YES	YES	YES	YES	YES	YES	YES	YES	YES
CO3	163	YES	Yes	1	1	1	1	1	1	1	1	1	1	87366	69555	156921	19723	17336	37059	157432	150614	308046	YES	YES	YES	YES	YES	YES	YES	YES	YES
CO3	165	YES	Yes	2	2	2	2	2	2	2	2	2	2	84338	63743	148081	17181	15842	33023	142707	139785	282492	YES	YES	YES	YES	YES	YES	YES	YES	YES
CO3	166	YES	Yes	1	1	1	1	1	1	1	1	1	1	84712	64493	149205	17320	16122	33442	143737	140941	284678	YES	YES	YES	YES	YES	YES	YES	YES	YES
CO3	168	YES	Yes	4	4	4	4	4	4	4	4	4	4	81573	60235	141808	15824	15305	31129	133128	131754	264882	YES	YES	YES	YES	YES	YES	YES	YES	YES
CO3	169	YES	Yes	6	6	6	6	6	6	6	6	6	6	82792	61482	144274	16154	15839	31993	133851	132879	266730	YES	YES	YES	YES	YES	YES	YES	YES	YES
CO3	170	YES	Yes	2	2	2	2	2	2	2	2	2	2	82480	62626	145106	16422	16214	32636	135762	134213	269975	YES	YES	YES	YES	YES	YES	YES	YES	YES
CO3	172	YES	Yes	-1	-1	-1	-1	-1	-1	-1	-1	-1	-1	77891	53620	131511	14618	15318	29936	123090	126343	249433	YES	YES	YES	YES	YES	YES	YES	YES	YES
CO3	173	YES	Yes	6	6	6	6	6	6	6	6	6	6	77839	54377	132216	14619	15469	30088	123506	127329	250835	YES	YES	YES	YES	YES	YES	YES	YES	YES
CO3	176	YES	Yes	3	3	3	3	3	3	3	3	3	3	77719	55547	133266	14549	15475	30024	121699	125597	247296	YES	YES	YES	YES	YES	YES	YES	YES	YES
CO3	177	YES	Yes	3	3	3	3	3	3	3	3	3	3	77914	56163	134077	14680	15598	30278	122447	126058	248505	YES	YES	YES	YES	YES	YES	YES	YES	YES
CO3	179	YES	Yes	3	3	3	3	3	3	3	3	3	3	78229	58361	136590	14916	15838	30754	122193	125827	248020	YES	YES	YES	YES	YES	YES	YES	YES	YES
CO3	180	YES	Yes	2	2	2	2	2	2	2	2	2	2	77062	59522	136584	15091	15981	31072	123787	126263	250050	YES	YES	YES	YES	YES	YES	YES	YES	YES
CO3	182	YES	Yes	1	1	1	1	1	1	1	1	1	1	75646	64756	140402	15721	16470	32191	129047	128024	257071	YES	YES	YES	YES	YES	YES	YES	YES	YES
CO3	185	YES	Yes	1	1	1	1	1	1	1	1	1	1	76213	67553	143766	16079	16925	33004	130167	129095	259262	YES	YES	YES	YES	YES	YES	YES	YES	YES
CO3	188	YES	Yes	4	4	4	4	4	4	4	4	4	4	77560	71275	148835	17030	17454	34484	132439	129432	261871	YES	YES	YES	YES	YES	YES	YES	YES	YES
CO3	190	YES	Yes	2	2	2	2	2	2	2	2	2	2	77366	72944	150310	17648	17641	35289	132207	128239	260446	YES	YES	YES	YES	YES	YES	YES	YES	YES
CO3	191	YES	Yes	2	2	2	2	2	2	2	2	2	2	77820	74657	152477	19219	18160	37379	136801	130675	267476	YES	YES	YES	YES	YES	YES	YES	YES	YES
CO3	193	YES	Yes	1	1	1	1	1	1	1	1	1	1	75707	76476	152183	19668	18375	38043	134768	130647	265415	YES	YES	YES	YES	YES	YES	YES	YES	YES
CO3	195	YES	Yes	3	3	3	3	3	3	3	3	3	3	62929	75445	138374	14236	14317	28553	92858	101454	194312	YES	YES	YES	YES	YES	YES	YES	YES	YES
CO3	196	YES	Yes	3	3	3	3	3	3	3	3	3	3	56516	89408	145924	17358	16146	33504	108704	109059	217763	YES	YES	YES	YES	YES	YES	YES	YES	YES
CO3	197	YES	Yes	2	2	2	2	2	2	2	2	2	2	53912	91152	145064	18209	16614	34823	111421	109611	221032	YES	YES	YES	YES	YES	YES	YES	YES	YES
CO3	199	YES	Yes	7	7	7	7	7	7	7	7	7	7	53907	94031	147938	19432	17842	37274	114644	112705	227349	YES	YES	YES	YES	YES	YES	YES	YES	YES
CO3	200	YES	Yes	4	4	4	4	4	4	4	4	4	4	54167	95955	150122	20248	18544	38792	117816	115250	233066	YES	YES	YES	YES	YES	YES	YES	YES	YES
CO3	201	YES	Yes	1	1	1	1	1	1	1	1	1	1	52481	95622	148103	20564	18685	39249	117759	114586	232345	YES	YES	YES	YES	YES	YES	YES	YES	YES
CO3	204	YES	Yes	3	3	3	3	3	3	3	3	3	3	51991	98016	150007	22077	20556	42633	121163	119736	240899	YES	YES	YES	YES	YES	YES	YES	YES	YES
CO3	207	YES	Yes	7	7	7	7	7	7	7	7	7	7	53392	101545	154937	25489	33336	58825	132628	175232	307860	YES	YES	YES	YES	YES	YES	YES	YES	YES
CO3	208	YES	Yes	2	2	2	2	2	2	2	2	2	2	49092	100043	149135	25709	33348	59057	132838	172658	305496	YES	YES	YES	YES	YES	YES	YES	YES	YES
CO3	209	YES	Yes	-2	-2	-2	-2	-2	-2	-2	-2	-2	-2	47171	98758	145929	25815	33419	59234	132073	170636	302709	YES	YES	YES	YES	YES	YES	YES	YES	YES
CO3	210	YES	Yes	2	2	2	2	2	2	2	2	2	2	46601	99189	145790	26367	34397	60764	132807	171538	304345	YES	YES	YES	YES	YES	YES	YES	YES	YES
CO3	211	YES	Yes	4	4	4	4	4	4	4	4	4	4	46493	99544	146037	26636	34742	61378	133213	171990	305203	YES	YES	YES	YES	YES	YES	YES	YES	YES
CO3	212	YES	Yes	1	1	1	1	1	1	1	1	1	1	46706	100547	147253	27218	35363	62581	134694	173644	308338	YES	YES	YES	YES	YES	YES	YES	YES	YES
CO3	213	YES	Yes	2	2	2	2	2	2	2	2	2	2	46996	103838	150834	28109	36041	64150	139777	175681	315458	YES	YES	YES	YES	YES	YES	YES	YES	YES
CO3	214	YES	Yes	1	1	1	1	1	1	1	1	1	1	46845	106788	153633	29078	36772	65850	143442	177378	320820	YES	YES	YES	YES	YES	YES	YES	YES	YES
CO3	216	YES	Yes	2	2	2	2	2	2	2	2	2	2	46533	107757	154290	31300	39177	70477	149121	181308	330429	YES	YES	YES	YES	YES	YES	YES	YES	YES
CO3	219	YES	Yes	3	3	3	3	3	3	3	3	3	3	54713	110067	164780	41934	49852	91786	175878	202272	378150	YES	YES	YES	YES	YES	YES	YES	YES	YES
CO3	220	YES	Yes	2	2	2	2	2	2	2	2	2	2	54319	110114	164433	44768	51895	96663	182716	206434	389150	YES	YES	YES	YES	YES	YES	YES	YES	YES
CO3	221	YES	Yes	3	3	3	3	3	3	3	3	3	3	50347	109426	159773	46190	52732	98922	186690	207391	394081	YES	YES	YES	YES	YES	YES	YES	YES	YES
CO3	222	YES	Yes	-4	-4	-4	-4	-4	-4	-4	-4	-4	-4	47275	105103	152378	47661	53505	101166	186925	206686	393611	YES	YES	YES	YES	YES	YES	YES	YES	YES
CO3	223	YES	Yes	6	6	6	6	6	6	6	6	6	6	47837	105772	153609	51671	57150	108821	192492	210053	402545	YES	YES	YES	YES	YES	YES	YES	YES	YES
CO3	224	YES	Yes	5	5	5	5	5	5	5	5	5	5	48743	107832	156575	54638	59239	113877	200101	214301	414402	YES	YES	YES	YES	YES	YES	YES	YES	YES
CO3	225	YES	Yes	1	1	1	1	1	1	1	1	1	1	48936	108721	157657	56443	60609	117052	203758	216430	420188	YES	YES	YES	YES	YES	YES	YES	YES	YES
CO3	233	YES	Yes	2	2	2	2	2	2	2	2	2	2	50765	111104	161869	70824	70450	141274	220157	225017	445174	YES	YES	YES	YES	YES	YES	YES	YES	YES
CO3	238	YES	Yes	-2	-2	-2	-2	-2	-2	-2	-2	-2	-2	48630	98393	147023	80313	74940	155253	225810	222623	448433	YES	YES	YES	YES	YES	YES	YES	YES	YES
CO3	242	YES	Yes	2	2	2	2	2	2	2	2	2	2	48250	95499	143749	92356	82721	175077	226357	222963	449320	YES	YES	YES	YES	YES	YES	YES	YES	YES
CO3	243	YES	Yes	2	2	2	2	2	2	2	2	2	2	48186	95440	143626	94707	84251	178958	226699	223126	449825	YES	YES	YES	YES	YES	YES	YES	YES	YES
CO3	244	YES	Yes	3	3	3	3	3	3	3	3	3	3	48087	95447	143534	97159	85764	182923	226943	223251	450194	YES	YES	YES	YES	YES	YES	YES	YES	YES
CO3	245	YES	Yes	2	2	2	2	2	2	2	2	2	2	48238	95702	143940	98940	86885	185825	228379	224227	452606	YES	YES	YES	YES	YES	YES	YES	YES	YES
CO3	248	YES	Yes	2	2	2	2	2	2	2	2	2	2	48409	96218	144627	103776	89703	193479	231134	225381	456515	YES	YES	YES	YES	YES	YES	YES	YES	YES
CO3	251	YES	Yes	2	2	2	2	2	2	2	2	2	2	54778	98700	153478	132776	105828	238604	245181	235109	480290	YES	YES	YES	YES	YES	YES	YES	YES	YES
CO3	252	YES	Yes	1	1	1	1	1	1	1	1	1	1	55402	96891	152293	140019	109087	249106	247143	236724	483867	YES	YES	YES	YES	YES	YES	YES	YES	YES
CO3	254	YES	Yes	-4	-4	-4	-4	-4	-4	-4	-4	-4	-4	48301	70640	118941	138038	106800	244838	222275	218761	441036	YES	YES	YES	YES	YES	YES	YES	YES	YES
CO3	255	YES	Yes	5	5	5	5	5	5	5	5	5	5	48076	68643	116719	141075	109147	250222	222715	221089	443804	YES	YES	YES	YES	YES	YES	YES	YES	YES
CO3	257	YES	Yes	2	2	2	2	2	2	2	2	2	2	47242	68168	115410	144166	110862	255028	224230	221582	445812	YES	YES	YES	YES	YES	YES	YES	YES	YES
CO3	258	YES	Yes	1	1	1	1	1	1	1	1	1	1	46557	67805	114362	144995	111098	256093	223408	220279	443687	YES	YES	YES	YES	YES	YES	YES	YES	YES
CO3	259	YES	Yes	4	4	4	4	4	4	4	4	4	4	46232	67952	114184	145971	111473	257444	222417	219008	441425	YES	YES	YES	YES	YES	YES	YES	YES	YES
CO3	260	YES	Yes	5	5	5	5	5	1	5	5	5	5	46882	68929	115811	147989	112426	260415	224041	220047	444088	YES	YES	YES	YES	YES	YES	YES	YES	YES
CO3	261	YES	Yes	2	2	2	2	2	2	2	2	2	2	47292	69897	117189	149414	113077	262491	226592	221784	448376	YES	YES	YES	YES	YES	YES	YES	YES	YES
CO3	264	YES	Yes	3	3	3	3	1	1	1	3	3	3	45166	68727	113893	151386	113056	264442	223300	217083	440383	YES	YES	YES	YES	YES	YES	YES	YES	YES
CO3	265	YES	Yes	1	1	1	1	-1	-1	-1	1	1	1	45398	69313	114711	152639	113896	266535	225665	218374	444039	YES	YES	YES	YES	YES	YES	YES	YES	YES
CO3	268	YES	Yes	4	4	4	4	1	1	1	4	4	4	46523	71813	118336	156555	116649	273204	229232	221484	450716	YES	YES	YES	YES	YES	YES	YES	YES	YES
CO3	269	YES	Yes	-2	-2	-2	-2	-3	-3	-3	-2	-2	-2	46969	75575	122544	158082	117481	275563	237922	224147	462069	YES	YES	YES	YES	YES	YES	YES	YES	YES
CO3	272	YES	Yes	1	1	1	1	1	1	1	1	1	1	46501	76414	122915	163646	119612	283258	240575	222921	463496	YES	YES	YES	YES	YES	YES	YES	YES	YES
CO3	273	YES	Yes	7	7	7	7	1	1	1	7	7	7	47464	77309	124773	169793	123114	292907	253759	228455	482214	YES	YES	YES	YES	YES	YES	YES	YES	YES
CO3	276	YES	Yes	1	1	1	1	1	1	1	1	1	1	43442	66381	109823	197908	143883	341791	272240	232339	504579	YES	YES	YES	YES	YES	YES	YES	YES	YES
CO3	277	YES	Yes	4	4	4	4	1	1	1	4	4	4	42981	64930	107911	221089	169494	390583	290999	252578	543577	YES	YES	YES	YES	YES	YES	YES	YES	YES
CO3	278	YES	Yes	2	2	2	2	2	1	2	2	2	2	43222	66237	109459	259178	208653	467831	320443	278077	598520	YES	YES	YES	YES	YES	YES	YES	YES	YES
CO3	279	YES	Yes	2	2	2	2	2	1	2	2	2	2	43493	68062	111555	312597	262286	574883	355271	302046	657317	YES	YES	YES	YES	YES	YES	YES	YES	YES
CO3	280	YES	Yes	3	3	3	3	2	2	2	3	3	3	43568	69581	113149	351218	297511	648729	386465	317980	704445	YES	YES	YES	YES	YES	YES	YES	YES	YES
CO3	281	YES	Yes	3	3	3	3	3	1	3	3	3	3	43793	71041	114834	406986	359539	766525	435925	349614	785539	YES	YES	YES	YES	YES	YES	YES	YES	YES
CO3	282	YES	Yes	4	4	4	4	2	1	2	4	4	4	45957	76091	122048	472293	443505	915798	492008	390906	882914	YES	YES	YES	YES	YES	YES	YES	YES	YES
CO3	283	YES	Yes	1	1	1	1	1	1	1	1	1	1	49215	93776	142991	536907	548272	1085179	564839	440539	1005378	YES	YES	YES	YES	YES	YES	YES	YES	YES
CO3	286	YES	Yes	3	3	3	3	2	2	2	3	3	3	47764	92206	139970	576900	590516	1167416	592247	468093	1060340	YES	YES	YES	YES	YES	YES	YES	YES	YES
CO3	287	YES	Yes	3	3	3	3	1	1	1	3	3	3	48428	93883	142311	593505	605138	1198643	611205	479732	1090937	YES	YES	YES	YES	YES	YES	YES	YES	YES
CO3	289	YES	Yes	6	6	6	6	2	1	2	6	6	6	51364	110624	161988	639911	644104	1284015	717502	527499	1245001	YES	YES	YES	YES	YES	YES	YES	YES	YES
CO3	290	YES	Yes	1	1	1	1	2	2	2	1	1	1	52022	113041	165063	668659	669645	1338304	748679	549504	1298183	YES	YES	YES	YES	YES	YES	YES	YES	YES
CO3	291	YES	Yes	1	1	1	1	1	2	2	1	1	1	53750	114713	168463	738502	738086	1476588	791630	587189	1378819	YES	YES	YES	YES	YES	YES	YES	YES	YES
CO3	292	YES	Yes	1	1	1	1	1	1	1	1	1	1	54583	115606	170189	823724	827099	1650823	842841	642552	1485393	YES	YES	YES	YES	YES	YES	YES	YES	YES
CO3	295	YES	Yes	1	1	1	1	1	2	1	1	1	1	54469	114437	168906	987211	1025740	2012951	919511	731712	1651223	YES	YES	YES	YES	YES	YES	YES	YES	YES
CO3	300	YES	Yes	4	4	4	4	1	1	1	4	4	4	59870	126243	186113	1369739	1425339	2795078	1009633	841450	1851083	YES	YES	YES	YES	YES	YES	YES	YES	YES
CO3	301	YES	Yes	7	7	7	7	1	1	1	7	7	7	61137	130831	191968	1489964	1526336	3016300	1038516	865854	1904370	YES	YES	YES	YES	YES	YES	YES	YES	YES
CO3	302	YES	Yes	1	1	1	1	3	3	3	1	1	1	63973	141165	205138	1645898	1627081	3272979	1104330	907905	2012235	YES	YES	YES	YES	YES	YES	YES	YES	YES
CO3	303	YES	Yes	2	2	2	2	2	2	2	2	2	2	66242	158758	225000	1859367	1768835	3628202	1256951	1009310	2266261	YES	YES	YES	YES	YES	YES	YES	YES	YES
CO3	304	YES	Yes	1	1	1	1	1	1	1	1	1	1	67942	170828	238770	2105600	1928898	4034498	1373691	1098248	2471939	YES	YES	YES	YES	YES	YES	YES	YES	YES
CO3	305	YES	Yes	3	3	3	3	1	1	1	3	3	3	67979	173858	241837	2296678	2051037	4347715	1433279	1143710	2576989	YES	YES	YES	YES	YES	YES	YES	YES	YES
CO3	306	YES	Yes	3	3	3	3	1	1	1	3	3	3	71440	195474	266914	2403779	2108389	4512168	1631968	1231847	2863815	YES	YES	YES	YES	YES	YES	YES	YES	YES
CO3	307	YES	Yes	1	1	1	1	1	1	1	1	1	1	76535	233297	309832	2495701	2154047	4649748	1841211	1332782	3173993	YES	YES	YES	YES	YES	YES	YES	YES	YES
CO3	308	YES	Yes	2	2	2	2	4	4	4	2	2	2	77015	235709	312724	2524995	2171902	4696897	1867211	1353369	3220580	YES	YES	YES	YES	YES	YES	YES	YES	YES
CO3	312	YES	Yes	4	4	4	4	1	1	1	4	4	4	81659	246621	328280	2651721	2226341	4878062	1908392	1377544	3285936	YES	YES	YES	YES	YES	YES	YES	YES	YES
CO3	313	YES	Yes	2	2	2	2	2	2	2	2	2	2	82094	249032	331126	2658463	2230314	4888777	1914047	1380888	3294935	YES	YES	YES	YES	YES	YES	YES	YES	YES
CO3	317	YES	Yes	3	3	3	3	3	3	3	3	3	3	84039	253805	337844	2703476	2254539	4958015	1925133	1384349	3309482	YES	YES	YES	YES	YES	YES	YES	YES	YES
CO3	319	YES	Yes	8	8	8	8	8	8	8	8	8	8	84477	253676	338153	2713274	2256545	4969819	1916451	1377467	3293918	YES	YES	YES	YES	YES	YES	YES	YES	YES
CO3	320	YES	Yes	2	2	2	2	2	2	2	2	2	2	85129	254515	339644	2720372	2258839	4979211	1920090	1379214	3299304	YES	YES	YES	YES	YES	YES	YES	YES	YES
CO3	324	YES	Yes	3	3	3	3	3	3	3	3	3	3	80831	247418	328249	2708837	2245811	4954648	1869897	1350130	3220027	YES	YES	YES	YES	YES	YES	YES	YES	YES
CO3	325	YES	Yes	3	3	3	3	3	3	3	3	3	3	80451	246976	327427	2704669	2241974	4946643	1861987	1344087	3206074	YES	YES	YES	YES	YES	YES	YES	YES	YES
CO3	326	YES	Yes	4	4	4	4	4	4	4	4	4	4	79749	246750	326499	2702447	2239372	4941819	1859213	1341856	3201069	YES	YES	YES	YES	YES	YES	YES	YES	YES
CO3	328	YES	Yes	1	1	1	1	1	1	1	1	1	1	77916	242973	320889	2691133	2227826	4918959	1835316	1326611	3161927	YES	YES	YES	YES	YES	YES	YES	YES	YES
CO3	329	YES	Yes	4	4	4	4	4	4	4	4	4	4	77511	242192	319703	2687292	2224018	4911310	1828526	1322161	3150687	YES	YES	YES	YES	YES	YES	YES	YES	YES
CO3	330	YES	Yes	1	1	1	1	1	1	1	1	1	1	77086	241897	318983	2682848	2219333	4902181	1823881	1318862	3142743	YES	YES	YES	YES	YES	YES	YES	YES	YES
CO3	331	YES	Yes	1	1	1	1	1	1	1	1	1	1	75562	238647	314209	2669446	2207038	4876484	1806471	1307691	3114162	YES	YES	YES	YES	YES	YES	YES	YES	YES
CO3	332	YES	Yes	2	2	2	2	2	2	2	2	2	2	74643	237231	311874	2661479	2199926	4861405	1796920	1301003	3097923	YES	YES	YES	YES	YES	YES	YES	YES	YES
CO3	333	YES	Yes	1	1	1	1	1	1	1	1	1	1	73125	235513	308638	2649673	2187610	4837283	1786764	1293393	3080157	YES	YES	YES	YES	YES	YES	YES	YES	YES
CO3	334	YES	Yes	1	1	1	1	1	1	1	1	1	1	72108	234147	306255	2637852	2176902	4814754	1774122	1284507	3058629	YES	YES	YES	YES	YES	YES	YES	YES	YES
CO3	335	YES	Yes	3	3	3	3	3	3	3	3	3	3	71509	233501	305010	2628934	2167818	4796752	1764417	1277143	3041560	YES	YES	YES	YES	YES	YES	YES	YES	YES
CO3	336	YES	Yes	1	1	1	1	1	1	1	1	1	1	70749	232487	303236	2618450	2157480	4775930	1752272	1267879	3020151	YES	YES	YES	YES	YES	YES	YES	YES	YES
CO3	337	YES	Yes	1	1	1	1	1	1	1	1	1	1	66996	224313	291309	2570124	2114992	4685116	1699966	1238005	2937971	YES	YES	YES	YES	YES	YES	YES	YES	YES
CO3	338	YES	Yes	1	1	1	1	1	1	1	1	1	1	61391	205452	266843	2428656	1979528	4408184	1589569	1163760	2753329	YES	YES	YES	YES	YES	YES	YES	YES	YES
CO3	339	YES	Yes	1	1	1	1	1	1	1	1	1	1	58612	199575	258187	2365258	1924688	4289946	1543927	1135721	2679648	YES	YES	YES	YES	YES	YES	YES	YES	YES
CO3	341		Yes	4	4	4	4	4	4	4	4	4	4	57151	198009	255160	2336625	1896926	4233551	1516115	1113880	2629995	YES	YES	YES	YES	YES	YES	YES	YES	YES
CO3	342		Yes	2	2	2	2	2	2	2	2	2	2	56913	197750	254663	2333249	1893005	4226254	1513669	1111589	2625258	YES	YES	YES	YES	YES	YES	YES	YES	YES
CO3	344		Yes	1	1	1	1	1	1	1	1	1	1	47805	175067	222872	2160905	1723625	3884530	1315729	981728	2297457	YES	YES	YES	YES	YES	YES	YES	YES	YES
CO3	345		Yes	4	4	4	4	4	4	4	4	4	4	46050	171348	217398	2123655	1694471	3818126	1278813	961743	2240556	YES	YES	YES	YES	YES	YES	YES	YES	YES
CO3	348		Yes	2	2	2	2	2	2	2	2	2	2	43836	166233	210069	2079093	1648165	3727258	1237976	934503	2172479	YES	YES	YES	YES	YES	YES	YES	YES	YES
CO3	350		Yes	2	2	2	2	1	1	1	2	2	2	42054	162939	204993	1990889	1558309	3549198	1209732	912664	2122396	YES	YES	YES	YES	YES	YES	YES	YES	YES
CO3	351		Yes	-1	-1	-1	-1	-1	-1	-1	-1	-1	-1	41102	160727	201829	1917093	1476719	3393812	1194603	899215	2093818	YES	YES	YES	YES	YES	YES	YES	YES	YES
CO3	352		Yes	2	2	2	2	2	2	2	2	2	2	40806	160241	201047	1891294	1455626	3346920	1189370	895153	2084523	YES	YES	YES	YES	YES	YES	YES	YES	YES
CO3	354		Yes	3	3	2	2	4	4	4	2	2	2	39946	157950	197896	1850704	1422290	3272994	1175066	882492	2057558	YES	YES	YES	YES	YES	YES	YES	YES	YES
CO3	355		Yes	1	4	1	1	4	4	4	1	1	1	39563	157117	196680	1840773	1413546	3254319	1166999	874408	2041407	YES	YES	YES	YES	YES	YES	YES	YES	YES
CO3	356		Yes	2	3	3	3	2	2	2	3	3	3	39264	156764	196028	1838381	1411620	3250001	1163309	870621	2033930	YES	YES	YES	YES	YES	YES	YES	YES	YES
CR3	25	YES	Yes	1	1	1	1	1	1	1	2	1	1	3186	14400	17586	8273	4477	12750	456	723	1179	YES	YES	YES	YES	YES	YES	YES	YES	YES
CR3	26	YES	Yes	3	3	3	3	2	2	2	2	1	2	3401	15220	18621	9133	4896	14029	475	750	1225	YES	YES	YES	YES	YES	YES	YES	YES	YES
CR3	28	YES	Yes	-4	-4	-4	-4	-6	-6	-6	-6	-6	-6	3601	16946	20547	13103	6199	19302	517	779	1296	YES	YES	YES	YES	YES	YES	YES	YES	YES
CR3	29	YES	Yes	3	3	3	3	5	1	5	1	2	1	3912	17421	21333	15400	6952	22352	592	833	1425	YES	YES	YES	YES	YES	YES	YES	YES	YES
CR3	31	YES	Yes	4	4	4	4	1	1	1	1	1	1	4831	18271	23102	18572	8212	26784	742	1050	1792	YES	YES	YES	YES	YES	YES	YES	YES	YES
CR3	32	YES	Yes	2	2	2	2	1	1	1	1	1	1	4848	18355	23203	18944	8327	27271	751	1075	1826	YES	YES	YES	YES	YES	YES	YES	YES	YES
CR3	33	YES	Yes	4	4	4	4	-2	-2	-2	-2	-3	-3	4869	18455	23324	19496	8459	27955	760	1085	1845	YES	YES	YES	YES	YES	YES	YES	YES	YES
CR3	34	YES	Yes	2	2	2	2	2	2	2	3	1	3	4935	18595	23530	19739	8543	28282	784	1156	1940	YES	YES	YES	YES	YES	YES	YES	YES	YES
CR3	35	YES	Yes	3	3	3	3	2	2	2	1	2	1	4991	18624	23615	19853	8614	28467	821	1242	2063	YES	YES	YES	YES	YES	YES	YES	YES	YES
CR3	36	YES	Yes	3	3	3	3	1	1	1	2	2	2	5072	18663	23735	19952	8707	28659	857	1373	2230	YES	YES	YES	YES	YES	YES	YES	YES	YES
CR3	37	YES	Yes	1	1	1	1	1	1	1	1	1	1	5151	18692	23843	20137	8821	28958	902	1511	2413	YES	YES	YES	YES	YES	YES	YES	YES	YES
CR3	40	YES	Yes	8	8	8	8	2	2	2	2	1	1	5155	18678	23833	20322	8874	29196	957	1564	2521	YES	YES	YES	YES	YES	YES	YES	YES	YES
CR3	41	YES	Yes	6	6	6	6	6	6	6	1	1	1	5287	18710	23997	20426	8917	29343	1028	1639	2667	YES	YES	YES	YES	YES	YES	YES	YES	YES
CR3	42	YES	Yes	3	3	3	3	3	3	3	1	1	1	5342	18713	24055	20453	8931	29384	1070	1688	2758	YES	YES	YES	YES	YES	YES	YES	YES	YES
CR3	43	YES	Yes	3	3	3	3	3	3	3	1	1	1	5329	18670	23999	20483	8937	29420	1096	1715	2811	YES	YES	YES	YES	YES	YES	YES	YES	YES
CR3	44	YES	Yes	1	1	1	1	1	1	1	1	1	1	5108	18506	23614	20454	8905	29359	1105	1723	2828	YES	YES	YES	YES	YES	YES	YES	YES	YES
CR3	45	YES	Yes	-3	-3	-3	-3	-3	-3	-3	-3	-3	-3	4952	18095	23047	20366	8857	29223	1117	1725	2842	YES	YES	YES	YES	YES	YES	YES	YES	YES
CR3	46	YES	Yes	-2	-2	-2	-2	-2	-2	-2	-5	-5	-5	4902	17957	22859	20309	8841	29150	1132	1732	2864	YES	YES	YES	YES	YES	YES	YES	YES	YES
CR3	47	YES	Yes	5	5	5	5	5	5	5	2	2	2	4931	17946	22877	20354	8864	29218	1209	1765	2974	YES	YES	YES	YES	YES	YES	YES	YES	YES
CR3	48	YES	Yes	1	1	1	1	1	1	1	2	2	2	4927	17898	22825	20358	8868	29226	1259	1816	3075	YES	YES	YES	YES	YES	YES	YES	YES	YES
CR3	49	YES	Yes	3	3	3	3	3	3	3	1	1	1	4822	17718	22540	20296	8835	29131	1289	1825	3114	YES	YES	YES	YES	YES	YES	YES	YES	YES
CR3	50	YES	Yes	2	2	2	2	2	2	2	8	8	8	4657	17633	22290	20219	8807	29026	1285	1816	3101	YES	YES	YES	YES	YES	YES	YES	YES	YES
CR3	51	YES	Yes	-1	-1	-1	-1	-1	-1	-1	-4	-4	-4	4607	17610	22217	20207	8797	29004	1286	1813	3099	YES	YES	YES	YES	YES	YES	YES	YES	YES
CR3	53	YES	Yes	5	5	5	5	5	5	5	2	2	2	4529	17447	21976	20004	8674	28678	1293	1814	3107	YES	YES	YES	YES	YES	YES	YES	YES	YES
CR3	54	YES	Yes	6	6	6	6	6	6	6	1	1	1	4520	17400	21920	19963	8641	28604	1304	1837	3141	YES	YES	YES	YES	YES	YES	YES	YES	YES
CR3	55	YES	Yes	2	2	2	2	2	2	2	1	1	1	4476	17337	21813	19861	8571	28432	1313	1850	3163	YES	YES	YES	YES	YES	YES	YES	YES	YES
CR3	58	YES	Yes	5	5	5	5	5	5	5	1	1	1	3874	16565	20439	18969	8158	27127	1360	1790	3150	YES	YES	YES	YES	YES	YES	YES	YES	YES
CR3	59	YES	Yes	6	6	6	6	6	6	6	1	1	1	3816	16485	20301	18794	8062	26856	1367	1780	3147	YES	YES	YES	YES	YES	YES	YES	YES	YES
CR3	60	YES	Yes	3	3	3	3	3	3	3	1	1	1	3769	16454	20223	18691	8011	26702	1357	1774	3131	YES	YES	YES	YES	YES	YES	YES	YES	YES
CR3	62	YES	Yes	1	1	1	1	1	1	1	1	1	1	3731	16357	20088	18350	7854	26204	1372	1778	3150	YES	YES	YES	YES	YES	YES	YES	YES	YES
CR3	63	YES	Yes	1	1	1	1	1	1	1	4	4	4	3726	16328	20054	18206	7790	25996	1373	1781	3154	YES	YES	YES	YES	YES	YES	YES	YES	YES
CR3	66	YES	Yes	3	3	3	3	3	3	3	4	4	4	1786	5513	7299	4270	2017	6287	1410	1767	3177	YES	YES	YES	YES	YES	YES	YES	YES	YES
CR3	67	YES	Yes	1	1	1	1	1	1	1	-1	-1	-1	1688	5315	7003	3809	1755	5564	1393	1729	3122	YES	YES	YES	YES	YES	YES	YES	YES	YES
CR3	68	YES	Yes	2	2	2	2	2	2	2	1	1	1	1614	5175	6789	3500	1591	5091	1373	1656	3029	YES	YES	YES	YES	YES	YES	YES	YES	YES
CR3	69	YES	Yes	1	1	1	1	1	1	1	1	1	1	1059	1148	2207	1208	678	1886	1325	1555	2880	YES	YES	YES	YES	YES	YES	YES	YES	YES
CR3	70	YES	Yes	3	4	4	4	3	3	3	1	1	1	971	800	1771	1026	619	1645	1300	1513	2813	YES	YES	YES	YES	YES	YES	YES	YES	YES
CR3	71	YES	Yes	12	1	1	1	1	1	1	1	1	1	912	776	1688	1009	609	1618	1275	1479	2754	YES	YES	YES	YES	YES	YES	YES	YES	YES
CR3	72	YES	Yes	4	2	2	2	2	2	2	1	1	1	883	768	1651	981	600	1581	1270	1469	2739	YES	YES	YES	YES	YES	YES	YES	YES	YES
CR3	73	YES	Yes	1	2	2	2	3	3	3	1	1	1	863	764	1627	974	594	1568	1267	1451	2718	YES	YES	YES	YES	YES	YES	YES	YES	YES
CR3	75	YES	Yes	3	3	3	3	1	1	1	2	1	2	836	735	1571	913	582	1495	1250	1426	2676	YES	YES	YES	YES	YES	YES	YES	YES	YES
CR3	77	YES	Yes	1	5	5	5	5	5	5	1	1	1	753	608	1361	841	548	1389	1245	1417	2662	YES	YES	YES	YES	YES	YES	YES	YES	YES
CR3	78	YES	Yes	1	1	1	1	2	2	2	1	1	1	702	604	1306	831	544	1375	1228	1396	2624	YES	YES	YES	YES	YES	YES	YES	YES	YES
CR3	79	YES	Yes	1	1	1	1	2	2	2	1	1	1	599	449	1048	697	493	1190	1184	1317	2501	YES	YES	YES	YES	YES	YES	YES	YES	YES
CR3	80	YES	Yes	1	2	1	2	2	2	2	2	2	2	495	377	872	666	467	1133	1154	1263	2417	YES	YES	YES	YES	YES	YES	YES	YES	YES
CR3	81	YES	Yes	1	1	1	1	1	1	1	1	1	1	437	273	710	625	422	1047	1122	1174	2296	YES	YES	YES	YES	YES	YES	YES	YES	YES
CR3	83	YES	Yes	-1	4	4	4	4	4	4	3	3	3	364	234	598	565	385	950	1065	1091	2156	YES	YES	YES	YES	YES	YES	YES	YES	YES
CR3	85	YES	Yes	2	2	2	2	2	2	2	2	2	2	345	228	573	550	381	931	1045	1064	2109	YES	YES	YES	YES	YES	YES	YES	YES	YES
CR3	86	YES	Yes	2	1	1	1	1	1	1	1	1	1	339	226	565	544	379	923	1039	1055	2094	YES	YES	YES	YES	YES	YES	YES	YES	YES
CR3	87	YES	Yes	3	1	1	1	1	1	1	1	1	1	330	221	551	534	373	907	1031	1048	2079	YES	YES	YES	YES	YES	YES	YES	YES	YES
CR3	88	YES	Yes	2	1	1	1	1	1	1	1	1	1	328	216	544	535	372	907	1026	1043	2069	YES	YES	YES	YES	YES	YES	YES	YES	YES
CR3	89	YES	Yes	3	1	1	1	4	1	1	1	1	1	328	216	544	535	372	907	1019	1043	2062	YES	YES	YES	YES	YES	YES	YES	YES	YES
CR3	91		Yes	-1	1	1	1	1	1	1	1	1	1	304	200	504	476	347	823	977	987	1964	YES	YES	YES	YES	YES	YES	YES	YES	YES
CR3	93		Yes	1	-2	nan	-2	-2	-2	-2	-2	-2	-2	266	nan	453	432	331	763	925	921	1846	YES	NO	YES	YES	YES	YES	YES	YES	YES
CR3	94		Yes	-1	-1	-1	-1	-1	-1	-1	-2	1	1	266	187	453	429	327	756	910	907	1817	YES	NO	YES	YES	YES	YES	YES	YES	YES
CR3	95		Yes	2	nan	nan	nan	1	1	1	2	4	2	nan	nan	nan	411	320	731	896	879	1775	NO	NO	NO	YES	YES	YES	YES	YES	YES
CR3	96		Yes	2	nan	nan	nan	2	2	2	2	2	2	nan	nan	nan	374	296	670	857	834	1691	NO	NO	NO	YES	YES	YES	YES	YES	YES
CR3	97		Yes	3	-2	nan	-2	2	2	2	2	2	2	205	nan	352	361	291	652	839	823	1662	YES	NO	YES	YES	YES	YES	YES	YES	YES
CR3	98		Yes	1	nan	nan	nan	2	2	2	2	2	2	nan	nan	nan	361	288	649	836	810	1646	NO	NO	NO	YES	YES	YES	YES	YES	YES
CR3	100		Yes	3	nan	nan	nan	2	2	2	2	2	2	nan	nan	nan	355	283	638	826	790	1616	NO	NO	NO	YES	YES	YES	YES	YES	YES
CR3	101		Yes	3	nan	nan	nan	1	1	1	3	1	3	nan	nan	nan	353	280	633	784	751	1535	NO	NO	NO	YES	YES	YES	YES	YES	YES
CR4	11		Yes	2	2	2	2	2	2	2	nan	nan	nan	2023	4226	6249	1510	706	2216	nan	nan	nan	YES	YES	YES	YES	YES	YES	NO	NO
CR4	12		Yes	4	2	4	4	1	1	1	nan	nan	nan	2088	4426	6514	1575	733	2308	nan	nan	nan	YES	YES	YES	YES	YES	YES	NO	NO
CR4	13		Yes	4	1	4	4	2	2	2	nan	nan	nan	2183	4674	6857	1680	780	2460	nan	nan	nan	YES	YES	YES	YES	YES	YES	NO	NO
CR4	15		Yes	4	1	1	1	1	1	1	1	3	3	2859	5693	8552	2306	1111	3417	158	258	416	YES	YES	YES	YES	YES	YES	NO	YES	YES
CR4	17		Yes	2	2	2	2	2	2	2	1	nan	1	3502	6823	10325	3001	1503	4504	171	nan	458	YES	YES	YES	YES	YES	YES	NO	NO	YES
CR4	18	YES	Yes	1	1	1	1	1	1	1	1	nan	1	3692	7572	11264	3210	1648	4858	175	nan	476	YES	YES	YES	YES	YES	YES	NO	NO	YES
CR4	20	YES	Yes	-3	1	-3	1	-3	-3	-3	-3	-3	-3	3986	9115	13101	3549	1865	5414	180	309	489	YES	YES	YES	YES	YES	YES	NO	YES	YES
CR4	21	YES	Yes	14	1	1	1	1	1	1	5	4	5	4445	10424	14869	3864	2105	5969	182	312	494	YES	YES	YES	YES	YES	YES	NO	YES	YES
CR4	22	YES	Yes	3	3	3	3	1	1	1	1	1	1	5180	12846	18026	4263	2435	6698	183	318	501	YES	YES	YES	YES	YES	YES	NO	YES	YES
CR4	23	YES	Yes	-3	-3	-3	-3	-3	-3	-3	-3	-3	-3	5887	14612	20499	4747	2831	7578	186	333	519	YES	YES	YES	YES	YES	YES	NO	YES	YES
CR4	24	YES	Yes	1	1	1	1	1	1	1	1	1	1	6434	15911	22345	5264	3084	8348	191	340	531	YES	YES	YES	YES	YES	YES	NO	YES	YES
CR4	25	YES	Yes	-1	-2	-1	-1	-2	-2	-2	-2	-2	-2	6831	16961	23792	5696	3318	9014	198	347	545	YES	YES	YES	YES	YES	YES	NO	YES	YES
CR4	26	YES	Yes	3	3	3	3	1	1	1	2	8	2	7134	17869	25003	6139	3512	9651	202	348	550	YES	YES	YES	YES	YES	YES	YES	YES	YES
CR4	27	YES	Yes	1	1	1	1	1	1	1	4	1	1	7261	18220	25481	6261	3591	9852	204	346	550	YES	YES	YES	YES	YES	YES	YES	YES	YES
CR4	28	YES	Yes	4	4	4	4	1	1	1	1	2	1	7397	18619	26016	6345	3652	9997	202	341	543	YES	YES	YES	YES	YES	YES	YES	YES	YES
CR4	29	YES	Yes	-1	-1	-1	-1	-2	-2	-2	-1	-2	-2	7459	18941	26400	6394	3698	10092	200	340	540	YES	YES	YES	YES	YES	YES	YES	YES	YES
CR4	30	YES	Yes	1	1	1	1	1	1	1	1	2	1	7586	19317	26903	6467	3773	10240	199	342	541	YES	YES	YES	YES	YES	YES	NO	YES	YES
CR4	31	YES	Yes	-1	-1	-1	-1	-1	-1	-1	-1	-1	-1	7753	19704	27457	6582	3866	10448	199	346	545	YES	YES	YES	YES	YES	YES	NO	YES	YES
CR4	32	YES	Yes	-1	-1	-1	-1	-1	-1	-1	-1	-1	-1	7882	20039	27921	6667	3923	10590	196	346	542	YES	YES	YES	YES	YES	YES	NO	YES	YES
CR4	33	YES	Yes	-1	-1	-1	-1	-1	-1	-1	-1	-1	-1	7912	20230	28142	6757	3977	10734	196	341	537	YES	YES	YES	YES	YES	YES	NO	YES	YES
CR4	34	YES	Yes	3	3	3	3	3	3	3	2	2	2	8006	20433	28439	6901	4069	10970	198	343	541	YES	YES	YES	YES	YES	YES	NO	YES	YES
CR4	35	YES	Yes	1	1	1	1	3	3	3	1	2	1	8025	20604	28629	7008	4129	11137	191	341	532	YES	YES	YES	YES	YES	YES	NO	YES	YES
CR4	37	YES	Yes	1	1	1	1	1	1	1	2	2	2	8045	20876	28921	7294	4381	11675	194	346	540	YES	YES	YES	YES	YES	YES	NO	YES	YES
CR4	38	YES	Yes	1	1	1	1	3	1	3	2	1	1	8058	21034	29092	7452	4554	12006	196	357	553	YES	YES	YES	YES	YES	YES	NO	YES	YES
CR4	39	YES	Yes	4	4	4	4	1	1	1	1	1	1	8200	21392	29592	7723	4803	12526	201	366	567	YES	YES	YES	YES	YES	YES	YES	YES	YES
CR4	40	YES	Yes	2	2	2	2	3	3	3	2	1	1	8229	21559	29788	7947	5043	12990	208	381	589	YES	YES	YES	YES	YES	YES	YES	YES	YES
CR4	41	YES	Yes	2	2	2	2	2	2	2	1	1	1	8340	21694	30034	8442	5637	14079	263	511	774	YES	YES	YES	YES	YES	YES	YES	YES	YES
CR4	42	YES	Yes	4	4	4	4	4	4	4	1	1	1	8665	21911	30576	9464	7090	16554	403	872	1275	YES	YES	YES	YES	YES	YES	YES	YES	YES
CR4	43	YES	Yes	6	6	6	6	6	6	6	1	1	1	9365	22347	31712	11263	9751	21014	610	1625	2235	YES	YES	YES	YES	YES	YES	YES	YES	YES
CR4	44	YES	Yes	5	5	5	5	5	5	5	2	2	2	10008	23036	33044	12916	12322	25238	762	2298	3060	YES	YES	YES	YES	YES	YES	YES	YES	YES
CR4	45	YES	Yes	2	2	2	2	2	2	2	3	3	3	9910	23156	33066	13541	13019	26560	784	2314	3098	YES	YES	YES	YES	YES	YES	YES	YES	YES
CR4	47	YES	Yes	2	2	2	2	-1	-1	-1	-1	-1	-1	9840	23479	33319	14753	14124	28877	822	2358	3180	YES	YES	YES	YES	YES	YES	YES	YES	YES
CR4	48	YES	Yes	1	1	1	1	1	1	1	2	1	2	10186	23906	34092	15525	15671	31196	884	2668	3552	YES	YES	YES	YES	YES	YES	YES	YES	YES
CR4	49	YES	Yes	1	1	1	1	1	1	1	2	1	1	10136	24003	34139	16114	16263	32377	912	2720	3632	YES	YES	YES	YES	YES	YES	YES	YES	YES
CR4	52	YES	Yes	1	1	1	1	1	1	1	2	1	1	9543	23666	33209	20124	19977	40101	1185	3394	4579	YES	YES	YES	YES	YES	YES	YES	YES	YES
CR4	53	YES	Yes	1	1	1	1	1	1	1	1	1	1	9466	23934	33400	21236	21246	42482	1257	3617	4874	YES	YES	YES	YES	YES	YES	YES	YES	YES
CR4	54	YES	Yes	4	4	4	4	4	1	4	1	1	1	9608	24578	34186	22809	23060	45869	1347	3834	5181	YES	YES	YES	YES	YES	YES	YES	YES	YES
CR4	55	YES	Yes	3	3	3	3	3	3	3	1	1	1	9865	25456	35321	24833	26528	51361	1471	4222	5693	YES	YES	YES	YES	YES	YES	YES	YES	YES
CR4	56	YES	Yes	4	4	4	4	1	1	1	2	1	1	9872	26014	35886	25743	27701	53444	1516	4321	5837	YES	YES	YES	YES	YES	YES	YES	YES	YES
CR4	57	YES	Yes	2	2	2	2	1	1	1	1	1	1	10008	26775	36783	27343	29595	56938	1591	4461	6052	YES	YES	YES	YES	YES	YES	YES	YES	YES
CR4	58	YES	Yes	1	1	1	1	1	1	1	1	1	1	10097	27565	37662	29051	30926	59977	1634	4547	6181	YES	YES	YES	YES	YES	YES	YES	YES	YES
CR4	60	YES	Yes	2	2	2	2	2	2	2	1	1	1	10020	28679	38699	33367	34506	67873	1821	4794	6615	YES	YES	YES	YES	YES	YES	YES	YES	YES
CR4	61	YES	Yes	3	3	3	3	3	3	3	1	1	1	10325	29881	40206	40939	43179	84118	2255	5518	7773	YES	YES	YES	YES	YES	YES	YES	YES	YES
CR4	62	YES	Yes	9	9	9	9	1	1	1	1	1	1	11507	33205	44712	50834	55764	106598	2782	6602	9384	YES	YES	YES	YES	YES	YES	YES	YES	YES
CR4	63	YES	Yes	2	2	2	2	2	2	2	1	1	1	12800	36110	48910	53067	58216	111283	2911	6835	9746	YES	YES	YES	YES	YES	YES	YES	YES	YES
CR4	64	YES	Yes	1	4	4	4	4	4	4	2	2	2	13102	36885	49987	55301	59972	115273	2988	6962	9950	YES	YES	YES	YES	YES	YES	YES	YES	YES
CR4	65	YES	Yes	-1	-3	-3	-3	-3	-3	-3	-3	-3	-3	13150	37315	50465	56825	61101	117926	3028	7005	10033	YES	YES	YES	YES	YES	YES	YES	YES	YES
CR4	67	YES	Yes	2	2	2	2	2	2	2	2	2	2	11287	31431	42718	62165	65979	128144	3269	7267	10536	YES	YES	YES	YES	YES	YES	YES	YES	YES
CR4	68	YES	Yes	1	1	1	1	1	1	1	1	1	1	11548	32224	43772	64852	68487	133339	3467	7488	10955	YES	YES	YES	YES	YES	YES	YES	YES	YES
CR4	70	YES	Yes	6	6	6	6	6	2	6	3	1	3	12247	34237	46484	72908	74925	147833	3818	7931	11749	YES	YES	YES	YES	YES	YES	YES	YES	YES
CR4	71	YES	Yes	2	2	2	2	2	2	2	2	2	2	12538	35437	47975	76037	77067	153104	3936	8032	11968	YES	YES	YES	YES	YES	YES	YES	YES	YES
CR4	72	YES	Yes	-2	-2	-2	-2	-2	-2	-2	-2	-2	-2	12727	36178	48905	78644	79180	157824	4066	8173	12239	YES	YES	YES	YES	YES	YES	YES	YES	YES
CR4	73	YES	Yes	1	1	1	1	1	1	1	2	2	2	11939	34354	46293	81032	81549	162581	4185	8312	12497	YES	YES	YES	YES	YES	YES	YES	YES	YES
CR4	74	YES	Yes	4	4	4	4	4	2	2	2	2	2	11791	34540	46331	82209	82601	164810	4236	8358	12594	YES	YES	YES	YES	YES	YES	YES	YES	YES
CR4	75	YES	Yes	-3	-3	-3	-3	-3	-3	-3	-3	-3	-3	11812	35392	47204	83627	83738	167365	4276	8393	12669	YES	YES	YES	YES	YES	YES	YES	YES	YES
CR4	76	YES	Yes	2	2	2	2	2	2	2	1	1	1	11844	37888	49732	85753	85722	171475	4368	8471	12839	YES	YES	YES	YES	YES	YES	YES	YES	YES
CR4	77	YES	Yes	1	1	1	1	1	1	1	1	1	1	11889	39167	51056	87271	87023	174294	4417	8516	12933	YES	YES	YES	YES	YES	YES	YES	YES	YES
CR4	78	YES	Yes	1	1	1	1	1	1	1	1	1	1	12012	40943	52955	89656	89123	178779	4474	8600	13074	YES	YES	YES	YES	YES	YES	YES	YES	YES
CR4	80	YES	Yes	3	3	3	3	1	1	1	2	2	2	12151	44337	56488	95893	94186	190079	4662	8862	13524	YES	YES	YES	YES	YES	YES	YES	YES	YES
CR4	81	YES	Yes	8	8	8	8	1	1	1	2	2	2	12251	45902	58153	98660	96270	194930	4783	8997	13780	YES	YES	YES	YES	YES	YES	YES	YES	YES
CR4	82	YES	Yes	1	2	2	2	1	1	1	1	1	1	12268	47125	59393	100269	97552	197821	4872	9054	13926	YES	YES	YES	YES	YES	YES	YES	YES	YES
CR4	86	YES	Yes	2	2	2	2	1	1	1	1	1	1	11962	50661	62623	103898	100604	204502	5034	9170	14204	YES	YES	YES	YES	YES	YES	YES	YES	YES
CR4	87	YES	Yes	1	1	1	1	1	1	1	1	1	1	11968	54467	66435	104527	101073	205600	5084	9190	14274	YES	YES	YES	YES	YES	YES	YES	YES	YES
CR4	89	YES	Yes	2	1	2	2	-2	-2	-2	-2	-2	-2	11935	55979	67914	106437	102308	208745	5164	9265	14429	YES	YES	YES	YES	YES	YES	YES	YES	YES
CR4	90	YES	Yes	3	1	3	3	1	1	1	1	1	1	11894	56267	68161	107573	102723	210296	5230	9300	14530	YES	YES	YES	YES	YES	YES	YES	YES	YES
CR4	91	YES	Yes	12	3	3	3	1	1	1	2	2	2	11916	56655	68571	109796	103734	213530	5301	9357	14658	YES	YES	YES	YES	YES	YES	YES	YES	YES
CR4	92	YES	Yes	4	4	4	4	1	1	1	1	1	1	11914	57041	68955	110911	104513	215424	5347	9447	14794	YES	YES	YES	YES	YES	YES	YES	YES	YES
CR4	93	YES	Yes	4	4	4	4	1	1	1	4	4	4	11871	57488	69359	112371	105450	217821	5453	9520	14973	YES	YES	YES	YES	YES	YES	YES	YES	YES
CR4	94	YES	Yes	1	1	1	1	2	2	2	2	2	2	12001	58315	70316	113179	106861	220040	5559	9647	15206	YES	YES	YES	YES	YES	YES	YES	YES	YES
CR4	95	YES	Yes	6	6	6	6	1	1	1	1	1	1	12149	59763	71912	113041	107191	220232	5581	9579	15160	YES	YES	YES	YES	YES	YES	YES	YES	YES
CR4	96	YES	Yes	1	1	1	1	1	1	1	1	1	1	12189	60947	73136	114085	108570	222655	5663	9653	15316	YES	YES	YES	YES	YES	YES	YES	YES	YES
CR4	97	YES	Yes	2	2	2	2	2	2	2	4	4	4	11611	60832	72443	113966	108364	222330	5609	9187	14796	YES	YES	YES	YES	YES	YES	YES	YES	YES
CR4	98	YES	Yes	-1	-1	-1	-1	-2	-2	-2	-3	-3	-3	11343	61080	72423	114243	108867	223110	5642	9271	14913	YES	YES	YES	YES	YES	YES	YES	YES	YES
CR4	99	YES	Yes	5	5	5	5	2	2	2	2	2	2	11399	61964	73363	115967	110352	226319	5740	9404	15144	YES	YES	YES	YES	YES	YES	YES	YES	YES
CR4	100	YES	Yes	1	1	1	1	-2	-1	-1	1	1	1	11193	62230	73423	116992	110337	227329	5815	9363	15178	YES	YES	YES	YES	YES	YES	YES	YES	YES
CR4	102	YES	Yes	3	3	3	3	1	1	1	1	1	1	10663	62056	72719	119432	110265	229697	5920	9297	15217	YES	YES	YES	YES	YES	YES	YES	YES	YES
CR4	103	YES	Yes	3	3	3	3	1	1	1	2	2	2	10798	62944	73742	120500	109969	230469	5934	9182	15116	YES	YES	YES	YES	YES	YES	YES	YES	YES
CR4	105	YES	Yes	9	9	9	9	1	1	1	5	1	1	9744	63018	72762	115005	102508	217513	5531	7904	13435	YES	YES	YES	YES	YES	YES	YES	YES	YES
CR4	106	YES	Yes	-3	-3	-3	-3	-3	-3	-3	-4	-4	-4	9767	65447	75214	114560	101055	215615	5494	7718	13212	YES	YES	YES	YES	YES	YES	YES	YES	YES
CR4	107	YES	Yes	6	6	6	6	3	3	3	6	1	1	9614	65515	75129	113491	99242	212733	5456	7604	13060	YES	YES	YES	YES	YES	YES	YES	YES	YES
CR4	109	YES	Yes	1	1	1	1	1	1	1	4	1	1	8447	62304	70751	109788	94728	204516	5322	7375	12697	YES	YES	YES	YES	YES	YES	YES	YES	YES
CR4	110	YES	Yes	4	4	4	4	4	4	4	3	2	3	8162	61808	69970	107365	92245	199610	5192	7170	12362	YES	YES	YES	YES	YES	YES	YES	YES	YES
CR4	111	YES	Yes	1	1	1	1	1	1	1	3	3	3	7636	59669	67305	104076	89030	193106	5032	6867	11899	YES	YES	YES	YES	YES	YES	YES	YES	YES
CR4	112	YES	Yes	2	2	2	2	2	2	2	2	2	2	7429	59218	66647	102989	88178	191167	4910	6641	11551	YES	YES	YES	YES	YES	YES	YES	YES	YES
CR4	113	YES	Yes	6	6	6	6	6	6	6	3	2	2	6853	58182	65035	101990	86996	188986	4744	6233	10977	YES	YES	YES	YES	YES	YES	YES	YES	YES
CR4	115	YES	Yes	3	3	3	3	3	3	3	3	3	3	6676	57720	64396	102585	87014	189599	4664	5979	10643	YES	YES	YES	YES	YES	YES	YES	YES	YES
CR4	116	YES	Yes	6	6	6	6	6	6	6	3	1	3	6770	58618	65388	104140	87841	191981	4693	6019	10712	YES	YES	YES	YES	YES	YES	YES	YES	YES
CR4	117	YES	Yes	1	1	1	1	1	1	1	2	2	2	6860	59612	66472	105833	88458	194291	4690	6002	10692	YES	YES	YES	YES	YES	YES	YES	YES	YES
CR4	118	YES	Yes	1	1	1	1	1	1	1	-1	1	-1	6882	59532	66414	105716	87052	192768	4625	5939	10564	YES	YES	YES	YES	YES	YES	YES	YES	YES
CR4	119	YES	Yes	5	5	5	5	5	5	5	2	-1	2	7171	62414	69585	109559	87866	197425	4603	5993	10596	YES	YES	YES	YES	YES	YES	YES	YES	YES
CR4	120	YES	Yes	4	4	4	4	4	4	4	1	1	1	7552	67358	74910	114877	89312	204189	4555	5991	10546	YES	YES	YES	YES	YES	YES	YES	YES	YES
CR4	123	YES	Yes	-3	-3	-3	-3	-3	-3	-3	-3	-3	-3	7114	65745	72859	110985	79314	190299	4210	5501	9711	YES	YES	YES	YES	YES	YES	YES	YES	YES
CR4	124	YES	Yes	-1	-1	-1	-1	-1	-1	-1	1	1	1	6311	47978	54289	97393	66243	163636	4050	5326	9376	YES	YES	YES	YES	YES	YES	YES	YES	YES
CR4	125	YES	Yes	7	7	7	7	7	7	7	5	2	2	6135	44094	50229	92965	61800	154765	3855	5157	9012	YES	YES	YES	YES	YES	YES	YES	YES	YES
CR4	126	YES	Yes	5	5	5	5	5	5	5	1	1	1	6110	43834	49944	92283	60365	152648	3607	4903	8510	YES	YES	YES	YES	YES	YES	YES	YES	YES
CR4	127	YES	Yes	12	12	12	12	12	2	2	4	1	4	6139	43621	49760	92233	59492	151725	3505	4846	8351	YES	YES	YES	YES	YES	YES	YES	YES	YES
CR4	128	YES	Yes	3	3	3	3	3	3	3	2	2	2	6246	43744	49990	94241	59903	154144	3610	5036	8646	YES	YES	YES	YES	YES	YES	YES	YES	YES
CR4	129	YES	Yes	1	1	1	1	1	1	1	1	1	1	6236	43414	49650	94462	58874	153336	3617	5042	8659	YES	YES	YES	YES	YES	YES	YES	YES	YES
CR4	130	YES	Yes	3	3	3	3	3	3	3	1	1	1	6277	43324	49601	95178	58703	153881	3610	5037	8647	YES	YES	YES	YES	YES	YES	YES	YES	YES
CR4	131	YES	Yes	5	5	5	5	5	5	5	1	1	1	6546	43496	50042	98205	59480	157685	3673	5130	8803	YES	YES	YES	YES	YES	YES	YES	YES	YES
CR4	132	YES	Yes	3	3	3	3	3	3	3	1	3	3	6740	43495	50235	99521	59539	159060	3673	5259	8932	YES	YES	YES	YES	YES	YES	YES	YES	YES
CR4	133	YES	Yes	1	1	1	1	1	1	1	2	1	1	6831	43345	50176	99193	58528	157721	3694	5380	9074	YES	YES	YES	YES	YES	YES	YES	YES	YES
CR4	135	YES	Yes	2	2	2	2	2	2	2	2	2	2	6051	40034	46085	92827	52817	145644	3515	5129	8644	YES	YES	YES	YES	YES	YES	YES	YES	YES
CR4	136	YES	Yes	2	2	2	2	2	2	2	2	2	2	6074	39733	45807	90915	51184	142099	3631	5422	9053	YES	YES	YES	YES	YES	YES	YES	YES	YES
CR4	137	YES	Yes	2	2	2	2	2	2	2	2	2	2	6108	39647	45755	90380	50557	140937	3810	5734	9544	YES	YES	YES	YES	YES	YES	YES	YES	YES
CR4	138	YES	Yes	4	4	4	4	4	4	4	4	4	4	6120	39537	45657	90204	50435	140639	4011	6069	10080	YES	YES	YES	YES	YES	YES	YES	YES	YES
CR4	139	YES	Yes	2	2	2	2	2	2	2	2	2	2	6137	39505	45642	90381	50510	140891	4141	6231	10372	YES	YES	YES	YES	YES	YES	YES	YES	YES
CR4	141		Yes	3	3	3	3	3	3	3	3	3	3	6171	39006	45177	88987	49315	138302	4512	6342	10854	YES	YES	YES	YES	YES	YES	YES	YES	YES
CR4	143		Yes	2	2	2	2	5	5	5	2	2	2	5192	29886	35078	75190	39253	114443	4723	5930	10653	YES	YES	YES	YES	YES	YES	YES	YES	YES
CR4	144		Yes	2	2	2	2	6	6	6	2	2	2	4972	28183	33155	72806	37675	110481	4571	5665	10236	YES	YES	YES	YES	YES	YES	YES	YES	YES
CR4	146		Yes	2	2	2	2	2	2	2	2	2	2	4751	26675	31426	70708	35918	106626	4362	5369	9731	YES	YES	YES	YES	YES	YES	YES	YES	YES
CR4	147		Yes	2	2	2	2	1	1	1	2	2	2	4714	26524	31238	70034	35445	105479	4328	5322	9650	YES	YES	YES	YES	YES	YES	YES	YES	YES
CR4	148		Yes	1	1	1	1	1	1	1	1	1	1	4683	26422	31105	69448	34974	104422	4305	5281	9586	YES	YES	YES	YES	YES	YES	YES	YES	YES
CR4	149		Yes	1	1	1	1	4	4	4	1	1	1	4652	26316	30968	69235	34878	104113	4280	5261	9541	YES	YES	YES	YES	YES	YES	YES	YES	YES
CR4	150		Yes	1	1	1	1	1	1	1	1	1	1	4619	26222	30841	68997	34771	103768	4260	5246	9506	YES	YES	YES	YES	YES	YES	YES	YES	YES
CR4	151		Yes	-4	-5	-5	-5	-4	-4	-4	-4	-4	-4	4582	26072	30654	68792	34665	103457	4243	5224	9467	YES	YES	YES	YES	YES	YES	YES	YES	YES
CR4	154		Yes	2	2	2	2	4	4	4	2	-1	2	4216	24649	28865	66648	33234	99882	4160	5044	9204	YES	YES	YES	YES	YES	YES	YES	YES	YES
CR4	155		Yes	1	1	1	1	2	2	2	1	1	1	4236	24630	28866	66557	33171	99728	4174	5039	9213	YES	YES	YES	YES	YES	YES	YES	YES	YES
CR4	156		Yes	-1	-1	-1	-1	-1	-1	-1	-1	-1	-1	4229	24576	28805	66453	33120	99573	4173	5043	9216	YES	YES	YES	YES	YES	YES	YES	YES	YES
CR4	159		Yes	6	6	6	6	6	6	6	3	3	3	3925	23902	27827	60092	30101	90193	3963	4810	8773	YES	YES	YES	YES	YES	YES	YES	YES	YES
CR4	160		Yes	4	4	4	4	4	4	4	3	3	3	3894	23882	27776	59998	30059	90057	3949	4797	8746	YES	YES	YES	YES	YES	YES	YES	YES	YES
CR4	163		Yes	1	1	1	1	1	1	1	1	1	1	3354	23649	27003	59483	29671	89154	3831	4593	8424	YES	YES	YES	YES	YES	YES	YES	YES	YES
CR4	165		Yes	1	1	1	1	1	1	1	1	1	1	3323	23494	26817	59149	29482	88631	3790	4564	8354	YES	YES	YES	YES	YES	YES	YES	YES	YES
CR4	166		Yes	1	1	1	1	1	1	1	1	1	1	3292	23467	26759	59054	29446	88500	3744	4498	8242	YES	YES	YES	YES	YES	YES	YES	YES	YES
CR4	167		Yes	-4	-4	-4	-4	-4	-4	-4	-3	-3	-3	3143	22765	25908	57767	28861	86628	3676	4411	8087	YES	YES	YES	YES	YES	YES	YES	YES	YES
CR4	168		Yes	-4	-5	-5	-5	-4	-4	-4	-5	-5	-5	2811	20902	23713	55905	28039	83944	3601	4328	7929	YES	YES	YES	YES	YES	YES	YES	YES	YES
CR4	169		Yes	-2	-2	-2	-2	-3	-3	-3	-4	-4	-4	2426	19122	21548	51081	26227	77308	3581	4299	7880	YES	YES	YES	YES	YES	YES	YES	YES	YES
CYB	19		Yes	1	1	1	1	1	1	1	1	1	1	1294	1219	2513	7732	7536	15268	2049	2040	4089	YES	YES	YES	YES	YES	YES	YES	YES	YES
CYB	20		Yes	1	1	1	1	1	1	1	1	1	1	1328	1227	2555	7936	7665	15601	2109	2092	4201	YES	YES	YES	YES	YES	YES	YES	YES	YES
CYB	21		Yes	3	3	3	3	1	1	1	3	3	3	1356	1265	2621	8106	7716	15822	2146	2108	4254	YES	YES	YES	YES	YES	YES	YES	YES	YES
CYB	23		Yes	2	2	2	2	1	1	1	2	2	2	1416	1325	2741	8558	7930	16488	2238	2172	4410	YES	YES	YES	YES	YES	YES	YES	YES	YES
CYB	24		Yes	1	1	1	1	1	1	1	1	1	1	1475	1383	2858	8790	8103	16893	2284	2224	4508	YES	YES	YES	YES	YES	YES	YES	YES	YES
CYB	27		Yes	5	5	5	5	1	1	1	5	5	5	1588	1505	3093	9069	8406	17475	2323	2294	4617	YES	YES	YES	YES	YES	YES	YES	YES	YES
CYB	28		Yes	2	2	2	2	2	2	2	2	2	2	1623	1533	3156	9116	8510	17626	2332	2318	4650	YES	YES	YES	YES	YES	YES	YES	YES	YES
CYB	29		Yes	8	8	8	8	2	2	2	8	8	8	1665	1560	3225	9160	8590	17750	2335	2343	4678	YES	YES	YES	YES	YES	YES	YES	YES	YES
CYB	30		Yes	2	2	2	2	1	1	1	2	2	2	1691	1596	3287	9220	8673	17893	2338	2377	4715	YES	YES	YES	YES	YES	YES	YES	YES	YES
CYB	31		Yes	3	3	3	3	1	1	1	3	3	3	1755	1668	3423	9298	8803	18101	2357	2431	4788	YES	YES	YES	YES	YES	YES	YES	YES	YES
CYB	36		Yes	3	3	3	3	1	1	1	3	3	3	2411	1969	4380	10573	9581	20154	2570	2761	5331	YES	YES	YES	YES	YES	YES	YES	YES	YES
CYB	37	YES	Yes	1	1	1	1	1	1	1	1	1	1	2471	2030	4501	10778	9682	20460	2599	2782	5381	YES	YES	YES	YES	YES	YES	YES	YES	YES
CYB	38	YES	Yes	2	2	2	2	1	1	1	2	2	2	2517	2083	4600	10839	9740	20579	2610	2804	5414	YES	YES	YES	YES	YES	YES	YES	YES	YES
MURF2	19	YES	Yes	4	4	4	4	4	4	4	4	4	4	991	1139	2130	4465	2453	6918	1557	1248	2805	YES	YES	YES	YES	YES	YES	YES	YES	YES
MURF2	21	YES	Yes	1	1	1	1	1	1	1	1	1	1	1182	1306	2488	5972	2912	8884	2142	1489	3631	YES	YES	YES	YES	YES	YES	YES	YES	YES
MURF2	22	YES	Yes	3	3	3	3	3	3	3	3	3	3	1272	1381	2653	6977	3235	10212	2571	1680	4251	YES	YES	YES	YES	YES	YES	YES	YES	YES
MURF2	24	YES	Yes	2	2	2	2	2	2	2	2	2	2	1352	1454	2806	7779	3609	11388	2979	1908	4887	YES	YES	YES	YES	YES	YES	YES	YES	YES
MURF2	25	YES	Yes	4	4	4	4	4	4	4	4	4	4	1366	1477	2843	7999	3736	11735	3155	1970	5125	YES	YES	YES	YES	YES	YES	YES	YES	YES
MURF2	26	YES	Yes	-4	-4	-4	-4	-4	-4	-4	-4	-4	-4	1391	1496	2887	8269	3882	12151	3355	2041	5396	YES	YES	YES	YES	YES	YES	YES	YES	YES
MURF2	27	YES	Yes	3	3	3	3	3	3	3	3	3	3	1432	1531	2963	8912	4219	13131	3804	2164	5968	YES	YES	YES	YES	YES	YES	YES	YES	YES
MURF2	29	YES	Yes	4	4	4	4	4	4	4	4	4	4	1467	1558	3025	9656	4487	14143	4262	2295	6557	YES	YES	YES	YES	YES	YES	YES	YES	YES
MURF2	30	YES	Yes	3	3	3	3	3	3	3	3	3	3	1473	1576	3049	10171	4707	14878	4512	2351	6863	YES	YES	YES	YES	YES	YES	YES	YES	YES
MURF2	31	YES	Yes	1	1	1	1	1	1	1	1	1	1	1489	1598	3087	10946	5018	15964	4866	2437	7303	YES	YES	YES	YES	YES	YES	YES	YES	YES
MURF2	36	YES	Yes	1	1	1	1	1	1	1	1	1	1	1565	1645	3210	12864	5707	18571	5993	2815	8808	YES	YES	YES	YES	YES	YES	YES	YES	YES
ND3	21		Yes	2	2	2	2	1	1	1	1	1	1	62054	21484	83538	17979	22004	39983	13673	17859	31532	YES	YES	YES	YES	YES	YES	YES	YES	YES
ND3	22		Yes	5	5	5	5	1	2	1	1	1	1	62418	21713	84131	18073	22181	40254	13727	18041	31768	YES	YES	YES	YES	YES	YES	YES	YES	YES
ND3	23		Yes	1	1	1	1	1	1	1	1	1	1	62553	21929	84482	18317	22543	40860	13854	18371	32225	YES	YES	YES	YES	YES	YES	YES	YES	YES
ND3	24		Yes	3	3	3	3	1	1	1	1	1	1	62747	22373	85120	18462	22774	41236	13919	18606	32525	YES	YES	YES	YES	YES	YES	YES	YES	YES
ND3	25	YES	Yes	4	-1	-1	-1	-1	-1	-1	-1	-1	-1	62715	22738	85453	18592	22951	41543	13959	18713	32672	YES	YES	YES	YES	YES	YES	YES	YES	YES
ND3	26	YES	Yes	-1	-1	-1	-1	-1	-1	-1	-1	-1	-1	62782	23244	86026	18775	23141	41916	14002	18814	32816	YES	YES	YES	YES	YES	YES	YES	YES	YES
ND3	27	YES	Yes	-1	-1	-1	-1	-2	-2	-2	-2	-1	-2	62897	23614	86511	19015	23544	42559	14104	19035	33139	YES	YES	YES	YES	YES	YES	YES	YES	YES
ND3	28	YES	Yes	2	2	2	2	3	1	3	1	1	1	63484	24618	88102	19352	24078	43430	14279	19413	33692	YES	YES	YES	YES	YES	YES	YES	YES	YES
ND3	29	YES	Yes	1	1	1	1	1	1	1	1	1	1	63989	25392	89381	19537	24384	43921	14395	19721	34116	YES	YES	YES	YES	YES	YES	YES	YES	YES
ND3	31	YES	Yes	3	1	1	1	2	2	2	1	3	3	58757	26317	85074	19639	24628	44267	14441	19802	34243	YES	YES	YES	YES	YES	YES	YES	YES	YES
ND3	32	YES	Yes	-2	-4	-4	-4	-4	-4	-4	-4	-4	-4	57195	26660	83855	19708	24718	44426	14444	19822	34266	YES	YES	YES	YES	YES	YES	YES	YES	YES
ND3	33	YES	Yes	4	1	1	1	1	1	1	2	2	2	57296	27572	84868	20031	25024	45055	14471	19884	34355	YES	YES	YES	YES	YES	YES	YES	YES	YES
ND3	34	YES	Yes	3	1	1	1	2	2	2	2	1	2	57547	27956	85503	20149	25172	45321	14488	19929	34417	YES	YES	YES	YES	YES	YES	YES	YES	YES
ND3	35	YES	Yes	1	1	1	1	1	1	1	1	1	1	58046	28532	86578	20325	25421	45746	14530	20076	34606	YES	YES	YES	YES	YES	YES	YES	YES	YES
ND3	38	YES	Yes	9	1	5	5	2	2	2	1	1	1	58710	29649	88359	20943	26514	47457	14789	20686	35475	YES	YES	YES	YES	YES	YES	YES	YES	YES
ND3	39	YES	Yes	1	1	1	1	1	1	1	1	1	1	58615	29954	88569	21085	27039	48124	14900	20993	35893	YES	YES	YES	YES	YES	YES	YES	YES	YES
ND3	40	YES	Yes	6	1	1	1	1	1	1	1	1	1	58713	30244	88957	21412	27670	49082	14991	21247	36238	YES	YES	YES	YES	YES	YES	YES	YES	YES
ND3	41	YES	Yes	1	1	1	1	1	1	1	1	1	1	59091	30712	89803	21543	28524	50067	15094	21557	36651	YES	YES	YES	YES	YES	YES	YES	YES	YES
ND3	42	YES	Yes	6	1	1	1	6	1	6	1	1	1	61028	32244	93272	22059	30179	52238	15394	22165	37559	YES	YES	YES	YES	YES	YES	YES	YES	YES
ND3	43	YES	Yes	2	2	2	2	2	1	2	1	1	1	64357	34212	98569	22590	31210	53800	15447	22379	37826	YES	YES	YES	YES	YES	YES	YES	YES	YES
ND3	46	YES	Yes	7	1	3	1	1	1	1	2	2	2	63725	35831	99556	23242	32823	56065	15437	22576	38013	YES	YES	YES	YES	YES	YES	YES	YES	YES
ND3	48	YES	Yes	2	2	2	2	2	2	2	2	2	2	65473	37730	103203	26346	41571	67917	15740	23223	38963	YES	YES	YES	YES	YES	YES	YES	YES	YES
ND3	49	YES	Yes	4	1	4	1	1	1	1	4	1	4	64692	38229	102921	27124	42382	69506	15724	23219	38943	YES	YES	YES	YES	YES	YES	YES	YES	YES
ND3	51	YES	Yes	2	1	2	2	2	2	2	2	1	2	63578	40144	103722	28985	45184	74169	15810	23525	39335	YES	YES	YES	YES	YES	YES	YES	YES	YES
ND3	52	YES	Yes	2	1	2	2	2	2	2	2	1	2	63959	42388	106347	30591	48712	79303	15835	24001	39836	YES	YES	YES	YES	YES	YES	YES	YES	YES
ND3	53	YES	Yes	3	1	3	3	3	1	1	3	1	1	63485	46328	109813	34655	56844	91499	15950	24995	40945	YES	YES	YES	YES	YES	YES	YES	YES	YES
ND3	54	YES	Yes	1	1	1	1	1	1	1	1	1	1	58192	49317	107509	46582	76281	122863	16546	26624	43170	YES	YES	YES	YES	YES	YES	YES	YES	YES
ND3	56	YES	Yes	4	4	4	4	1	1	1	4	1	4	57032	54078	111110	80509	137292	217801	19352	33027	52379	YES	YES	YES	YES	YES	YES	YES	YES	YES
ND3	58	YES	Yes	1	1	1	1	1	1	1	1	1	1	61359	59178	120537	103963	159086	263049	20998	36303	57301	YES	YES	YES	YES	YES	YES	YES	YES	YES
ND3	59	YES	Yes	1	1	1	1	1	1	1	1	1	1	65152	62381	127533	113739	168807	282546	21695	38060	59755	YES	YES	YES	YES	YES	YES	YES	YES	YES
ND3	61	YES	Yes	1	-1	1	1	-2	-2	-2	-2	-1	-1	65005	64379	129384	122286	176445	298731	21973	38482	60455	YES	YES	YES	YES	YES	YES	YES	YES	YES
ND3	62	YES	Yes	1	1	1	1	1	1	1	1	1	1	65530	66623	132153	129614	183981	313595	22263	38800	61063	YES	YES	YES	YES	YES	YES	YES	YES	YES
ND3	63	YES	Yes	1	1	1	1	1	1	1	1	1	1	65690	67597	133287	133738	187567	321305	22334	38839	61173	YES	YES	YES	YES	YES	YES	YES	YES	YES
ND3	65	YES	Yes	1	1	1	1	1	1	1	1	1	1	66577	69580	136157	144523	196378	340901	22614	39205	61819	YES	YES	YES	YES	YES	YES	YES	YES	YES
ND3	66	YES	Yes	1	1	1	1	1	1	1	1	1	1	66330	70542	136872	147925	199511	347436	22583	39075	61658	YES	YES	YES	YES	YES	YES	YES	YES	YES
ND3	69	YES	Yes	1	-1	-1	-1	-1	-1	-1	-1	-1	-1	68583	75702	144285	157313	210439	367752	22784	39560	62344	YES	YES	YES	YES	YES	YES	YES	YES	YES
ND3	73	YES	Yes	3	3	3	3	1	1	1	1	1	1	72068	81294	153362	178088	230888	408976	23400	40750	64150	YES	YES	YES	YES	YES	YES	YES	YES	YES
ND3	74	YES	Yes	-1	-1	-1	-1	-1	-1	-1	-1	-1	-1	71913	81802	153715	180951	233355	414306	23095	40191	63286	YES	YES	YES	YES	YES	YES	YES	YES	YES
ND3	76	YES	Yes	4	4	1	1	1	1	1	2	2	2	72041	83703	155744	186570	239877	426447	22985	39900	62885	YES	YES	YES	YES	YES	YES	YES	YES	YES
ND3	77	YES	Yes	1	1	1	1	1	1	1	1	1	1	72239	84530	156769	189062	242546	431608	23022	40010	63032	YES	YES	YES	YES	YES	YES	YES	YES	YES
ND3	80	YES	Yes	2	2	2	2	2	1	2	2	2	2	72471	87633	160104	197275	249438	446713	22988	39895	62883	YES	YES	YES	YES	YES	YES	YES	YES	YES
ND3	83	YES	Yes	3	3	3	3	1	1	1	2	2	2	71796	89806	161602	205881	256273	462154	21569	37728	59297	YES	YES	YES	YES	YES	YES	YES	YES	YES
ND3	85	YES	Yes	4	1	4	1	2	2	2	2	2	2	72334	93863	166197	213276	262494	475770	21455	37645	59100	YES	YES	YES	YES	YES	YES	YES	YES	YES
ND3	86	YES	Yes	2	2	2	2	2	2	2	2	2	2	73123	95899	169022	219646	267560	487206	21573	37960	59533	YES	YES	YES	YES	YES	YES	YES	YES	YES
ND3	88	YES	Yes	1	-1	1	1	1	1	1	-1	-1	-1	72538	96848	169386	223118	269500	492618	20561	36336	56897	YES	YES	YES	YES	YES	YES	YES	YES	YES
ND3	89	YES	Yes	1	-1	-1	-1	-1	-1	-1	-2	-2	-2	72529	97622	170151	223954	270002	493956	20546	36327	56873	YES	YES	YES	YES	YES	YES	YES	YES	YES
ND3	90	YES	Yes	6	1	6	6	1	1	1	3	3	3	72125	98422	170547	224262	270061	494323	20563	36299	56862	YES	YES	YES	YES	YES	YES	YES	YES	YES
ND3	91	YES	Yes	1	1	1	1	1	1	1	1	1	1	71885	98935	170820	224849	270349	495198	20574	36300	56874	YES	YES	YES	YES	YES	YES	YES	YES	YES
ND3	92	YES	Yes	2	2	2	2	2	2	2	2	2	2	70017	98445	168462	224780	269600	494380	20009	35606	55615	YES	YES	YES	YES	YES	YES	YES	YES	YES
ND3	93	YES	Yes	2	2	2	2	1	1	1	2	2	2	68065	98440	166505	225122	269327	494449	19450	34949	54399	YES	YES	YES	YES	YES	YES	YES	YES	YES
ND3	96	YES	Yes	2	1	1	1	1	1	1	1	1	1	66285	100657	166942	226525	270523	497048	19140	34579	53719	YES	YES	YES	YES	YES	YES	YES	YES	YES
ND3	99	YES	Yes	1	1	1	1	-1	-1	-1	-1	-1	-1	66560	103768	170328	228911	272307	501218	19230	34623	53853	YES	YES	YES	YES	YES	YES	YES	YES	YES
ND3	100	YES	Yes	3	1	1	1	3	1	1	1	1	1	66556	105379	171935	229968	273034	503002	19236	34669	53905	YES	YES	YES	YES	YES	YES	YES	YES	YES
ND3	101	YES	Yes	1	1	1	1	1	1	1	1	1	1	65776	105949	171725	230732	272937	503669	18936	34187	53123	YES	YES	YES	YES	YES	YES	YES	YES	YES
ND3	102	YES	Yes	1	-2	-2	-2	-2	-2	-2	-3	-3	-3	65287	106710	171997	231113	272431	503544	18965	34125	53090	YES	YES	YES	YES	YES	YES	YES	YES	YES
ND3	103	YES	Yes	2	1	1	1	2	2	2	1	1	1	65150	108952	174102	230919	271473	502392	19032	34168	53200	YES	YES	YES	YES	YES	YES	YES	YES	YES
ND3	104	YES	Yes	3	1	3	3	2	2	2	1	1	1	64823	110567	175390	230269	270158	500427	19088	34120	53208	YES	YES	YES	YES	YES	YES	YES	YES	YES
ND3	105	YES	Yes	5	2	2	2	2	2	2	1	2	1	62718	112410	175128	228641	267398	496039	18563	33223	51786	YES	YES	YES	YES	YES	YES	YES	YES	YES
ND3	108	YES	Yes	1	1	1	1	1	1	1	2	2	2	55328	113274	168602	214472	247857	462329	17067	30450	47517	YES	YES	YES	YES	YES	YES	YES	YES	YES
ND3	109	YES	Yes	-1	-1	-1	-1	-1	-1	-1	-1	-1	-1	54883	113962	168845	211122	242772	453894	17006	30354	47360	YES	YES	YES	YES	YES	YES	YES	YES	YES
ND3	110	YES	Yes	1	1	1	1	2	2	2	2	2	2	52820	114113	166933	209698	240252	449950	16878	30059	46937	YES	YES	YES	YES	YES	YES	YES	YES	YES
ND3	111	YES	Yes	2	2	2	2	1	1	1	3	3	3	50155	113105	163260	206473	235326	441799	16570	29568	46138	YES	YES	YES	YES	YES	YES	YES	YES	YES
ND3	112	YES	Yes	4	1	1	1	1	1	1	1	1	1	48381	112868	161249	204619	232065	436684	16409	29223	45632	YES	YES	YES	YES	YES	YES	YES	YES	YES
ND3	113	YES	Yes	5	2	2	2	1	1	1	3	3	3	43661	111077	154738	201485	226752	428237	15872	27775	43647	YES	YES	YES	YES	YES	YES	YES	YES	YES
ND3	114	YES	Yes	2	1	1	1	1	1	1	1	1	1	39270	110252	149522	200759	223969	424728	15380	26201	41581	YES	YES	YES	YES	YES	YES	YES	YES	YES
ND3	117	YES	Yes	6	1	1	1	2	2	2	2	1	2	34081	104955	139036	191473	208767	400240	14251	24168	38419	YES	YES	YES	YES	YES	YES	YES	YES	YES
ND3	118	YES	Yes	1	-3	-2	-2	-4	-4	-4	-4	-4	-4	31598	100486	132084	181318	195444	376762	13687	23293	36980	YES	YES	YES	YES	YES	YES	YES	YES	YES
ND3	119	YES	Yes	1	1	1	1	2	3	3	3	2	2	29178	93663	122841	167382	178417	345799	13241	22661	35902	YES	YES	YES	YES	YES	YES	YES	YES	YES
ND3	121	YES	Yes	5	5	5	5	2	2	2	2	2	2	24997	83987	108984	143472	149963	293435	12395	21400	33795	YES	YES	YES	YES	YES	YES	YES	YES	YES
ND3	122	YES	Yes	6	6	6	6	2	2	2	1	1	1	22400	79709	102109	130213	134502	264715	11646	19980	31626	YES	YES	YES	YES	YES	YES	YES	YES	YES
ND3	123	YES	Yes	2	2	2	2	1	1	1	2	2	2	18915	72715	91630	113052	113587	226639	10666	17958	28624	YES	YES	YES	YES	YES	YES	YES	YES	YES
ND3	124	YES	Yes	1	1	1	1	1	1	1	1	1	1	16859	70023	86882	102459	101284	203743	10145	16755	26900	YES	YES	YES	YES	YES	YES	YES	YES	YES
ND3	125	YES	Yes	1	1	2	1	3	2	3	1	1	1	15077	68240	83317	96011	92534	188545	9459	15212	24671	YES	YES	YES	YES	YES	YES	YES	YES	YES
ND3	126	YES	Yes	1	1	1	1	3	3	3	1	1	1	14359	67663	82022	93853	89835	183688	9147	14477	23624	YES	YES	YES	YES	YES	YES	YES	YES	YES
ND3	127	YES	Yes	1	1	1	1	2	4	4	1	1	1	14231	67489	81720	93334	89219	182553	9063	14316	23379	YES	YES	YES	YES	YES	YES	YES	YES	YES
ND3	129	YES	Yes	-4	-4	-2	-2	-2	-2	-2	-4	-3	-3	13410	64028	77438	87867	83197	171064	8701	13892	22593	YES	YES	YES	YES	YES	YES	YES	YES	YES
ND3	131	YES	Yes	2	2	2	2	2	2	2	-1	-1	-1	12522	61657	74179	84181	78995	163176	8328	13487	21815	YES	YES	YES	YES	YES	YES	YES	YES	YES
ND3	132	YES	Yes	1	1	1	1	1	1	1	1	1	1	12257	61002	73259	81827	76163	157990	8052	12912	20964	YES	YES	YES	YES	YES	YES	YES	YES	YES
ND3	133	YES	Yes	1	1	1	1	1	1	1	1	1	1	11796	59616	71412	75220	69327	144547	7420	11840	19260	YES	YES	YES	YES	YES	YES	YES	YES	YES
ND3	135	YES	Yes	1	1	1	1	1	1	1	1	1	1	10109	51416	61525	52802	47889	100691	5736	9216	14952	YES	YES	YES	YES	YES	YES	YES	YES	YES
ND3	136	YES	Yes	5	5	5	5	1	1	1	1	2	1	9579	50258	59837	49793	44515	94308	5367	8418	13785	YES	YES	YES	YES	YES	YES	YES	YES	YES
ND3	143	YES	Yes	-1	-1	-1	-1	-1	-1	-1	-1	-1	-1	7648	44684	52332	26422	18114	44536	4018	5551	9569	YES	YES	YES	YES	YES	YES	YES	YES	YES
ND3	144	YES	Yes	1	1	1	1	2	3	2	2	2	2	7588	44517	52105	25764	17416	43180	3968	5474	9442	YES	YES	YES	YES	YES	YES	YES	YES	YES
ND3	145	YES	Yes	1	1	1	1	2	2	2	3	3	3	7532	44362	51894	25460	17178	42638	3940	5401	9341	YES	YES	YES	YES	YES	YES	YES	YES	YES
ND3	154	YES	Yes	4	1	1	1	4	4	4	1	1	1	4432	30260	34692	16717	9690	26407	655	510	1165	YES	YES	YES	YES	YES	YES	YES	YES	YES
ND3	155	YES	Yes	3	5	5	5	3	3	3	2	4	2	4320	29448	33768	16353	9372	25725	694	521	1215	YES	YES	YES	YES	YES	YES	YES	YES	YES
ND3	156	YES	Yes	1	3	3	3	3	3	3	3	1	3	4275	29298	33573	16232	9253	25485	633	467	1100	YES	YES	YES	YES	YES	YES	YES	YES	YES
ND3	158	YES	Yes	-2	-1	-1	-1	-1	-1	-1	-2	-3	-3	4145	28864	33009	15927	9045	24972	587	407	994	YES	YES	YES	YES	YES	YES	YES	YES	YES
ND3	159	YES	Yes	3	-3	-3	-3	-3	-3	-3	-3	-3	-3	3347	21215	24562	12250	6791	19041	535	380	915	YES	YES	YES	YES	YES	YES	YES	YES	YES
ND7	25		Yes	1	1	1	1	1	1	1	1	1	1	34949	16319	51268	37720	21885	59605	31127	22628	53755	YES	YES	YES	YES	YES	YES	YES	YES	YES
ND7	27		Yes	4	4	4	4	3	3	3	3	3	3	38159	17751	55910	39165	23109	62274	33171	24875	58046	YES	YES	YES	YES	YES	YES	YES	YES	YES
ND7	28	YES	Yes	1	1	1	1	1	1	1	1	1	1	40819	20775	61594	41150	24646	65796	34957	27417	62374	YES	YES	YES	YES	YES	YES	YES	YES	YES
ND7	29	YES	Yes	2	2	2	2	2	2	2	2	2	2	45690	22742	68432	44783	27919	72702	40040	33969	74009	YES	YES	YES	YES	YES	YES	YES	YES	YES
ND7	30	YES	Yes	5	5	5	5	5	5	5	5	5	5	48537	23777	72314	48268	30549	78817	44114	38221	82335	YES	YES	YES	YES	YES	YES	YES	YES	YES
ND7	32	YES	Yes	1	1	1	1	1	1	1	1	1	1	51940	25404	77344	52103	33624	85727	50033	43332	93365	YES	YES	YES	YES	YES	YES	YES	YES	YES
ND7	34	YES	Yes	7	7	7	7	7	7	7	7	7	7	53851	26956	80807	53812	35233	89045	53189	45869	99058	YES	YES	YES	YES	YES	YES	YES	YES	YES
ND7	37	YES	Yes	3	3	3	3	3	3	3	3	3	3	58413	29805	88218	57759	38394	96153	57838	49940	107778	YES	YES	YES	YES	YES	YES	YES	YES	YES
ND7	38	YES	Yes	1	1	1	1	1	1	1	1	1	1	59561	30727	90288	59836	39744	99580	59936	51176	111112	YES	YES	YES	YES	YES	YES	YES	YES	YES
ND7	39	YES	Yes	1	1	1	1	1	1	1	1	1	1	60710	31854	92564	62669	41231	103900	61851	52241	114092	YES	YES	YES	YES	YES	YES	YES	YES	YES
ND7	41	YES	Yes	4	4	4	4	4	4	4	4	4	4	61696	32544	94240	65846	43033	108879	64949	54022	118971	YES	YES	YES	YES	YES	YES	YES	YES	YES
ND7	44	YES	Yes	3	3	3	3	3	3	3	3	3	3	64242	33512	97754	71762	45586	117348	69702	56690	126392	YES	YES	YES	YES	YES	YES	YES	YES	YES
ND7	45	YES	Yes	-1	-1	-1	-1	-1	-1	-1	-1	-1	-1	64288	33730	98018	72951	46200	119151	70630	57169	127799	YES	YES	YES	YES	YES	YES	YES	YES	YES
ND7	54	YES	Yes	1	1	1	1	1	1	1	1	1	1	67879	36593	104472	84815	53337	138152	80395	65261	145656	YES	YES	YES	YES	YES	YES	YES	YES	YES
ND7	58	YES	Yes	-3	-3	-3	-3	-3	-3	-3	-3	-3	-3	66946	41301	108247	92834	56880	149714	84855	67581	152436	YES	YES	YES	YES	YES	YES	YES	YES	YES
ND7	65	YES	Yes	1	1	1	1	1	1	1	1	1	1	62554	45230	107784	99225	63022	162247	92977	75558	168535	YES	YES	YES	YES	YES	YES	YES	YES	YES
ND7	66	YES	Yes	-2	-2	-2	-2	-2	-2	-2	-2	-2	-2	61219	45875	107094	100445	63574	164019	93941	76089	170030	YES	YES	YES	YES	YES	YES	YES	YES	YES
ND7	67	YES	Yes	1	1	1	1	1	1	1	1	1	1	59289	46707	105996	101438	64290	165728	94986	77103	172089	YES	YES	YES	YES	YES	YES	YES	YES	YES
ND7	68	YES	Yes	4	4	4	4	4	4	4	4	4	4	58737	47908	106645	109820	67136	176956	96471	78121	174592	YES	YES	YES	YES	YES	YES	YES	YES	YES
ND7	69	YES	Yes	1	1	1	1	1	1	1	1	1	1	57925	48652	106577	112501	68758	181259	96604	79012	175616	YES	YES	YES	YES	YES	YES	YES	YES	YES
ND7	70	YES	Yes	2	2	2	2	2	2	2	2	2	2	57054	50029	107083	113905	71453	185358	97819	82783	180602	YES	YES	YES	YES	YES	YES	YES	YES	YES
ND7	71	YES	Yes	3	3	3	3	3	3	3	3	3	3	56601	50828	107429	116109	73498	189607	100130	84750	184880	YES	YES	YES	YES	YES	YES	YES	YES	YES
ND7	72	YES	Yes	2	2	2	2	2	2	2	2	2	2	55407	51359	106766	117515	74511	192026	100638	85612	186250	YES	YES	YES	YES	YES	YES	YES	YES	YES
ND7	73	YES	Yes	1	1	1	1	1	1	1	1	1	1	55062	52757	107819	121713	77410	199123	103745	87947	191692	YES	YES	YES	YES	YES	YES	YES	YES	YES
ND7	74	YES	Yes	5	5	5	5	5	5	5	5	5	5	54811	54666	109477	124858	80089	204947	106697	89690	196387	YES	YES	YES	YES	YES	YES	YES	YES	YES
ND7	75	YES	Yes	1	1	1	1	1	1	1	1	1	1	55071	57327	112398	128986	83105	212091	110422	92306	202728	YES	YES	YES	YES	YES	YES	YES	YES	YES
ND7	77	YES	Yes	1	1	1	1	1	1	1	1	1	1	47199	57784	104983	128014	83224	211238	110912	92551	203463	YES	YES	YES	YES	YES	YES	YES	YES	YES
ND7	79	YES	Yes	-1	-1	-1	-1	-1	-1	-1	-1	-1	-1	39806	56190	95996	121413	80779	202192	108175	90818	198993	YES	YES	YES	YES	YES	YES	YES	YES	YES
ND7	80	YES	Yes	3	3	3	3	3	3	3	3	3	3	39807	56381	96188	121498	80933	202431	108173	90802	198975	YES	YES	YES	YES	YES	YES	YES	YES	YES
ND7	81	YES	Yes	2	2	2	2	2	2	2	2	2	2	39664	56945	96609	121494	81146	202640	108479	90920	199399	YES	YES	YES	YES	YES	YES	YES	YES	YES
ND7	82	YES	Yes	3	3	3	3	3	3	3	3	3	3	40096	57158	97254	121526	81379	202905	108601	90923	199524	YES	YES	YES	YES	YES	YES	YES	YES	YES
ND7	83	YES	Yes	-2	-2	-2	-2	-2	-2	-2	-2	-2	-2	40315	57155	97470	121294	81411	202705	108505	90704	199209	YES	YES	YES	YES	YES	YES	YES	YES	YES
ND7	86	YES	Yes	1	1	1	1	1	1	1	1	1	1	40957	57513	98470	120719	81629	202348	108196	90362	198558	YES	YES	YES	YES	YES	YES	YES	YES	YES
ND7	87	YES	Yes	1	1	1	1	1	1	1	1	1	1	41066	57646	98712	120524	81891	202415	108137	90325	198462	YES	YES	YES	YES	YES	YES	YES	YES	YES
ND7	88	YES	Yes	2	2	2	2	2	2	2	2	2	2	42844	57988	100832	120834	82482	203316	108617	90688	199305	YES	YES	YES	YES	YES	YES	YES	YES	YES
ND7	89	YES	Yes	1	1	1	1	1	1	1	1	1	1	45854	58635	104489	122166	83619	205785	109830	91577	201407	YES	YES	YES	YES	YES	YES	YES	YES	YES
ND7	90	YES	Yes	-3	-3	-3	-3	-3	-3	-3	-3	-3	-3	46899	59095	105994	122511	84111	206622	110291	91991	202282	YES	YES	YES	YES	YES	YES	YES	YES	YES
ND7	91	YES	Yes	-1	-1	-1	-1	-1	-1	-1	-1	-1	-1	45287	57628	102915	121259	83774	205033	109147	91190	200337	YES	YES	YES	YES	YES	YES	YES	YES	YES
ND7	92	YES	Yes	2	2	2	2	2	2	2	2	2	2	46127	57665	103792	120905	84346	205251	108970	91726	200696	YES	YES	YES	YES	YES	YES	YES	YES	YES
ND7	133	YES	Yes	1	1	1	1	1	1	1	1	1	1	58951	61639	120590	83851	66455	150306	71535	67061	138596	YES	YES	YES	YES	YES	YES	YES	YES	YES
ND7	144	YES	Yes	2	2	2	2	1	1	1	1	1	1	63665	56994	120659	65343	56398	121741	58279	58629	116908	YES	YES	YES	YES	YES	YES	YES	YES	YES
ND7	145	YES	Yes	1	1	1	1	1	1	1	1	1	1	64405	57556	121961	59871	54079	113950	57184	58173	115357	YES	YES	YES	YES	YES	YES	YES	YES	YES
ND7	146	YES	Yes	2	2	2	2	4	1	2	2	1	1	65117	58773	123890	59385	53705	113090	56805	57855	114660	YES	YES	YES	YES	YES	YES	YES	YES	YES
ND7	147	YES	Yes	-1	-1	-1	-1	-1	-1	-1	-1	-1	-1	65526	59435	124961	58966	53457	112423	56528	57679	114207	YES	YES	YES	YES	YES	YES	YES	YES	YES
ND7	148	YES	Yes	1	1	1	1	1	1	1	1	1	1	65487	58639	124126	57270	52162	109432	55105	56457	111562	YES	YES	YES	YES	YES	YES	YES	YES	YES
ND7	149	YES	Yes	3	3	3	3	1	1	1	1	1	1	67303	58581	125884	56345	51518	107863	54477	56139	110616	YES	YES	YES	YES	YES	YES	YES	YES	YES
ND7	150	YES	Yes	2	2	2	2	1	1	1	1	1	1	69532	58800	128332	53845	50011	103856	53246	55568	108814	YES	YES	YES	YES	YES	YES	YES	YES	YES
ND7	151	YES	Yes	1	1	1	1	1	1	1	1	1	1	70952	60114	131066	52312	49009	101321	52080	54744	106824	YES	YES	YES	YES	YES	YES	YES	YES	YES
ND7	153	YES	Yes	1	1	1	1	1	1	1	1	1	1	74707	62379	137086	33810	39688	73498	47142	51706	98848	YES	YES	YES	YES	YES	YES	YES	YES	YES
ND7	158	YES	Yes	3	3	3	3	1	1	1	1	1	1	85300	62500	147800	31393	38334	69727	45242	51314	96556	YES	YES	YES	YES	YES	YES	YES	YES	YES
ND7	159	YES	Yes	2	2	2	2	1	1	1	2	1	1	86706	62338	149044	30596	37662	68258	44447	50753	95200	YES	YES	YES	YES	YES	YES	YES	YES	YES
ND7	160	YES	Yes	1	1	1	1	1	1	1	1	1	1	86146	61879	148025	29269	35925	65194	42405	48180	90585	YES	YES	YES	YES	YES	YES	YES	YES	YES
ND7	161	YES	Yes	3	3	3	3	4	4	4	4	1	4	85030	61206	146236	27097	33694	60791	38998	44831	83829	YES	YES	YES	YES	YES	YES	YES	YES	YES
ND7	162	YES	Yes	-3	-3	-3	-3	-1	-1	-1	-1	-1	-1	84849	61053	145902	26788	33448	60236	38525	44529	83054	YES	YES	YES	YES	YES	YES	YES	YES	YES
ND7	163	YES	Yes	4	4	4	4	1	1	1	1	1	1	84805	61118	145923	25176	32622	57798	38073	44171	82244	YES	YES	YES	YES	YES	YES	YES	YES	YES
ND7	166	YES	Yes	1	1	1	1	1	1	1	1	1	1	81769	59537	141306	18297	26726	45023	31850	38564	70414	YES	YES	YES	YES	YES	YES	YES	YES	YES
ND7	167	YES	Yes	1	1	1	1	1	1	1	1	1	1	80998	59390	140388	16606	25084	41690	29201	36178	65379	YES	YES	YES	YES	YES	YES	YES	YES	YES
ND7	168	YES	Yes	1	1	1	1	1	1	1	1	1	1	79349	57563	136912	13782	21797	35579	25441	32169	57610	YES	YES	YES	YES	YES	YES	YES	YES	YES
ND7	169	YES	Yes	2	2	2	2	2	1	1	1	1	1	78110	55451	133561	11681	19097	30778	22511	28831	51342	YES	YES	YES	YES	YES	YES	YES	YES	YES
ND7	173	YES	Yes	1	1	1	1	1	1	1	1	1	1	77031	53253	130284	6890	13547	20437	15645	21635	37280	YES	YES	YES	YES	YES	YES	YES	YES	YES
ND7	174	YES	Yes	2	2	2	2	2	1	1	1	1	1	78612	52570	131182	6417	13309	19726	14952	21576	36528	YES	YES	YES	YES	YES	YES	YES	YES	YES
ND7	175	YES	Yes	3	3	3	3	1	1	1	1	1	1	78791	50520	129311	5539	12730	18269	13652	21061	34713	YES	YES	YES	YES	YES	YES	YES	YES	YES
ND7	176	YES	Yes	1	1	1	1	1	1	1	1	1	1	78738	50368	129106	5255	12405	17660	13028	20461	33489	YES	YES	YES	YES	YES	YES	YES	YES	YES
ND7	178	YES	Yes	2	2	2	2	1	1	1	1	1	1	78513	50071	128584	4547	11914	16461	11896	19882	31778	YES	YES	YES	YES	YES	YES	YES	YES	YES
ND7	181	YES	Yes	2	2	2	2	4	1	1	1	1	1	78471	49037	127508	3942	11649	15591	11304	20124	31428	YES	YES	YES	YES	YES	YES	YES	YES	YES
ND7	182	YES	Yes	1	1	1	1	2	2	2	1	1	1	77782	48405	126187	3748	11367	15115	10777	19602	30379	YES	YES	YES	YES	YES	YES	YES	YES	YES
ND7	185	YES	Yes	3	3	3	3	2	2	2	1	1	1	77413	47279	124692	3518	10823	14341	9749	18565	28314	YES	YES	YES	YES	YES	YES	YES	YES	YES
ND7	186	YES	Yes	1	1	1	1	1	1	1	2	1	1	77178	49284	126462	3418	10619	14037	9452	18191	27643	YES	YES	YES	YES	YES	YES	YES	YES	YES
ND7	189	YES	Yes	3	3	3	3	3	3	3	nan	1	1	76820	52630	129450	3321	10504	13825	nan	18000	27167	YES	YES	YES	YES	YES	YES	NO	YES	YES
ND7	190	YES	Yes	2	2	2	2	2	2	2	3		3	77243	53531	130774	3338	10527	13865	9138	nan	27149	YES	YES	YES	YES	YES	YES	YES	NO	YES
ND7	192	YES	Yes	2	2	2	2	2	2	2	nan	1	1	76798	54156	130954	3128	10239	13367	nan	17833	26599	YES	YES	YES	YES	YES	YES	NO	YES	YES
ND7	193	YES	Yes	1	1	1	1	1	1	1	1	1	1	76632	54419	131051	3109	10213	13322	8674	17788	26462	YES	YES	YES	YES	YES	YES	YES	YES	YES
ND7	194	YES	Yes	-4	-3	-3	-3	-4	-4	-4	-4	-4	-4	76758	54764	131522	3108	10259	13367	8691	17860	26551	YES	YES	YES	YES	YES	YES	YES	YES	YES
ND7	197	YES	Yes	3	3	3	3	3	3	3	1	1	1	77311	55109	132420	3123	10370	13493	8751	18046	26797	YES	YES	YES	YES	YES	YES	YES	YES	YES
ND7	199	YES	Yes	-3	-3	-3	-3	-3	-3	-3	-3	-3	-3	78216	55742	133958	3128	10382	13510	8745	18038	26783	YES	YES	YES	YES	YES	YES	YES	YES	YES
ND7	202	YES	Yes	1	1	1	1	1	1	1	1	1	1	76181	56038	132219	3121	10405	13526	8760	18203	26963	YES	YES	YES	YES	YES	YES	YES	YES	YES
ND7	204	YES	Yes	4	4	4	4	4	4	4	1	1	1	73785	50109	123894	3002	10103	13105	8381	17882	26263	YES	YES	YES	YES	YES	YES	YES	YES	YES
ND7	206	YES	Yes	1	1	1	1	1	1	1	1	1	1	73986	50939	124925	2968	9977	12945	8190	17712	25902	YES	YES	YES	YES	YES	YES	YES	YES	YES
ND7	208	YES	Yes	3	3	3	3	3	3	3	1	1	1	72245	49622	121867	3066	10268	13334	8204	17955	26159	YES	YES	YES	YES	YES	YES	YES	YES	YES
ND7	209	YES	Yes	2	2	2	2	2	2	2	1	1	1	70169	49035	119204	3310	11194	14504	8364	19519	27883	YES	YES	YES	YES	YES	YES	YES	YES	YES
ND7	210	YES	Yes	1	1	1	1	1	1	1	1	1	1	67599	48142	115741	3307	11576	14883	8182	20301	28483	YES	YES	YES	YES	YES	YES	YES	YES	YES
ND7	211	YES	Yes	1	1	1	1	1	1	1	1	1	1	64176	47237	111413	3201	11565	14766	7829	20287	28116	YES	YES	YES	YES	YES	YES	YES	YES	YES
ND7	212	YES	Yes	1	1	1	1	1	1	1	1	1	1	63359	47108	110467	3163	11508	14671	7595	20176	27771	YES	YES	YES	YES	YES	YES	YES	YES	YES
ND7	213	YES	Yes	1	1	1	1	1	1	1	1	1	1	63440	47177	110617	3189	11522	14711	7576	20138	27714	YES	YES	YES	YES	YES	YES	YES	YES	YES
ND7	215	YES	Yes	1	1	1	1	1	1	1	1	1	1	62771	47109	109880	3260	11737	14997	7670	20487	28157	YES	YES	YES	YES	YES	YES	YES	YES	YES
ND7	216	YES	Yes	1	1	1	1	1	1	1	1	1	1	63818	47248	111066	3317	12036	15353	7744	20929	28673	YES	YES	YES	YES	YES	YES	YES	YES	YES
ND7	217	YES	Yes	1	1	1	1	1	1	1	1	1	1	64449	47476	111925	3521	12768	16289	8003	21201	29204	YES	YES	YES	YES	YES	YES	YES	YES	YES
ND7	219	YES	Yes	4	4	4	4	4	4	4	1	1	1	65528	45220	110748	4280	14550	18830	9205	22784	31989	YES	YES	YES	YES	YES	YES	YES	YES	YES
ND7	221	YES	Yes	-1	-1	-1	-1	-1	-1	-1	-1	-1	-1	57897	42579	100476	4840	15810	20650	9991	24066	34057	YES	YES	YES	YES	YES	YES	YES	YES	YES
ND7	222	YES	Yes	3	3	3	3	3	3	3	1	1	1	59709	42600	102309	5026	16083	21109	10151	24341	34492	YES	YES	YES	YES	YES	YES	YES	YES	YES
ND7	225	YES	Yes	2	2	2	2	2	2	2	1	1	1	69433	36523	105956	6169	18265	24434	11499	26885	38384	YES	YES	YES	YES	YES	YES	YES	YES	YES
ND7	226	YES	Yes	3	3	3	3	3	3	3	1	1	1	65459	35414	100873	6192	18201	24393	11451	26541	37992	YES	YES	YES	YES	YES	YES	YES	YES	YES
ND7	227	YES	Yes	1	1	1	1	1	1	1	1	1	1	63963	35932	99895	6186	18140	24326	11381	26228	37609	YES	YES	YES	YES	YES	YES	YES	YES	YES
ND7	231	YES	Yes	2	2	2	2	2	2	2	1	1	1	74092	36843	110935	6685	19706	26391	11962	27958	39920	YES	YES	YES	YES	YES	YES	YES	YES	YES
ND7	232	YES	Yes	-1	-1	-1	-1	-1	-3	-3	-3	-3	-3	75042	36981	112023	6794	19946	26740	12041	28169	40210	YES	YES	YES	YES	YES	YES	YES	YES	YES
ND7	233	YES	Yes	1	1	1	1	1	1	1	1	1	1	75799	37299	113098	6890	20153	27043	12173	28419	40592	YES	YES	YES	YES	YES	YES	YES	YES	YES
ND7	235	YES	Yes	1	1	1	1	1	1	1	1	1	1	77364	37731	115095	7058	20453	27511	12396	28791	41187	YES	YES	YES	YES	YES	YES	YES	YES	YES
ND7	237	YES	Yes	3	3	3	3	3	3	3	1	1	1	79403	38193	117596	7203	20652	27855	12583	29025	41608	YES	YES	YES	YES	YES	YES	YES	YES	YES
ND7	243	YES	Yes	-3	-3	-3	-3	-3	-3	-3	-3	-3	-3	85293	39487	124780	7654	20950	28604	12997	28864	41861	YES	YES	YES	YES	YES	YES	YES	YES	YES
ND7	245	YES	Yes	-1	-1	-1	-1	-1	-1	-1	-1	-1	-1	87222	41584	128806	7663	21005	28668	13014	28945	41959	YES	YES	YES	YES	YES	YES	YES	YES	YES
ND7	251	YES	Yes	2	2	2	2	2	2	2	1	1	1	90104	44569	134673	7652	20978	28630	13018	29001	42019	YES	YES	YES	YES	YES	YES	YES	YES	YES
ND7	253	YES	Yes	1	1	1	1	1	1	1	1	1	1	90625	45637	136262	7644	20921	28565	12928	28844	41772	YES	YES	YES	YES	YES	YES	YES	YES	YES
ND7	257	YES	Yes	6	6	6	6	6	6	6	2	1	1	90986	48364	139350	7594	20727	28321	12718	28486	41204	YES	YES	YES	YES	YES	YES	YES	YES	YES
ND7	259	YES	Yes	3	3	3	3	3	3	3	1	2	2	96568	85093	181661	7602	20730	28332	12702	28485	41187	YES	YES	YES	YES	YES	YES	YES	YES	YES
ND7	260	YES	Yes	1	1	1	1	1	1	1	1	3	3	97368	88224	185592	7538	20526	28064	12495	28027	40522	YES	YES	YES	YES	YES	YES	YES	YES	YES
ND7	261	YES	Yes	-2	-2	-2	-2	-2	-2	-2	-1	-1	-1	99409	89855	189264	7540	20531	28071	12492	28046	40538	YES	YES	YES	YES	YES	YES	YES	YES	YES
ND7	262	YES	Yes	1	1	1	1	1	1	1	1	1	1	100619	90841	191460	7515	20502	28017	12496	28031	40527	YES	YES	YES	YES	YES	YES	YES	YES	YES
ND7	264	YES	Yes	2	2	2	2	2	2	2	1	1	1	99140	84887	184027	7429	20451	27880	12498	28329	40827	YES	YES	YES	YES	YES	YES	YES	YES	YES
ND7	265	YES	Yes	1	1	1	1	1	1	1	1	1	1	98621	84053	182674	7365	20169	27534	12376	27861	40237	YES	YES	YES	YES	YES	YES	YES	YES	YES
ND7	267	YES	Yes	1	1	1	1	1	1	1	1	1	1	99562	83934	183496	7192	19730	26922	12296	27973	40269	YES	YES	YES	YES	YES	YES	YES	YES	YES
ND7	268	YES	Yes	1	1	1	1	1	1	1	1	1	1	98604	83231	181835	7088	19454	26542	12097	27514	39611	YES	YES	YES	YES	YES	YES	YES	YES	YES
ND7	271	YES	Yes	3	3	3	3	3	3	3	2	1	1	99208	85650	184858	7039	19292	26331	12003	27404	39407	YES	YES	YES	YES	YES	YES	YES	YES	YES
ND7	276	YES	Yes	1	1	1	1	1	1	1	2	1	1	99314	110187	209501	6914	18864	25778	11673	26609	38282	YES	YES	YES	YES	YES	YES	YES	YES	YES
ND7	278	YES	Yes	4	4	4	4	4	4	4	2	1	1	96947	108584	205531	6807	18658	25465	11607	26542	38149	YES	YES	YES	YES	YES	YES	YES	YES	YES
ND7	279	YES	Yes	2	2	2	2	2	2	2	1	1	1	97123	108794	205917	6779	18563	25342	11537	26409	37946	YES	YES	YES	YES	YES	YES	YES	YES	YES
ND7	280	YES	Yes	-1	-1	-1	-1	-1	-1	-1	-1	-1	-1	97168	108960	206128	6742	18535	25277	11519	26372	37891	YES	YES	YES	YES	YES	YES	YES	YES	YES
ND7	282	YES	Yes	1	1	1	1	1	1	1	7	2	2	93908	107440	201348	6600	18270	24870	11404	26207	37611	YES	YES	YES	YES	YES	YES	YES	YES	YES
ND7	288	YES	Yes	4	4	4	4	4	4	4	1	1	1	90523	107428	197951	6194	17474	23668	11039	25739	36778	YES	YES	YES	YES	YES	YES	YES	YES	YES
ND7	289	YES	Yes	5	5	5	5	5	5	5	1	1	1	88837	107333	196170	5999	17037	23036	10781	25345	36126	YES	YES	YES	YES	YES	YES	YES	YES	YES
ND7	291	YES	Yes	4	4	4	4	4	4	4	1	1	1	77608	105680	183288	4916	13730	18646	9129	21711	30840	YES	YES	YES	YES	YES	YES	YES	YES	YES
ND7	292	YES	Yes	2	2	2	2	2	2	2	1	1	1	71710	105478	177188	3958	11141	15099	7600	19094	26694	YES	YES	YES	YES	YES	YES	YES	YES	YES
ND7	294	YES	Yes	6	6	6	6	6	6	6	4	2	2	64412	105505	169917	2722	8004	10726	5432	15122	20554	YES	YES	YES	YES	YES	YES	YES	YES	YES
ND7	295	YES	Yes	2	2	2	2	2	2	2	2	1	2	63054	105068	168122	2431	7216	9647	4969	14221	19190	YES	YES	YES	YES	YES	YES	YES	YES	YES
ND7	296	YES	Yes	2	2	2	2	2	2	2	1	1	1	60027	103912	163939	2178	6587	8765	4484	13202	17686	YES	YES	YES	YES	YES	YES	YES	YES	YES
ND7	297	YES	Yes	2	2	2	2	2	2	2	1	1	1	55906	103239	159145	1947	5911	7858	4001	12112	16113	YES	YES	YES	YES	YES	YES	YES	YES	YES
ND7	299	YES	Yes	-3	-3	-3	-3	-3	-3	-3	-4	-4	-4	54558	102677	157235	1832	5681	7513	3754	11623	15377	YES	YES	YES	YES	YES	YES	YES	YES	YES
ND7	301	YES	Yes	1	1	1	1	1	1	1	1	1	1	55436	107898	163334	1826	5709	7535	3752	11704	15456	YES	YES	YES	YES	YES	YES	YES	YES	YES
ND7	302	YES	Yes	1	1	1	1	1	1	1	1	1	1	55655	109074	164729	1828	5692	7520	3750	11705	15455	YES	YES	YES	YES	YES	YES	YES	YES	YES
ND7	304	YES	Yes	1	1	1	1	1	1	1	1	1	1	55444	109512	164956	1798	5654	7452	3709	11691	15400	YES	YES	YES	YES	YES	YES	YES	YES	YES
ND7	305	YES	Yes	3	3	3	3	3	3	3	1	3	1	54963	109312	164275	1763	5613	7376	3675	11605	15280	YES	YES	YES	YES	YES	YES	YES	YES	YES
ND7	306	YES	Yes	3	3	3	3	3	3	3	1	1	1	54378	109076	163454	1693	5468	7161	3553	11385	14938	YES	YES	YES	YES	YES	YES	YES	YES	YES
ND7	307	YES	Yes	2	2	2	2	2	2	2	1	1	1	54777	109165	163942	1662	5405	7067	3432	11309	14741	YES	YES	YES	YES	YES	YES	YES	YES	YES
ND7	308	YES	Yes	1	1	1	1	1	1	1	1	1	1	54790	108840	163630	1648	5341	6989	3339	11209	14548	YES	YES	YES	YES	YES	YES	YES	YES	YES
ND7	311	YES	Yes	2	2	2	2	2	2	2	2	1	2	52643	103553	156196	1455	4924	6379	3048	10832	13880	YES	YES	YES	YES	YES	YES	YES	YES	YES
ND7	312	YES	Yes	2	2	2	2	2	2	2	2	1	2	52962	103542	156504	1457	4946	6403	3047	10848	13895	YES	YES	YES	YES	YES	YES	YES	YES	YES
ND7	313	YES	Yes	1	1	1	1	1	1	1	1	1	1	53005	103617	156622	1448	4853	6301	2961	10767	13728	YES	YES	YES	YES	YES	YES	YES	YES	YES
ND7	315	YES	Yes	3	3	3	3	3	3	3	1	1	1	53128	102838	155966	1476	4923	6399	2907	10790	13697	YES	YES	YES	YES	YES	YES	YES	YES	YES
ND7	316	YES	Yes	2	2	2	2	2	2	2	1	1	1	53706	102939	156645	1520	4998	6518	2926	10834	13760	YES	YES	YES	YES	YES	YES	YES	YES	YES
ND7	317	YES	Yes	3	3	3	3	3	1	3	1	1	1	55301	103374	158675	1643	5333	6976	3013	11014	14027	YES	YES	YES	YES	YES	YES	YES	YES	YES
ND7	318	YES	Yes	1	1	1	1	1	1	1	1	1	1	57069	104121	161190	1779	5648	7427	3110	11332	14442	YES	YES	YES	YES	YES	YES	YES	YES	YES
ND7	321	YES	Yes	1	1	1	1	1	1	1	1	2	1	46229	57588	103817	2064	6367	8431	3239	11621	14860	YES	YES	YES	YES	YES	YES	YES	YES	YES
ND7	325	YES	Yes	3	3	3	3	1	1	1	1	3	1	45601	55931	101532	2154	6550	8704	3242	11682	14924	YES	YES	YES	YES	YES	YES	YES	YES	YES
ND7	326	YES	Yes	3	3	3	3	-1	-1	-1	-1	-1	-1	46118	56050	102168	2210	6655	8865	3263	11773	15036	YES	YES	YES	YES	YES	YES	YES	YES	YES
ND7	327	YES	Yes	3	3	3	3	3	3	3	1	1	1	46627	56321	102948	2288	6798	9086	3304	11838	15142	YES	YES	YES	YES	YES	YES	YES	YES	YES
ND7	330	YES	Yes	3	3	3	3	1	1	1	1	1	1	50408	55608	106016	2842	7946	10788	3997	13320	17317	YES	YES	YES	YES	YES	YES	YES	YES	YES
ND7	332	YES	Yes	-3	-3	-3	-3	-3	-3	-3	-3	-3	-3	50617	55627	106244	2993	8094	11087	4016	13153	17169	YES	YES	YES	YES	YES	YES	YES	YES	YES
ND7	333	YES	Yes	1	1	1	1	1	1	1	1	3	1	51011	55728	106739	3142	8348	11490	4121	13389	17510	YES	YES	YES	YES	YES	YES	YES	YES	YES
ND7	335	YES	Yes	3	3	3	3	1	1	1	1	1	1	47587	29865	77452	3460	9108	12568	4549	14269	18818	YES	YES	YES	YES	YES	YES	YES	YES	YES
ND7	336	YES	Yes	1	1	1	1	1	1	1	1	1	1	47357	31943	79300	3491	9096	12587	4543	14061	18604	YES	YES	YES	YES	YES	YES	YES	YES	YES
ND7	338	YES	Yes	6	6	6	6	2	2	2	2	1	1	46343	33337	79680	3543	9138	12681	4492	13502	17994	YES	YES	YES	YES	YES	YES	YES	YES	YES
ND7	340	YES	Yes	3	3	3	3	3	1	3	3	1	1	46302	33729	80031	3552	9126	12678	4444	13294	17738	YES	YES	YES	YES	YES	YES	YES	YES	YES
ND7	341	YES	Yes	1	1	1	1	1	2	1	1	1	1	46678	34022	80700	3575	9190	12765	4470	13339	17809	YES	YES	YES	YES	YES	YES	YES	YES	YES
ND7	342	YES	Yes	1	1	1	1	1	1	1	1	1	1	46870	34195	81065	3586	9229	12815	4485	13380	17865	YES	YES	YES	YES	YES	YES	YES	YES	YES
ND7	344	YES	Yes	3	3	3	3	2	2	2	1	1	1	47752	34451	82203	3616	9348	12964	4531	13513	18044	YES	YES	YES	YES	YES	YES	YES	YES	YES
ND7	345	YES	Yes	-2	-2	-2	-2	-2	-2	-2	-2	-2	-2	48029	34530	82559	3642	9405	13047	4574	13625	18199	YES	YES	YES	YES	YES	YES	YES	YES	YES
ND7	346	YES	Yes	5	5	5	5	1	1	1	2	2	2	48161	34678	82839	3653	9418	13071	4593	13629	18222	YES	YES	YES	YES	YES	YES	YES	YES	YES
ND7	347	YES	Yes	-2	-2	-2	-2	-2	-2	-2	-2	-2	-2	48261	34811	83072	3671	9433	13104	4598	13619	18217	YES	YES	YES	YES	YES	YES	YES	YES	YES
ND7	348	YES	Yes	-2	-2	-2	-2	-2	-2	-2	-3	-3	-3	48600	35010	83610	3693	9452	13145	4604	13636	18240	YES	YES	YES	YES	YES	YES	YES	YES	YES
ND7	350	YES	Yes	3	3	3	3	1	1	1	2	2	2	49189	35196	84385	3752	9530	13282	4626	13680	18306	YES	YES	YES	YES	YES	YES	YES	YES	YES
ND7	353	YES	Yes	1	1	1	1	2	2	2	1	1	1	53752	36470	90222	4047	9648	13695	4609	13353	17962	YES	YES	YES	YES	YES	YES	YES	YES	YES
ND7	355	YES	Yes	1	1	1	1	2	2	2	2	1	2	52880	34265	87145	4507	10186	14693	5115	14006	19121	YES	YES	YES	YES	YES	YES	YES	YES	YES
ND7	356	YES	Yes	4	4	4	4	1	1	1	1	1	1	52120	33876	85996	4534	10162	14696	5201	13943	19144	YES	YES	YES	YES	YES	YES	YES	YES	YES
ND7	357	YES	Yes	1	1	1	1	1	1	1	1	1	1	51749	33976	85725	4517	10103	14620	5155	13704	18859	YES	YES	YES	YES	YES	YES	YES	YES	YES
ND7	358	YES	Yes	1	1	1	1	1	1	1	1	1	1	52448	34293	86741	4539	10140	14679	5106	13601	18707	YES	YES	YES	YES	YES	YES	YES	YES	YES
ND7	360	YES	Yes	2	2	2	2	2	2	2	1	1	1	53595	34750	88345	4569	10289	14858	5117	13785	18902	YES	YES	YES	YES	YES	YES	YES	YES	YES
ND7	362	YES	Yes	2	2	2	2	2	2	2	1	1	1	54075	35167	89242	4614	10368	14982	5131	13935	19066	YES	YES	YES	YES	YES	YES	YES	YES	YES
ND7	365	YES	Yes	1	1	1	1	1	1	1	1	1	1	56358	36390	92748	4845	10839	15684	5202	14396	19598	YES	YES	YES	YES	YES	YES	YES	YES	YES
ND7	366	YES	Yes	1	1	1	1	1	1	1	1	1	1	52651	28149	80800	5007	11048	16055	5249	14510	19759	YES	YES	YES	YES	YES	YES	YES	YES	YES
ND7	368	YES	Yes	1	1	1	1	1	1	1	1	1	1	54302	27423	81725	5519	12252	17771	5508	15378	20886	YES	YES	YES	YES	YES	YES	YES	YES	YES
ND7	369	YES	Yes	1	1	1	1	1	1	1	1	1	1	55113	28145	83258	5857	12906	18763	5628	15726	21354	YES	YES	YES	YES	YES	YES	YES	YES	YES
ND7	373	YES	Yes	2	2	2	2	2	2	2	2	2	2	59898	31098	90996	6940	15232	22172	6041	17215	23256	YES	YES	YES	YES	YES	YES	YES	YES	YES
ND7	376	YES	Yes	3	3	3	3	3	3	3	1	6	1	64691	50740	115431	8000	15869	23869	6066	17269	23335	YES	YES	YES	YES	YES	YES	YES	YES	YES
ND7	377	YES	Yes	3	3	3	3	3	3	3	1	1	1	65933	51347	117280	8155	16028	24183	6106	17340	23446	YES	YES	YES	YES	YES	YES	YES	YES	YES
ND7	379	YES	Yes	2	2	2	2	2	2	2	2	2	2	65609	51752	117361	8268	16081	24349	6105	17277	23382	YES	YES	YES	YES	YES	YES	YES	YES	YES
ND7	380	YES	Yes	2	2	2	2	2	2	2	3	3	3	65133	52178	117311	8351	16083	24434	6066	17107	23173	YES	YES	YES	YES	YES	YES	YES	YES	YES
ND7	381	YES	Yes	-4	-4	-4	-4	-4	-4	-4	-5	-5	-5	65328	52586	117914	8464	16237	24701	6098	17234	23332	YES	YES	YES	YES	YES	YES	YES	YES	YES
ND7	383	YES	Yes	-5	-4	-4	-4	-5	-5	-5	-5	-5	-5	64759	52994	117753	8517	16246	24763	6106	17209	23315	YES	YES	YES	YES	YES	YES	YES	YES	YES
ND7	384	YES	Yes	1	1	1	1	1	1	1	-1	-1	-1	64344	52946	117290	8499	16221	24720	6104	17193	23297	YES	YES	YES	YES	YES	YES	YES	YES	YES
ND7	385	YES	Yes	1	1	1	1	1	1	1	1	1	1	64001	53064	117065	8518	16218	24736	6099	17190	23289	YES	YES	YES	YES	YES	YES	YES	YES	YES
ND7	386	YES	Yes	4	4	4	4	4	4	4	1	1	1	64003	53249	117252	8550	16219	24769	6080	17149	23229	YES	YES	YES	YES	YES	YES	YES	YES	YES
ND7	387	YES	Yes	1	1	1	1	1	1	1	3	1	1	63683	53649	117332	8572	16187	24759	6061	17053	23114	YES	YES	YES	YES	YES	YES	YES	YES	YES
ND7	388	YES	Yes	4	4	4	4	4	4	4	1	1	1	62090	53465	115555	8531	15900	24431	5966	16649	22615	YES	YES	YES	YES	YES	YES	YES	YES	YES
ND7	389	YES	Yes	2	2	2	2	2	2	2	4	1	1	61374	53709	115083	8594	15841	24435	5889	16391	22280	YES	YES	YES	YES	YES	YES	YES	YES	YES
ND7	390	YES	Yes	1	1	1	1	1	1	1	1	1	1	58921	53539	112460	8477	15327	23804	5670	15584	21254	YES	YES	YES	YES	YES	YES	YES	YES	YES
ND7	392	YES	Yes	2	2	2	2	2	2	2	1	1	1	57487	54075	111562	8491	15093	23584	5512	15044	20556	YES	YES	YES	YES	YES	YES	YES	YES	YES
ND7	393	YES	Yes	2	2	2	2	2	2	2	1	1	1	57383	59446	116829	8585	14982	23567	5403	14735	20138	YES	YES	YES	YES	YES	YES	YES	YES	YES
ND7	394	YES	Yes	5	5	5	5	5	5	5	3	1	1	57000	60464	117464	8568	14806	23374	5319	14430	19749	YES	YES	YES	YES	YES	YES	YES	YES	YES
ND7	395	YES	Yes	4	4	4	4	4	4	4	1	1	1	56889	61225	118114	8602	14769	23371	5230	14219	19449	YES	YES	YES	YES	YES	YES	YES	YES	YES
ND7	396	YES	Yes	1	1	1	1	1	1	1	1	1	1	57352	63081	120433	8749	14830	23579	5161	14122	19283	YES	YES	YES	YES	YES	YES	YES	YES	YES
ND7	399	YES	Yes	1	1	1	1	1	1	1	1	1	1	55979	62769	118748	8708	14436	23144	4932	13724	18656	YES	YES	YES	YES	YES	YES	YES	YES	YES
ND7	401	YES	Yes	1	1	1	1	1	1	1	1	1	1	53302	57511	110813	8740	14534	23274	4817	13703	18520	YES	YES	YES	YES	YES	YES	YES	YES	YES
ND7	404	YES	Yes	3	3	3	3	3	3	3	3	2	2	51777	57477	109254	8775	14563	23338	4670	13466	18136	YES	YES	YES	YES	YES	YES	YES	YES	YES
ND7	406	YES	Yes	-1	-1	-1	-1	-1	-1	-1	-1	-1	-1	51858	58011	109869	8902	14704	23606	4636	13398	18034	YES	YES	YES	YES	YES	YES	YES	YES	YES
ND7	408	YES	Yes	3	3	3	3	3	3	3	1	1	1	51332	58191	109523	9025	14830	23855	4624	13368	17992	YES	YES	YES	YES	YES	YES	YES	YES	YES
ND7	409	YES	Yes	5	5	5	5	5	5	5	1	1	1	51432	58710	110142	9166	14924	24090	4621	13357	17978	YES	YES	YES	YES	YES	YES	YES	YES	YES
ND7	412	YES	Yes	3	3	3	3	3	3	3	1	1	1	51194	63324	114518	10086	15267	25353	4458	12983	17441	YES	YES	YES	YES	YES	YES	YES	YES	YES
ND7	413	YES	Yes	3	3	3	3	3	3	3	3	1	3	50212	63475	113687	10223	15211	25434	4280	12517	16797	YES	YES	YES	YES	YES	YES	YES	YES	YES
ND7	416	YES	Yes	1	1	1	1	1	1	1	1	1	1	48601	64267	112868	10495	15052	25547	3700	10981	14681	YES	YES	YES	YES	YES	YES	YES	YES	YES
ND7	419	YES	Yes	1	1	1	1	1	1	1	1	1	1	48546	67892	116438	10756	15143	25899	3607	10794	14401	YES	YES	YES	YES	YES	YES	YES	YES	YES
ND7	420	YES	Yes	1	1	1	1	1	1	1	1	1	1	47572	67536	115108	10669	14887	25556	3418	10367	13785	YES	YES	YES	YES	YES	YES	YES	YES	YES
ND7	423	YES	Yes	3	3	3	3	3	3	3	1	1	1	43701	66965	110666	10585	14077	24662	2914	8995	11909	YES	YES	YES	YES	YES	YES	YES	YES	YES
ND7	424	YES	Yes	2	2	2	2	2	2	2	1	1	1	40471	66644	107115	10371	13481	23852	2662	8366	11028	YES	YES	YES	YES	YES	YES	YES	YES	YES
ND7	426	YES	Yes	3	3	3	3	3	3	3	1	1	1	35488	65453	100941	10024	12244	22268	2205	7345	9550	YES	YES	YES	YES	YES	YES	YES	YES	YES
ND7	427	YES	Yes	1	1	1	1	1	1	1	1	1	1	33813	65308	99121	10038	11845	21883	1994	6887	8881	YES	YES	YES	YES	YES	YES	YES	YES	YES
ND7	433	YES	Yes	1	1	1	1	1	1	1	1	1	1	31965	65117	97082	10454	12290	22744	1858	6592	8450	YES	YES	YES	YES	YES	YES	YES	YES	YES
ND7	434	YES	Yes	7	7	7	7	7	7	7	1	1	1	32126	65658	97784	10742	12644	23386	1924	6663	8587	YES	YES	YES	YES	YES	YES	YES	YES	YES
ND7	435	YES	Yes	2	2	2	2	2	2	2	1	1	1	32535	71374	103909	11532	13658	25190	2084	7065	9149	YES	YES	YES	YES	YES	YES	YES	YES	YES
ND7	437	YES	Yes	7	7	7	7	7	7	7	1	1	1	25561	50830	76391	12311	15201	27512	2346	7680	10026	YES	YES	YES	YES	YES	YES	YES	YES	YES
ND7	438	YES	Yes	5	5	5	5	5	5	5	4	4	4	23431	50444	73875	12496	14637	27133	2097	6242	8339	YES	YES	YES	YES	YES	YES	YES	YES	YES
ND7	439	YES	Yes	-5	-5	-5	-5	-5	-5	-5	-5	-5	-5	23155	50293	73448	12998	14845	27843	2149	6066	8215	YES	YES	YES	YES	YES	YES	YES	YES	YES
ND7	440	YES	Yes	4	4	4	4	4	4	4	1	5	5	24378	52193	76571	15283	16940	32223	2579	6666	9245	YES	YES	YES	YES	YES	YES	YES	YES	YES
ND7	441	YES	Yes	3	3	3	3	3	3	3	1	1	1	25468	53035	78503	16913	18163	35076	2930	7178	10108	YES	YES	YES	YES	YES	YES	YES	YES	YES
ND7	442	YES	Yes	3	3	3	3	3	3	3	1	1	1	25697	54260	79957	17856	18868	36724	3080	7376	10456	YES	YES	YES	YES	YES	YES	YES	YES	YES
ND7	443	YES	Yes	3	3	3	3	3	3	3	1	1	1	24893	58633	83526	18497	19200	37697	3071	7201	10272	YES	YES	YES	YES	YES	YES	YES	YES	YES
ND7	444	YES	Yes	-2	-2	-2	-2	-2	-2	-2	-2	-2	-2	24437	59070	83507	18949	19500	38449	3069	7137	10206	YES	YES	YES	YES	YES	YES	YES	YES	YES
ND7	445	YES	Yes	2	2	2	2	2	2	2	1	2	1	24805	60199	85004	19682	20164	39846	3100	7174	10274	YES	YES	YES	YES	YES	YES	YES	YES	YES
ND7	446	YES	Yes	3	3	3	3	3	3	3	1	1	1	25343	60829	86172	20054	20511	40565	3142	7237	10379	YES	YES	YES	YES	YES	YES	YES	YES	YES
ND7	447	YES	Yes	1	1	1	1	1	1	1	2	2	2	26076	61670	87746	20563	20957	41520	3216	7397	10613	YES	YES	YES	YES	YES	YES	YES	YES	YES
ND7	448	YES	Yes	2	2	2	2	2	2	2	1	1	1	26453	61987	88440	21034	21461	42495	3314	7604	10918	YES	YES	YES	YES	YES	YES	YES	YES	YES
ND7	449	YES	Yes	1	1	1	1	1	1	1	1	1	1	26584	62197	88781	21422	21786	43208	3358	7720	11078	YES	YES	YES	YES	YES	YES	YES	YES	YES
ND7	451	YES	Yes	1	1	1	1	1	1	1	1	1	1	25726	55809	81535	21762	22158	43920	3423	7799	11222	YES	YES	YES	YES	YES	YES	YES	YES	YES
ND7	452	YES	Yes	2	2	2	2	2	2	2	1	1	1	26199	56494	82693	22304	22673	44977	3511	7918	11429	YES	YES	YES	YES	YES	YES	YES	YES	YES
ND7	456	YES	Yes	2	2	2	2	2	2	2	3	3	3	30173	61478	91651	26095	26610	52705	3953	8778	12731	YES	YES	YES	YES	YES	YES	YES	YES	YES
ND7	457	YES	Yes	-4	-4	-4	-4	-4	-4	-4	-4	-4	-4	31422	66595	98017	27013	27775	54788	4005	8962	12967	YES	YES	YES	YES	YES	YES	YES	YES	YES
ND7	463	YES	Yes	2	2	2	2	2	2	2	2	1	1	32934	71793	104727	33585	34123	67708	4120	9184	13304	YES	YES	YES	YES	YES	YES	YES	YES	YES
ND7	464	YES	Yes	2	2	2	2	2	2	2	2	2	2	33381	72177	105558	34538	34973	69511	4130	9204	13334	YES	YES	YES	YES	YES	YES	YES	YES	YES
ND7	465	YES	Yes	1	1	1	1	1	1	1	1	1	1	33396	72565	105961	35459	35983	71442	4130	9165	13295	YES	YES	YES	YES	YES	YES	YES	YES	YES
ND7	466	YES	Yes	2	2	2	2	2	2	2	1	1	1	33843	72669	106512	36556	37238	73794	4145	9204	13349	YES	YES	YES	YES	YES	YES	YES	YES	YES
ND7	467	YES	Yes	4	4	4	4	1	1	1	1	1	1	34223	73271	107494	37561	38611	76172	4169	9282	13451	YES	YES	YES	YES	YES	YES	YES	YES	YES
ND7	468	YES	Yes	1	1	1	1	1	1	1	1	1	1	35466	75078	110544	38605	39915	78520	4193	9359	13552	YES	YES	YES	YES	YES	YES	YES	YES	YES
ND7	470	YES	Yes	3	2	2	2	2	2	2	1	1	1	41874	83151	125025	41919	43613	85532	4226	9403	13629	YES	YES	YES	YES	YES	YES	YES	YES	YES
ND7	471	YES	Yes	1	1	1	1	2	2	2	1	1	1	46902	90195	137097	47603	51267	98870	4372	9618	13990	YES	YES	YES	YES	YES	YES	YES	YES	YES
ND7	473	YES	Yes	1	1	1	1	1	1	1	1	1	1	52270	89110	141380	76345	90443	166788	5310	11290	16600	YES	YES	YES	YES	YES	YES	YES	YES	YES
ND7	474	YES	Yes	2	2	2	2	2	1	1	1	1	1	57869	92216	150085	108672	132821	241493	6339	13147	19486	YES	YES	YES	YES	YES	YES	YES	YES	YES
ND7	475	YES	Yes	2	2	2	2	2	2	2	1	1	1	76738	100092	176830	163661	209186	372847	8285	17471	25756	YES	YES	YES	YES	YES	YES	YES	YES	YES
ND7	476	YES	Yes	3	3	3	3	3	3	3	1	1	1	83800	116412	200212	190047	242454	432501	9173	20005	29178	YES	YES	YES	YES	YES	YES	YES	YES	YES
ND7	482	YES	Yes	1	1	1	1	1	1	1	1	1	1	93011	118878	211889	251731	292750	544481	9846	20666	30512	YES	YES	YES	YES	YES	YES	YES	YES	YES
ND7	483	YES	Yes	1	1	1	1	1	1	1	1	1	1	94126	119388	213514	255993	296255	552248	9887	20701	30588	YES	YES	YES	YES	YES	YES	YES	YES	YES
ND7	484	YES	Yes	-1	-1	-1	-1	-1	-1	-1	-1	-1	-1	95767	120841	216608	262153	301530	563683	9926	20740	30666	YES	YES	YES	YES	YES	YES	YES	YES	YES
ND7	486	YES	Yes	3	3	3	3	3	3	3	3	3	3	99306	122976	222282	268146	306612	574758	10113	21053	31166	YES	YES	YES	YES	YES	YES	YES	YES	YES
ND7	488	YES	Yes	-1	-1	-1	-1	-1	-1	-1	-3	-3	-3	102657	124115	226772	274158	310906	585064	10271	21159	31430	YES	YES	YES	YES	YES	YES	YES	YES	YES
ND7	490	YES	Yes	2	2	2	2	2	2	2	2	2	2	103131	125008	228139	276918	314226	591144	10534	21464	31998	YES	YES	YES	YES	YES	YES	YES	YES	YES
ND7	504	YES	Yes	1	1	1	1	1	1	1	1	1	1	114186	129693	243879	307561	337379	644940	11315	22615	33930	YES	YES	YES	YES	YES	YES	YES	YES	YES
ND7	506	YES	Yes	-3	-3	-3	-3	-3	-3	-3	-3	-3	-3	109778	120000	229778	307602	336965	644567	11370	22650	34020	YES	YES	YES	YES	YES	YES	YES	YES	YES
ND7	507	YES	Yes	1	1	1	1	1	1	1	1	1	1	108727	118897	227624	307875	337285	645160	11522	22802	34324	YES	YES	YES	YES	YES	YES	YES	YES	YES
ND7	508	YES	Yes	2	2	2	2	2	2	2	2	2	2	108727	119090	227817	308102	337471	645573	11638	22933	34571	YES	YES	YES	YES	YES	YES	YES	YES	YES
ND7	509	YES	Yes	3	3	3	3	3	3	3	1	1	1	108530	119265	227795	308910	338148	647058	11730	23006	34736	YES	YES	YES	YES	YES	YES	YES	YES	YES
ND7	510	YES	Yes	2	2	2	2	2	2	2	2	2	2	108298	119672	227970	310824	339670	650494	11654	22798	34452	YES	YES	YES	YES	YES	YES	YES	YES	YES
ND7	511	YES	Yes	2	2	2	2	2	2	2	1	1	1	108336	120141	228477	313645	341763	655408	11451	22287	33738	YES	YES	YES	YES	YES	YES	YES	YES	YES
ND7	512	YES	Yes	-4	-4	-4	-4	-4	-4	-4	-5	-5	-5	108728	121150	229878	317990	345798	663788	11474	22250	33724	YES	YES	YES	YES	YES	YES	YES	YES	YES
ND7	513	YES	Yes	5	5	5	5	5	5	5	4	4	4	109600	121875	231475	319271	346575	665846	11649	22331	33980	YES	YES	YES	YES	YES	YES	YES	YES	YES
ND7	514	YES	Yes	1	1	1	1	1	1	1	1	1	1	109989	123316	233305	321312	348394	669706	11753	22369	34122	YES	YES	YES	YES	YES	YES	YES	YES	YES
ND7	515	YES	Yes	2	2	2	2	2	2	2	2	2	2	109380	122734	232114	322063	348747	670810	11897	22337	34234	YES	YES	YES	YES	YES	YES	YES	YES	YES
ND7	517	YES	Yes	3	3	3	3	3	3	3	1	1	1	98811	109946	208757	319470	345382	664852	11631	21412	33043	YES	YES	YES	YES	YES	YES	YES	YES	YES
ND7	518	YES	Yes	1	1	1	1	1	1	1	2	2	2	98425	111503	209928	321293	347139	668432	11506	21059	32565	YES	YES	YES	YES	YES	YES	YES	YES	YES
ND7	519	YES	Yes	2	2	2	2	2	2	2	2	2	2	99817	119249	219066	328696	353543	682239	11510	20963	32473	YES	YES	YES	YES	YES	YES	YES	YES	YES
ND7	522	YES	Yes	3	3	3	3	3	3	3	3	3	3	104924	175226	280150	362563	388589	751152	11899	21454	33353	YES	YES	YES	YES	YES	YES	YES	YES	YES
ND7	525	YES	Yes	3	3	3	3	3	3	3	1	1	1	111137	200743	311880	371658	397941	769599	12654	21918	34572	YES	YES	YES	YES	YES	YES	YES	YES	YES
ND7	528	YES	Yes	2	2	2	2	2	2	2	1	1	1	117438	224236	341674	377706	404651	782357	15673	25327	41000	YES	YES	YES	YES	YES	YES	YES	YES	YES
ND7	529	YES	Yes	1	1	1	1	1	1	1	3	3	3	118408	225544	343952	379010	405300	784310	16644	26210	42854	YES	YES	YES	YES	YES	YES	YES	YES	YES
ND7	534	YES	Yes	6	6	6	6	6	6	6	2	2	2	101003	207306	308309	342280	360292	702572	18829	27469	46298	YES	YES	YES	YES	YES	YES	YES	YES	YES
ND7	537	YES	Yes	-1	-1	-1	-1	-1	-1	-1	-2	-2	-2	102149	208986	311135	343802	361314	705116	19284	27414	46698	YES	YES	YES	YES	YES	YES	YES	YES	YES
ND7	539	YES	Yes	3	3	3	3	3	3	3	3	3	3	103575	209916	313491	346777	362775	709552	19769	27624	47393	YES	YES	YES	YES	YES	YES	YES	YES	YES
ND7	540	YES	Yes	2	2	2	2	2	2	2	3	3	3	104121	210398	314519	348584	363781	712365	19948	27625	47573	YES	YES	YES	YES	YES	YES	YES	YES	YES
ND7	543	YES	Yes	1	1	1	1	1	1	1	2	2	2	86278	189839	276117	304184	306677	610861	21133	27301	48434	YES	YES	YES	YES	YES	YES	YES	YES	YES
ND7	544	YES	Yes	3	3	3	3	3	3	3	3	3	3	83280	187201	270481	294704	296451	591155	23115	29456	52571	YES	YES	YES	YES	YES	YES	YES	YES	YES
ND7	545	YES	Yes	3	3	3	3	3	3	3	1	1	1	81388	186870	268258	294402	296197	590599	25393	30457	55850	YES	YES	YES	YES	YES	YES	YES	YES	YES
ND7	548	YES	Yes	1	1	1	1	1	1	1	1	1	1	78546	186079	264625	277114	279323	556437	25031	28645	53676	YES	YES	YES	YES	YES	YES	YES	YES	YES
ND7	550	YES	Yes	6	6	6	6	6	6	6	1	1	1	65165	150985	216150	138559	136829	275388	24890	28322	53212	YES	YES	YES	YES	YES	YES	YES	YES	YES
ND7	551	YES	Yes	2	2	2	2	2	2	2	2	2	2	64702	150787	215489	138048	136362	274410	24820	28136	52956	YES	YES	YES	YES	YES	YES	YES	YES	YES
ND7	554	YES	Yes	1	1	1	1	1	1	1	1	1	1	63965	150449	214414	135258	133173	268431	24657	27847	52504	YES	YES	YES	YES	YES	YES	YES	YES	YES
ND7	556	YES	Yes	3	3	3	3	3	3	3	3	3	3	62679	148889	211568	130136	128484	258620	24664	27787	52451	YES	YES	YES	YES	YES	YES	YES	YES	YES
ND7	558	YES	Yes	2	2	2	2	2	2	2	2	2	2	60734	148619	209353	129102	127340	256442	24154	26609	50763	YES	YES	YES	YES	YES	YES	YES	YES	YES
ND7	560	YES	Yes	-3	-3	-3	-3	-3	-3	-3	-3	-3	-3	60108	148327	208435	128124	126059	254183	23979	26243	50222	YES	YES	YES	YES	YES	YES	YES	YES	YES
ND7	561	YES	Yes	-1	-1	-1	-1	-1	-1	-1	-1	-1	-1	58618	147361	205979	124409	122317	246726	23805	26047	49852	YES	YES	YES	YES	YES	YES	YES	YES	YES
ND7	562	YES	Yes	4	4	4	4	4	4	4	4	4	4	58242	146945	205187	122847	120860	243707	23721	25955	49676	YES	YES	YES	YES	YES	YES	YES	YES	YES
ND7	565	YES	Yes	1	1	1	1	1	1	1	1	1	1	57652	146616	204268	121018	119080	240098	23557	25728	49285	YES	YES	YES	YES	YES	YES	YES	YES	YES
ND7	567	YES	Yes	1	1	1	1	1	1	1	1	1	1	57181	146371	203552	119873	117926	237799	23440	25580	49020	YES	YES	YES	YES	YES	YES	YES	YES	YES
ND7	568	YES	Yes	2	2	2	2	2	2	2	2	2	2	57051	146334	203385	119572	117664	237236	23350	25510	48860	YES	YES	YES	YES	YES	YES	YES	YES	YES
ND7	570	YES	Yes	1	1	1	1	1	1	1	1	1	1	56840	145854	202694	118561	116806	235367	23238	25511	48749	YES	YES	YES	YES	YES	YES	YES	YES	YES
ND7	571	YES	Yes	2	2	2	2	2	2	2	2	2	2	56516	145312	201828	117499	115848	233347	23071	25354	48425	YES	YES	YES	YES	YES	YES	YES	YES	YES
ND7	572	YES	Yes	5	5	5	5	5	5	5	5	2	5	56517	145203	201720	117056	115622	232678	22840	25060	47900	YES	YES	YES	YES	YES	YES	YES	YES	YES
ND7	575	YES	Yes	1	1	1	1	1	1	1	1	1	1	55281	144345	199626	114019	112959	226978	22259	24008	46267	YES	YES	YES	YES	YES	YES	YES	YES	YES
ND7	583	YES	Yes	2	2	2	2	2	2	2	3	3	3	52512	140346	192858	100295	100089	200384	20067	21617	41684	YES	YES	YES	YES	YES	YES	YES	YES	YES
ND7	584		Yes	-1	-1	-1	-1	-1	-1	-1	1	1	1	51676	138186	189862	98707	98024	196731	19816	21376	41192	YES	YES	YES	YES	YES	YES	YES	YES	YES
ND7	585		Yes	4	4	4	4	4	4	4	3	1	3	51432	137863	189295	98290	97565	195855	19621	21202	40823	YES	YES	YES	YES	YES	YES	YES	YES	YES
ND7	586		Yes	1	1	1	1	1	1	1	5	5	5	51281	137697	188978	98056	97315	195371	19535	21076	40611	YES	YES	YES	YES	YES	YES	YES	YES	YES
ND7	587		Yes	1	1	1	1	1	1	1	3	3	3	50757	136905	187662	97620	96901	194521	19395	20935	40330	YES	YES	YES	YES	YES	YES	YES	YES	YES
ND7	588		Yes	1	1	1	1	1	1	1	1	1	1	49512	136095	185607	96764	96126	192890	19051	20480	39531	YES	YES	YES	YES	YES	YES	YES	YES	YES
ND7	589		Yes	-2	-2	-2	-2	-2	-2	-2	-2	5	-2	48917	135216	184133	96342	95759	192101	18807	20147	38954	YES	YES	YES	YES	YES	YES	YES	YES	YES
ND7	590		Yes	-6	-5	-5	-5	-6	-6	-6	-4	-4	-4	44944	125638	170582	89001	90431	179432	18461	19798	38259	YES	YES	YES	YES	YES	YES	YES	YES	YES
ND7	594		Yes	1	1	1	1	1	1	1	1	1	1	20863	45515	66378	26182	24837	51019	17907	19231	37138	YES	YES	YES	YES	YES	YES	YES	YES	YES
ND8	19		Yes	2	1	1	1	2	1	1	1	1	1	32066	11786	43852	3833	5169	9002	3979	6019	9998	YES	YES	YES	YES	YES	YES	YES	YES	YES
ND8	20		Yes	7	1	1	1	1	1	1	1	1	1	34301	12791	47092	3939	5436	9375	4096	6365	10461	YES	YES	YES	YES	YES	YES	YES	YES	YES
ND8	21		Yes	7	1	1	1	3	1	1	1	1	1	37924	14325	52249	4139	5947	10086	4268	7203	11471	YES	YES	YES	YES	YES	YES	YES	YES	YES
ND8	22		Yes	5	1	1	1	1	1	1	1	1	1	42816	16484	59300	4456	6740	11196	4591	8366	12957	YES	YES	YES	YES	YES	YES	YES	YES	YES
ND8	23		Yes	1	1	1	1	1	1	1	1	1	1	48082	18766	66848	5440	8108	13548	5625	9810	15435	YES	YES	YES	YES	YES	YES	YES	YES	YES
ND8	24	YES	Yes	1	1	1	1	1	1	1	1	1	1	51103	19899	71002	6870	9943	16813	7266	11901	19167	YES	YES	YES	YES	YES	YES	YES	YES	YES
ND8	25	YES	Yes	9	1	9	9	2	1	2	1	1	1	52675	20628	73303	7846	10837	18683	8377	12992	21369	YES	YES	YES	YES	YES	YES	YES	YES	YES
ND8	27	YES	Yes	6	1	6	6	2	2	2	1	1	1	54489	22085	76574	8873	11575	20448	9326	13797	23123	YES	YES	YES	YES	YES	YES	YES	YES	YES
ND8	28	YES	Yes	7	-3	7	-3	-3	-3	-3	-5	-5	-5	54967	22681	77648	8989	11649	20638	9367	13826	23193	YES	YES	YES	YES	YES	YES	YES	YES	YES
ND8	29	YES	Yes	3	3	3	3	3	3	3	1	2	1	55912	24710	80622	9382	11950	21332	9451	13920	23371	YES	YES	YES	YES	YES	YES	YES	YES	YES
ND8	30	YES	Yes	5	5	5	5	5	5	5	1	1	1	57221	25498	82719	9547	12146	21693	9521	14067	23588	YES	YES	YES	YES	YES	YES	YES	YES	YES
ND8	31	YES	Yes	1	1	1	1	1	1	1	1	1	1	60660	27264	87924	9972	12572	22544	9750	14422	24172	YES	YES	YES	YES	YES	YES	YES	YES	YES
ND8	32	YES	Yes	1	1	1	1	1	1	1	1	1	1	66256	29744	96000	10634	13461	24095	10176	15193	25369	YES	YES	YES	YES	YES	YES	YES	YES	YES
ND8	33	YES	Yes	1	1	1	1	1	1	1	1	1	1	72885	31660	104545	11524	14312	25836	10748	16035	26783	YES	YES	YES	YES	YES	YES	YES	YES	YES
ND8	34	YES	Yes	3	-1	3	3	-1	-1	-1	-1	-1	-1	78498	33540	112038	12027	14754	26781	11021	16393	27414	YES	YES	YES	YES	YES	YES	YES	YES	YES
ND8	35	YES	Yes	3	3	3	3	3	3	3	1	1	1	84915	36695	121610	12919	15539	28458	11503	17065	28568	YES	YES	YES	YES	YES	YES	YES	YES	YES
ND8	36	YES	Yes	2	2	2	2	2	2	2	1	1	1	87004	38973	125977	13180	15757	28937	11598	17181	28779	YES	YES	YES	YES	YES	YES	YES	YES	YES
ND8	37	YES	Yes	1	1	1	1	1	1	1	1	1	1	88261	41415	129676	13395	15938	29333	11646	17297	28943	YES	YES	YES	YES	YES	YES	YES	YES	YES
ND8	38	YES	Yes	2	2	2	2	2	2	2	2	2	2	90188	42969	133157	13651	16126	29777	11698	17384	29082	YES	YES	YES	YES	YES	YES	YES	YES	YES
ND8	39	YES	Yes	-4	-4	-4	-4	-4	-4	-4	-4	-4	-4	92118	44989	137107	13899	16375	30274	11772	17513	29285	YES	YES	YES	YES	YES	YES	YES	YES	YES
ND8	40	YES	Yes	1	1	1	1	1	1	1	1	1	1	93263	49274	142537	14607	16861	31468	11792	17541	29333	YES	YES	YES	YES	YES	YES	YES	YES	YES
ND8	41	YES	Yes	-1	-1	-1	-1	-1	-1	-1	-4	-4	-4	93795	51052	144847	14822	17048	31870	11855	17640	29495	YES	YES	YES	YES	YES	YES	YES	YES	YES
ND8	42	YES	Yes	3	3	3	3	3	3	3	2	2	2	95617	58827	154444	15620	17638	33258	11900	17754	29654	YES	YES	YES	YES	YES	YES	YES	YES	YES
ND8	43	YES	Yes	-3	-3	-3	-3	-3	-3	-3	-3	-3	-3	96831	61650	158481	15978	17849	33827	11915	17798	29713	YES	YES	YES	YES	YES	YES	YES	YES	YES
ND8	47	YES	Yes	2	2	2	2	2	2	2	2	2	2	103763	69919	173682	18183	19392	37575	12041	18121	30162	YES	YES	YES	YES	YES	YES	YES	YES	YES
ND8	50	YES	Yes	2	2	2	2	2	2	2	2	1	1	110467	86096	196563	20021	20624	40645	12149	18483	30632	YES	YES	YES	YES	YES	YES	YES	YES	YES
ND8	55	YES	Yes	2	2	2	2	2	2	2	2	2	2	120534	94840	215374	22794	22883	45677	12282	19176	31458	YES	YES	YES	YES	YES	YES	YES	YES	YES
ND8	56	YES	Yes	2	2	2	2	2	2	2	2	2	2	123672	97194	220866	23762	23690	47452	12343	19325	31668	YES	YES	YES	YES	YES	YES	YES	YES	YES
ND8	58	YES	Yes	3	3	3	3	1	1	1	1	1	1	136116	107389	243505	27534	26820	54354	12481	19863	32344	YES	YES	YES	YES	YES	YES	YES	YES	YES
ND8	59	YES	Yes	2	2	2	2	1	1	1	2	2	2	148533	111606	260139	31531	31051	62582	12933	21409	34342	YES	YES	YES	YES	YES	YES	YES	YES	YES
ND8	61	YES	Yes	2	2	2	2	2	1	2	2	1	1	162829	115518	278347	35578	33506	69084	13122	22144	35266	YES	YES	YES	YES	YES	YES	YES	YES	YES
ND8	63	YES	Yes	1	1	1	1	1	1	1	1	1	1	187587	120354	307941	39400	37516	76916	13737	25232	38969	YES	YES	YES	YES	YES	YES	YES	YES	YES
ND8	70	YES	Yes	6	6	6	6	2	2	2	6	6	6	197672	125814	323486	41720	38746	80466	13569	25108	38677	YES	YES	YES	YES	YES	YES	YES	YES	YES
ND8	73	YES	Yes	1	1	1	1	-2	-2	-2	-4	-4	-4	204702	132777	337479	43485	40279	83764	13975	26831	40806	YES	YES	YES	YES	YES	YES	YES	YES	YES
ND8	74	YES	Yes	-3	-3	-3	-3	-4	-4	-4	-5	-5	-5	208730	135297	344027	44143	40657	84800	13989	26949	40938	YES	YES	YES	YES	YES	YES	YES	YES	YES
ND8	76	YES	Yes	1	1	1	1	1	1	1	1	1	1	221167	142973	364140	45494	41384	86878	13932	26957	40889	YES	YES	YES	YES	YES	YES	YES	YES	YES
ND8	77	YES	Yes	1	1	1	1	4	4	4	1	1	1	225843	143917	369760	45994	41676	87670	13932	27225	41157	YES	YES	YES	YES	YES	YES	YES	YES	YES
ND8	79	YES	Yes	3	3	3	3	2	2	2	1	1	1	222931	139500	362431	46604	41964	88568	13802	27697	41499	YES	YES	YES	YES	YES	YES	YES	YES	YES
ND8	85	YES	Yes	2	2	2	2	3	3	3	1	1	1	231629	144236	375865	49431	44337	93768	13925	31117	45042	YES	YES	YES	YES	YES	YES	YES	YES	YES
ND8	86	YES	Yes	1	1	1	1	1	1	1	1	1	1	233954	145332	379286	50339	45237	95576	14228	32389	46617	YES	YES	YES	YES	YES	YES	YES	YES	YES
ND8	87	YES	Yes	2	2	2	2	1	1	1	1	1	1	233504	145663	379167	50766	45380	96146	14015	32283	46298	YES	YES	YES	YES	YES	YES	YES	YES	YES
ND8	89	YES	Yes	2	2	2	2	2	2	2	1	1	1	236054	147849	383903	51946	45747	97693	13254	31882	45136	YES	YES	YES	YES	YES	YES	YES	YES	YES
ND8	90	YES	Yes	1	1	1	1	3	3	3	1	1	1	237206	148523	385729	52343	45871	98214	13100	31706	44806	YES	YES	YES	YES	YES	YES	YES	YES	YES
ND8	92	YES	Yes	3	3	3	3	1	1	1	1	1	1	239637	149136	388773	53627	46620	100247	13167	32160	45327	YES	YES	YES	YES	YES	YES	YES	YES	YES
ND8	93	YES	Yes	1	1	1	1	2	2	2	2	1	1	240065	149510	389575	53717	46670	100387	13021	32300	45321	YES	YES	YES	YES	YES	YES	YES	YES	YES
ND8	94	YES	Yes	1	1	1	1	1	1	1	2	1	1	237963	148982	386945	53444	46309	99753	12461	31766	44227	YES	YES	YES	YES	YES	YES	YES	YES	YES
ND8	96	YES	Yes	3	3	3	3	3	3	3	3	3	3	235437	148473	383910	53322	46106	99428	11914	31318	43232	YES	YES	YES	YES	YES	YES	YES	YES	YES
ND8	98	YES	Yes	3	3	3	3	3	3	3	1	1	1	236018	149737	385755	53568	46238	99806	11819	31356	43175	YES	YES	YES	YES	YES	YES	YES	YES	YES
ND8	102	YES	Yes	1	1	1	1	1	1	1	3	3	3	236554	154247	390801	53771	46817	100588	11989	32650	44639	YES	YES	YES	YES	YES	YES	YES	YES	YES
ND8	103	YES	Yes	-4	-4	-4	-4	-4	-4	-4	-4	-4	-4	233119	153414	386533	52228	46040	98268	11983	32774	44757	YES	YES	YES	YES	YES	YES	YES	YES	YES
ND8	104	YES	Yes	3	3	3	3	3	3	3	1	1	1	234403	154560	388963	52606	46500	99106	12224	33530	45754	YES	YES	YES	YES	YES	YES	YES	YES	YES
ND8	108	YES	Yes	2	2	2	2	2	2	2	1	1	1	235907	159265	395172	53142	46912	100054	12186	34113	46299	YES	YES	YES	YES	YES	YES	YES	YES	YES
ND8	111	YES	Yes	1	1	1	1	1	1	1	4	4	4	221272	153291	374563	51732	45864	97596	11290	33329	44619	YES	YES	YES	YES	YES	YES	YES	YES	YES
ND8	112	YES	Yes	-3	-3	-3	-3	-3	-3	-3	-5	-5	-5	220489	153497	373986	51562	45818	97380	11252	33360	44612	YES	YES	YES	YES	YES	YES	YES	YES	YES
ND8	114	YES	Yes	1	1	1	1	1	1	1	1	1	1	216889	152663	369552	50860	45707	96567	11211	33452	44663	YES	YES	YES	YES	YES	YES	YES	YES	YES
ND8	115	YES	Yes	2	2	2	2	2	2	2	2	1	1	216520	155319	371839	50904	45922	96826	11165	33690	44855	YES	YES	YES	YES	YES	YES	YES	YES	YES
ND8	118	YES	Yes	1	1	1	1	1	1	1	1	1	1	204090	154762	358852	49615	45778	95393	11355	34801	46156	YES	YES	YES	YES	YES	YES	YES	YES	YES
ND8	122	YES	Yes	4	4	4	4	4	4	4	1	1	1	206796	147116	353912	52438	57117	109555	21087	53762	74849	YES	YES	YES	YES	YES	YES	YES	YES	YES
ND8	124	YES	Yes	1	1	1	1	1	1	1	1	1	1	211101	158120	369221	57286	61292	118578	23833	55745	79578	YES	YES	YES	YES	YES	YES	YES	YES	YES
ND8	126	YES	Yes	1	1	1	1	1	1	1	1	1	1	179897	130551	310448	47563	54055	101618	24058	55708	79766	YES	YES	YES	YES	YES	YES	YES	YES	YES
ND8	128	YES	Yes	-2	-2	-2	-2	-2	-2	-2	-3	-3	-3	178902	132879	311781	46685	53952	100637	24271	55933	80204	YES	YES	YES	YES	YES	YES	YES	YES	YES
ND8	129	YES	Yes	-1	-1	-1	-1	-1	-1	-1	-1	-1	-1	179506	133937	313443	47396	54950	102346	24452	56238	80690	YES	YES	YES	YES	YES	YES	YES	YES	YES
ND8	130	YES	Yes	4	4	4	4	4	4	4	1	1	1	181430	135105	316535	48324	56090	104414	24709	56644	81353	YES	YES	YES	YES	YES	YES	YES	YES	YES
ND8	135	YES	Yes	2	2	2	2	2	2	2	2	2	2	174932	144566	319498	53549	61543	115092	25875	57873	83748	YES	YES	YES	YES	YES	YES	YES	YES	YES
ND8	137	YES	Yes	3	3	3	3	3	3	3	3	3	3	179867	176394	356261	55176	62983	118159	25968	57882	83850	YES	YES	YES	YES	YES	YES	YES	YES	YES
ND8	140	YES	Yes	2	2	2	2	2	2	2	2	2	2	183304	181658	364962	58276	65344	123620	26271	58124	84395	YES	YES	YES	YES	YES	YES	YES	YES	YES
ND8	143	YES	Yes	2	2	2	2	2	2	2	2	2	2	183885	185540	369425	60210	67278	127488	26319	58037	84356	YES	YES	YES	YES	YES	YES	YES	YES	YES
ND8	144	YES	Yes	-1	-1	-1	-1	-1	-1	-1	-2	-2	-2	186163	187158	373321	61269	68298	129567	26333	58095	84428	YES	YES	YES	YES	YES	YES	YES	YES	YES
ND8	145	YES	Yes	-2	-2	-2	-2	-2	-2	-2	-2	-2	-2	186279	187682	373961	62020	69052	131072	26319	58026	84345	YES	YES	YES	YES	YES	YES	YES	YES	YES
ND8	146	YES	Yes	-2	-2	-2	-2	-2	-2	-2	-2	-1	-1	186927	189066	375993	63086	70263	133349	26321	58001	84322	YES	YES	YES	YES	YES	YES	YES	YES	YES
ND8	148	YES	Yes	2	2	2	2	2	2	2	2	2	2	183376	185903	369279	64090	71646	135736	26299	57905	84204	YES	YES	YES	YES	YES	YES	YES	YES	YES
ND8	149	YES	Yes	1	1	1	1	1	1	1	1	1	1	184619	186933	371552	65801	73231	139032	26334	57930	84264	YES	YES	YES	YES	YES	YES	YES	YES	YES
ND8	150	YES	Yes	3	3	3	3	3	3	3	3	1	1	189436	188810	378246	68453	75182	143635	26402	58165	84567	YES	YES	YES	YES	YES	YES	YES	YES	YES
ND8	151	YES	Yes	2	2	2	2	2	2	2	2	1	1	194746	193672	388418	73054	78921	151975	26606	58456	85062	YES	YES	YES	YES	YES	YES	YES	YES	YES
ND8	152	YES	Yes	1	1	1	1	1	1	1	1	1	1	201065	198037	399102	79896	84494	164390	27095	58974	86069	YES	YES	YES	YES	YES	YES	YES	YES	YES
ND8	154	YES	Yes	5	5	5	5	5	5	5	1	1	1	193739	190509	384248	92032	97326	189358	27280	58670	85950	YES	YES	YES	YES	YES	YES	YES	YES	YES
ND8	155	YES	Yes	1	1	1	1	1	1	1	1	1	1	209007	227499	436506	104182	114228	218410	27947	60802	88749	YES	YES	YES	YES	YES	YES	YES	YES	YES
ND8	156	YES	Yes	1	1	1	1	1	1	1	1	2	1	209916	229797	439713	108860	117131	225991	27586	59198	86784	YES	YES	YES	YES	YES	YES	YES	YES	YES
ND8	159	YES	Yes	1	1	1	1	1	1	1	1	1	1	208358	235388	443746	118321	122419	240740	27026	56547	83573	YES	YES	YES	YES	YES	YES	YES	YES	YES
ND8	160	YES	Yes	3	3	3	3	3	3	3	1	1	1	209425	252317	461742	120191	123264	243455	26912	56179	83091	YES	YES	YES	YES	YES	YES	YES	YES	YES
ND8	170	YES	Yes	-4	-4	-4	-4	-4	-4	-4	1	1	1	210816	429676	640492	136327	130732	267059	26345	53974	80319	YES	YES	YES	YES	YES	YES	YES	YES	YES
ND8	174	YES	Yes	2	2	2	2	2	2	2	2	2	2	210241	433299	643540	144210	135595	279805	26239	53735	79974	YES	YES	YES	YES	YES	YES	YES	YES	YES
ND8	181	YES	Yes	2	2	2	2	2	2	2	2	2	2	208986	436641	645627	154900	141039	295939	25365	51196	76561	YES	YES	YES	YES	YES	YES	YES	YES	YES
ND8	182	YES	Yes	3	3	3	3	3	3	3	2	2	2	207440	434424	641864	156134	141512	297646	25193	50856	76049	YES	YES	YES	YES	YES	YES	YES	YES	YES
ND8	183	YES	Yes	2	2	2	2	2	2	2	2	2	2	207718	434512	642230	159065	142775	301840	25024	50398	75422	YES	YES	YES	YES	YES	YES	YES	YES	YES
ND8	184	YES	Yes	1	1	1	1	1	1	1	1	1	1	203248	432093	635341	161609	143666	305275	24334	48468	72802	YES	YES	YES	YES	YES	YES	YES	YES	YES
ND8	185	YES	Yes	1	1	1	1	1	1	1	1	1	1	197045	425281	622326	164307	145011	309318	24038	47646	71684	YES	YES	YES	YES	YES	YES	YES	YES	YES
ND8	186	YES	Yes	5	5	5	5	1	1	1	1	1	1	194977	423736	618713	167448	145844	313292	23486	46242	69728	YES	YES	YES	YES	YES	YES	YES	YES	YES
ND8	187	YES	Yes	2	2	2	2	3	3	3	1	1	1	190541	422488	613029	166170	143239	309409	22333	43618	65951	YES	YES	YES	YES	YES	YES	YES	YES	YES
ND8	188	YES	Yes	3	3	3	3	1	1	1	1	1	1	188606	421484	610090	166447	142349	308796	21761	42247	64008	YES	YES	YES	YES	YES	YES	YES	YES	YES
ND8	192	YES	Yes	-2	-2	-2	-2	-2	-2	-2	-2	-2	-2	183397	417141	600538	165542	139191	304733	19802	37547	57349	YES	YES	YES	YES	YES	YES	YES	YES	YES
ND8	193	YES	Yes	-2	-2	-2	-2	-2	-2	-2	-3	-3	-3	180617	413283	593900	164780	138151	302931	19748	37420	57168	YES	YES	YES	YES	YES	YES	YES	YES	YES
ND8	194	YES	Yes	1	1	1	1	2	2	2	1	1	1	178743	411063	589806	164699	137902	302601	19800	37393	57193	YES	YES	YES	YES	YES	YES	YES	YES	YES
ND8	195	YES	Yes	3	3	3	3	2	2	2	1	1	1	178880	410586	589466	165580	138248	303828	25290	42003	67293	YES	YES	YES	YES	YES	YES	YES	YES	YES
ND8	196	YES	Yes	2	2	2	2	2	2	2	1	1	1	178944	410774	589718	165066	137485	302551	22298	37654	59952	YES	YES	YES	YES	YES	YES	YES	YES	YES
ND8	197	YES	Yes	-1	-1	-1	-1	2	2	2	-1	-1	-1	178454	410275	588729	164432	136871	301303	22332	37602	59934	YES	YES	YES	YES	YES	YES	YES	YES	YES
ND8	201	YES	Yes	-3	-3	-3	-3	-3	-3	-3	-3	-3	-3	166091	397051	563142	161026	133785	294811	6299	5350	11649	YES	YES	YES	YES	YES	YES	YES	YES	YES
ND8	202	YES	Yes	-3	-3	-3	-3	-3	-3	-3	-3	-3	-3	162897	395366	558263	159863	132833	292696	6386	5387	11773	YES	YES	YES	YES	YES	YES	YES	YES	YES
ND8	206	YES	Yes	5	5	5	5	5	5	5	3	3	3	147554	378234	525788	155639	129572	285211	6627	5534	12161	YES	YES	YES	YES	YES	YES	YES	YES	YES
ND8	207	YES	Yes	2	2	2	2	3	3	3	1	1	1	145961	377024	522985	155084	128858	283942	6718	5629	12347	YES	YES	YES	YES	YES	YES	YES	YES	YES
ND8	208	YES	Yes	3	3	3	3	1	1	1	1	1	1	144623	376382	521005	154438	128113	282551	6767	5667	12434	YES	YES	YES	YES	YES	YES	YES	YES	YES
ND8	210	YES	Yes	2	2	2	2	2	2	2	1	1	1	119530	323893	443423	137850	113537	251387	6896	5787	12683	YES	YES	YES	YES	YES	YES	YES	YES	YES
ND8	211	YES	Yes	2	2	2	2	2	2	2	5	2	2	108064	314806	422870	133406	107756	241162	6993	5945	12938	YES	YES	YES	YES	YES	YES	YES	YES	YES
ND8	212	YES	Yes	4	4	4	4	2	2	2	2	2	2	103088	312809	415897	131682	105512	237194	7032	5977	13009	YES	YES	YES	YES	YES	YES	YES	YES	YES
ND8	213	YES	Yes	1	1	1	1	2	2	2	1	1	1	96381	307101	403482	128927	101938	230865	7072	5992	13064	YES	YES	YES	YES	YES	YES	YES	YES	YES
ND8	214	YES	Yes	2	2	2	2	1	1	1	2	2	2	94123	305179	399302	128060	101058	229118	7097	6012	13109	YES	YES	YES	YES	YES	YES	YES	YES	YES
ND8	215	YES	Yes	3	3	3	3	1	1	1	1	1	1	92292	304477	396769	125940	98960	224900	7114	6020	13134	YES	YES	YES	YES	YES	YES	YES	YES	YES
ND8	217	YES	Yes	5	5	5	5	1	1	1	1	1	1	90036	301826	391862	119121	93641	212762	7126	6030	13156	YES	YES	YES	YES	YES	YES	YES	YES	YES
ND8	218	YES	Yes	3	3	3	3	2	2	2	2	2	2	89578	301204	390782	117651	92543	210194	7127	6036	13163	YES	YES	YES	YES	YES	YES	YES	YES	YES
ND8	219	YES	Yes	1	1	1	1	1	1	1	8	8	8	87951	297811	385762	116197	91391	207588	7144	6044	13188	YES	YES	YES	YES	YES	YES	YES	YES	YES
ND8	220	YES	Yes	4	4	4	4	1	1	1	7	7	7	86717	296437	383154	100441	79989	180430	7174	6057	13231	YES	YES	YES	YES	YES	YES	YES	YES	YES
ND8	221	YES	Yes	1	1	1	1	5	5	5	5	5	5	84101	293248	377349	96484	76532	173016	7181	6067	13248	YES	YES	YES	YES	YES	YES	YES	YES	YES
ND8	222	YES	Yes	1	1	1	1	1	1	1	1	1	1	82451	291109	373560	95424	75536	170960	7193	6082	13275	YES	YES	YES	YES	YES	YES	YES	YES	YES
ND8	224		Yes	2	2	2	2	6	6	6	6	6	6	72837	249871	322708	92278	72511	164789	7192	6084	13276	YES	YES	YES	YES	YES	YES	YES	YES	YES
ND8	225		Yes	3	3	4	4	3	3	3	3	3	3	72448	249041	321489	91831	72100	163931	7193	6081	13274	YES	YES	YES	YES	YES	YES	YES	YES	YES
ND8	226		Yes	4	1	1	1	2	2	2	2	2	2	72207	248791	320998	91257	71518	162775	7187	6079	13266	YES	YES	YES	YES	YES	YES	YES	YES	YES
ND8	229		Yes	1	1	1	1	1	1	1	1	1	1	38613	121977	160590	47371	36529	83900	6348	5591	11939	YES	YES	YES	YES	YES	YES	YES	YES	YES
ND8	231		Yes	3	3	3	3	2	2	2	2	2	2	16872	16901	33773	26446	21056	47502	6122	5451	11573	YES	YES	YES	YES	YES	YES	YES	YES	YES
ND8	232		Yes	2	2	2	2	2	2	2	2	2	2	16435	16711	33146	25997	20623	46620	6119	5440	11559	YES	YES	YES	YES	YES	YES	YES	YES	YES
ND8	234		Yes	3	3	3	3	3	3	3	3	3	3	15847	15463	31310	25194	20044	45238	6064	5417	11481	YES	YES	YES	YES	YES	YES	YES	YES	YES
ND8	235		Yes	1	1	1	1	1	1	1	1	1	1	15556	15258	30814	24889	19773	44662	6040	5395	11435	YES	YES	YES	YES	YES	YES	YES	YES	YES
ND8	237		Yes	3	3	3	3	3	3	3	3	3	3	15216	15021	30237	24525	19531	44056	6024	5380	11404	YES	YES	YES	YES	YES	YES	YES	YES	YES
ND8	239		Yes	-3	-3	-3	-3	-3	-3	-3	-3	-3	-3	15120	14917	30037	24256	19360	43616	6014	5355	11369	YES	YES	YES	YES	YES	YES	YES	YES	YES
ND8	243		Yes	-2	-2	-2	-2	-2	-2	-2	-2	-2	-2	14925	14737	29662	23988	19164	43152	5983	5317	11300	YES	YES	YES	YES	YES	YES	YES	YES	YES
ND8	244		Yes	2	2	2	2	2	2	2	2	2	2	14868	14688	29556	23687	19052	42739	5943	5293	11236	YES	YES	YES	YES	YES	YES	YES	YES	YES
ND9	15		Yes	2	2	2	2	2	1	1	1	nan	1	2110	1448	3558	1037	751	1788	500	nan	1159	YES	YES	YES	YES	YES	YES	YES	NO	YES
ND9	16		Yes	1	1	1	1	1	1	1	1	1	1	2164	1487	3651	1042	762	1804	509	674	1183	YES	YES	YES	YES	YES	YES	YES	YES	YES
ND9	19	YES	Yes	1	1	1	1	nan	2	2	1	1	1	2421	1735	4156	nan	902	1992	561	897	1458	YES	YES	YES	NO	YES	YES	YES	YES	YES
ND9	20	YES	Yes	1	1	1	1	1	1	1	6	1	1	2539	1842	4381	1103	993	2096	577	997	1574	YES	YES	YES	YES	YES	YES	YES	YES	YES
ND9	21	YES	Yes	1	1	1	1	2	1	1	3	1	1	2786	2071	4857	1110	1094	2204	589	1145	1734	YES	YES	YES	YES	YES	YES	YES	YES	YES
ND9	22	YES	Yes	1	-4	-4	-4	-4	-4	-4	-1	-4	-4	3322	2477	5799	1129	1228	2357	603	1393	1996	YES	YES	YES	YES	YES	YES	YES	YES	YES
ND9	23	YES	Yes	1	1	1	1	2	1	1	nan	1	1	3717	2718	6435	1137	1338	2475	nan	1631	2250	YES	YES	YES	YES	YES	YES	NO	YES	YES
ND9	24	YES	Yes	3	1	3	3	1	1	1	1	1	1	4278	2969	7247	1160	1506	2666	650	2029	2679	YES	YES	YES	YES	YES	YES	YES	YES	YES
ND9	27	YES	Yes	3	3	3	3	1	1	1	1	1	1	4600	3392	7992	1234	1608	2842	722	2289	3011	YES	YES	YES	YES	YES	YES	YES	YES	YES
ND9	28	YES	Yes	1	1	1	1	1	1	1	1	nan	1	4700	3523	8223	1258	1645	2903	759	nan	3140	YES	YES	YES	YES	YES	YES	YES	NO	YES
ND9	29	YES	Yes	5	5	5	5	2	1	1	1	1	1	4728	3611	8339	1254	1669	2923	774	2425	3199	YES	YES	YES	YES	YES	YES	YES	YES	YES
ND9	32	YES	Yes	2	-2	-2	-2	-2	-2	-2	-2	-2	-2	4836	3924	8760	1262	1688	2950	790	2467	3257	YES	YES	YES	YES	YES	YES	YES	YES	YES
ND9	33	YES	Yes	4	1	4	4	2	3	3	3	3	3	4864	4088	8952	1262	1693	2955	789	2485	3274	YES	YES	YES	YES	YES	YES	YES	YES	YES
ND9	34	YES	Yes	-2	-2	-2	-2	-4	-4	-4	-1	-4	-4	4885	4232	9117	1263	1698	2961	789	2498	3287	YES	YES	YES	YES	YES	YES	YES	YES	YES
ND9	35	YES	Yes	3	2	2	2	4	1	1	1	1	1	4985	4565	9550	1285	1715	3000	802	2531	3333	YES	YES	YES	YES	YES	YES	YES	YES	YES
ND9	36	YES	Yes	1	1	1	1	1	1	1	nan	1	1	5075	4864	9939	1309	1742	3051	nan	2558	3379	YES	YES	YES	YES	YES	YES	NO	YES	YES
ND9	37	YES	Yes	2	2	2	2	1	1	1	4	1	1	5288	5678	10966	1315	1797	3112	825	2638	3463	YES	YES	YES	YES	YES	YES	YES	YES	YES
ND9	43	YES	Yes	1	1	1	1	1	1	1	1	1	1	6389	9470	15859	1398	2207	3605	944	3330	4274	YES	YES	YES	YES	YES	YES	YES	YES	YES
ND9	44	YES	Yes	2	-2	2	2	-2	-2	-2	-2	-2	-2	6403	9666	16069	1395	2203	3598	947	3335	4282	YES	YES	YES	YES	YES	YES	YES	YES	YES
ND9	45	YES	Yes	3	3	3	3	1	2	1	3	3	3	6468	10052	16520	1409	2209	3618	958	3339	4297	YES	YES	YES	YES	YES	YES	YES	YES	YES
ND9	46	YES	Yes	4	4	4	4	1	1	1	1	1	1	6509	10299	16808	1410	2213	3623	964	3361	4325	YES	YES	YES	YES	YES	YES	YES	YES	YES
ND9	49	YES	Yes	2	2	2	2	1	2	1	2	2	2	6796	11442	18238	1343	2237	3580	964	3432	4396	YES	YES	YES	YES	YES	YES	YES	YES	YES
ND9	52	YES	Yes	6	6	6	6	1	2	1	1	1	1	7145	12539	19684	1299	2266	3565	947	3483	4430	YES	YES	YES	YES	YES	YES	YES	YES	YES
ND9	53	YES	Yes	7	7	7	7	1	2	1	3	3	3	7361	12971	20332	1335	2321	3656	947	3540	4487	YES	YES	YES	YES	YES	YES	YES	YES	YES
ND9	54	YES	Yes	2	2	2	2	1	2	2	1	1	1	7620	13524	21144	1311	2333	3644	931	3557	4488	YES	YES	YES	YES	YES	YES	YES	YES	YES
ND9	55	YES	Yes	4	4	4	4	1	1	1	2	2	2	7901	14255	22156	1304	2340	3644	927	3561	4488	YES	YES	YES	YES	YES	YES	YES	YES	YES
ND9	58	YES	Yes	9	9	9	9	1	1	1	1	1	1	9544	17539	27083	1178	2283	3461	874	3499	4373	YES	YES	YES	YES	YES	YES	YES	YES	YES
ND9	61	YES	Yes	1	1	1	1	1	1	1	3	1	1	9477	18638	28115	1100	2226	3326	829	3430	4259	YES	YES	YES	YES	YES	YES	YES	YES	YES
ND9	62	YES	Yes	1	1	1	1	2	2	2	3	1	2	9425	18800	28225	1094	2216	3310	827	3422	4249	YES	YES	YES	YES	YES	YES	YES	YES	YES
ND9	63	YES	Yes	5	5	5	5	1	2	2	2	1	2	9451	19140	28591	1087	2217	3304	825	3415	4240	YES	YES	YES	YES	YES	YES	YES	YES	YES
ND9	66	YES	Yes	3	3	3	3	1	1	1	1	1	1	9659	20090	29749	1079	2208	3287	807	3396	4203	YES	YES	YES	YES	YES	YES	YES	YES	YES
ND9	69	YES	Yes	5	5	5	5	1	1	1	1	1	1	9866	21372	31238	1007	2139	3146	762	3303	4065	YES	YES	YES	YES	YES	YES	YES	YES	YES
ND9	70	YES	Yes	5	5	5	5	1	2	1	2	2	2	9944	21960	31904	996	2115	3111	739	3266	4005	YES	YES	YES	YES	YES	YES	YES	YES	YES
ND9	71	YES	Yes	1	1	1	1	1	1	1	1	5	1	10165	22475	32640	982	2102	3084	733	3260	3993	YES	YES	YES	YES	YES	YES	YES	YES	YES
ND9	76	YES	Yes	1	-1	1	1	-1	-1	-1	-2	-2	-2	10146	23901	34047	965	2055	3020	699	3162	3861	YES	YES	YES	YES	YES	YES	YES	YES	YES
ND9	77	YES	Yes	2	2	2	2	1	1	1	3	1	3	10203	24381	34584	968	2056	3024	696	3162	3858	YES	YES	YES	YES	YES	YES	YES	YES	YES
ND9	82	YES	Yes	5	5	5	5	1	2	1	1	1	1	10639	28089	38728	837	1703	2540	568	2776	3344	YES	YES	YES	YES	YES	YES	YES	YES	YES
ND9	85	YES	Yes	5	5	5	5	1	1	1	1	1	1	11909	29486	41395	783	1579	2362	584	2666	3250	YES	YES	YES	YES	YES	YES	YES	YES	YES
ND9	86	YES	Yes	5	5	5	5	1	3	1	1	2	1	13094	30140	43234	771	1482	2253	569	2520	3089	YES	YES	YES	YES	YES	YES	YES	YES	YES
ND9	89	YES	Yes	4	4	4	4	1	1	1	1	1	1	13298	30953	44251	721	1426	2147	589	2480	3069	YES	YES	YES	YES	YES	YES	YES	YES	YES
ND9	90	YES	Yes	1	1	1	1	1	1	1	1	1	1	13638	31858	45496	712	1392	2104	574	2432	3006	YES	YES	YES	YES	YES	YES	YES	YES	YES
ND9	91	YES	Yes	2	2	2	2	2	1	2	1	2	2	14116	33611	47727	728	1388	2116	570	2394	2964	YES	YES	YES	YES	YES	YES	YES	YES	YES
ND9	94	YES	Yes	1	1	1	1	1	1	1	1	1	1	14421	42938	57359	743	1362	2105	546	2272	2818	YES	YES	YES	YES	YES	YES	YES	YES	YES
ND9	95	YES	Yes	4	4	4	4	1	1	1	1	1	1	14872	45040	59912	788	1467	2255	626	2583	3209	YES	YES	YES	YES	YES	YES	YES	YES	YES
ND9	96	YES	Yes	4	4	4	4	1	2	1	1	1	1	15396	47405	62801	865	1519	2384	626	2620	3246	YES	YES	YES	YES	YES	YES	YES	YES	YES
ND9	97	YES	Yes	3	3	3	3	2	1	2	1	1	1	16111	61151	77262	900	1528	2428	633	2610	3243	YES	YES	YES	YES	YES	YES	YES	YES	YES
ND9	98	YES	Yes	5	5	5	5	1	1	1	1	1	1	16650	63025	79675	945	1611	2556	659	2644	3303	YES	YES	YES	YES	YES	YES	YES	YES	YES
ND9	99	YES	Yes	1	1	1	1	1	1	1	1	1	1	17616	65466	83082	1034	1834	2868	755	2894	3649	YES	YES	YES	YES	YES	YES	YES	YES	YES
ND9	100	YES	Yes	1	1	1	1	1	2	1	1	1	1	18600	65160	83760	1216	2458	3674	1060	3805	4865	YES	YES	YES	YES	YES	YES	YES	YES	YES
ND9	103	YES	Yes	3	3	3	3	1	1	1	1	1	1	20489	73107	93596	2084	3392	5476	1531	4857	6388	YES	YES	YES	YES	YES	YES	YES	YES	YES
ND9	104	YES	Yes	1	1	1	1	1	1	1	1	1	1	21455	76474	97929	2258	3671	5929	1665	5075	6740	YES	YES	YES	YES	YES	YES	YES	YES	YES
ND9	105	YES	Yes	4	4	4	4	1	4	4	1	1	1	24945	83876	108821	2544	4364	6908	2048	5872	7920	YES	YES	YES	YES	YES	YES	YES	YES	YES
ND9	106	YES	Yes	4	4	4	4	4	4	4	1	1	1	29852	101443	131295	2916	5110	8026	2486	6890	9376	YES	YES	YES	YES	YES	YES	YES	YES	YES
ND9	107	YES	Yes	1	1	1	1	1	1	1	2	2	2	31343	113223	144566	3142	5397	8539	2586	7147	9733	YES	YES	YES	YES	YES	YES	YES	YES	YES
ND9	115	YES	Yes	2	2	2	2	2	2	2	2	2	2	38624	133455	172079	3986	6900	10886	3138	8690	11828	YES	YES	YES	YES	YES	YES	YES	YES	YES
ND9	116	YES	Yes	1	1	1	1	1	1	1	1	1	1	39338	134867	174205	4112	7104	11216	3225	8919	12144	YES	YES	YES	YES	YES	YES	YES	YES	YES
ND9	117	YES	Yes	4	4	4	4	4	4	4	1	1	1	39641	136010	175651	4179	7185	11364	3281	9051	12332	YES	YES	YES	YES	YES	YES	YES	YES	YES
ND9	118	YES	Yes	-1	-1	-1	-1	-1	-1	-1	-1	-1	-1	40439	137964	178403	4220	7296	11516	3349	9252	12601	YES	YES	YES	YES	YES	YES	YES	YES	YES
ND9	119	YES	Yes	4	4	4	4	4	4	4	1	1	1	40910	139285	180195	4292	7393	11685	3411	9427	12838	YES	YES	YES	YES	YES	YES	YES	YES	YES
ND9	120	YES	Yes	-2	-2	-2	-2	-2	-2	-2	-2	-2	-2	41567	141626	183193	3969	7331	11300	3481	9620	13101	YES	YES	YES	YES	YES	YES	YES	YES	YES
ND9	121	YES	Yes	2	2	2	2	2	2	2	2	1	2	41897	142845	184742	4061	7442	11503	3573	9765	13338	YES	YES	YES	YES	YES	YES	YES	YES	YES
ND9	122	YES	Yes	5	5	5	5	5	5	5	1	1	1	42582	145148	187730	4113	7497	11610	3603	9831	13434	YES	YES	YES	YES	YES	YES	YES	YES	YES
ND9	123	YES	Yes	1	1	1	1	1	1	1	-1	-1	-1	44026	149467	193493	4143	7565	11708	3613	9883	13496	YES	YES	YES	YES	YES	YES	YES	YES	YES
ND9	127	YES	Yes	5	1	1	5	5	5	5	1	1	1	50837	167924	218761	4542	8057	12599	3806	10395	14201	YES	YES	YES	YES	YES	YES	YES	YES	YES
ND9	128	YES	Yes	2	2	2	2	2	2	2	1	1	1	53531	176756	230287	4808	8507	13315	3904	10757	14661	YES	YES	YES	YES	YES	YES	YES	YES	YES
ND9	139	YES	Yes	1	2	2	1	1	1	1	2	2	2	70717	516026	586743	7032	10351	17383	4604	12267	16871	YES	YES	YES	YES	YES	YES	YES	YES	YES
ND9	145	YES	Yes	4	-1	-1	4	4	4	4	-1	-1	-1	73537	544470	618007	7544	10740	18284	4976	13100	18076	YES	YES	YES	YES	YES	YES	YES	YES	YES
ND9	146	YES	Yes	4	4	4	4	4	4	4	3	1	1	73527	545105	618632	7612	10761	18373	5023	13184	18207	YES	YES	YES	YES	YES	YES	YES	YES	YES
ND9	153	YES	Yes	1	2	2	1	1	1	1	1	1	1	69439	533004	602443	7495	10223	17718	5015	12834	17849	YES	YES	YES	YES	YES	YES	YES	YES	YES
ND9	159	YES	Yes	3	4	4	3	3	3	3	1	1	1	69480	534113	603593	7522	10302	17824	5154	13193	18347	YES	YES	YES	YES	YES	YES	YES	YES	YES
ND9	160	YES	Yes	3	3	3	3	3	3	3	1	1	1	69335	538560	607895	7582	10327	17909	5253	13338	18591	YES	YES	YES	YES	YES	YES	YES	YES	YES
ND9	163	YES	Yes	2	2	2	2	2	2	2	3	3	3	53628	481380	535008	7366	9666	17032	5130	12805	17935	YES	YES	YES	YES	YES	YES	YES	YES	YES
ND9	164	YES	Yes	-4	-4	-4	-4	-4	-4	-4	-4	-4	-4	52301	478146	530447	7033	9424	16457	5131	12789	17920	YES	YES	YES	YES	YES	YES	YES	YES	YES
ND9	165	YES	Yes	6	6	6	6	6	6	6	1	1	1	52278	478434	530712	7022	9420	16442	5179	12974	18153	YES	YES	YES	YES	YES	YES	YES	YES	YES
ND9	168	YES	Yes	9	2	2	9	9	2	9	1	1	1	47114	469609	516723	6944	9360	16304	5430	13339	18769	YES	YES	YES	YES	YES	YES	YES	YES	YES
ND9	173	YES	Yes	1	2	2	1	1	1	1	2	2	2	44052	463472	507524	6743	8549	15292	5534	12894	18428	YES	YES	YES	YES	YES	YES	YES	YES	YES
ND9	178	YES	Yes	2	2	2	2	2	2	2	1	1	1	44247	462382	506629	6786	8527	15313	5577	12919	18496	YES	YES	YES	YES	YES	YES	YES	YES	YES
ND9	181	YES	Yes	3	3	3	3	3	3	3	1	1	1	42866	459248	502114	6749	8297	15046	4968	10900	15868	YES	YES	YES	YES	YES	YES	YES	YES	YES
ND9	182	YES	Yes	3	3	3	3	3	3	3	1	1	1	42556	457794	500350	6705	8142	14847	4885	10718	15603	YES	YES	YES	YES	YES	YES	YES	YES	YES
ND9	183	YES	Yes	1	1	1	1	1	1	1	1	1	1	41752	454091	495843	6775	8119	14894	4915	10710	15625	YES	YES	YES	YES	YES	YES	YES	YES	YES
ND9	184	YES	Yes	2	2	2	2	2	2	2	2	2	2	41198	453122	494320	6803	7963	14766	4803	10437	15240	YES	YES	YES	YES	YES	YES	YES	YES	YES
ND9	185	YES	Yes	2	2	2	2	2	2	2	1	1	1	40743	452378	493121	6835	7736	14571	4805	10168	14973	YES	YES	YES	YES	YES	YES	YES	YES	YES
ND9	186	YES	Yes	4	4	4	4	4	4	4	4	4	4	40640	451587	492227	6854	7598	14452	4857	9676	14533	YES	YES	YES	YES	YES	YES	YES	YES	YES
ND9	187	YES	Yes	1	1	1	1	1	1	1	1	1	1	40110	445553	485663	6959	7578	14537	4928	9533	14461	YES	YES	YES	YES	YES	YES	YES	YES	YES
ND9	188	YES	Yes	1	1	1	1	1	1	1	2	2	2	39529	442050	481579	7180	7910	15090	5216	9621	14837	YES	YES	YES	YES	YES	YES	YES	YES	YES
ND9	189	YES	Yes	2	2	2	2	2	2	2	1	1	1	37473	426850	464323	7210	7892	15102	5299	9464	14763	YES	YES	YES	YES	YES	YES	YES	YES	YES
ND9	190	YES	Yes	-2	-2	-2	-2	-2	-2	-2	-2	-2	-2	35605	415563	451168	7026	7721	14747	5281	9359	14640	YES	YES	YES	YES	YES	YES	YES	YES	YES
ND9	201	YES	Yes	1	1	1	1	1	1	1	2	2	2	12282	26987	39269	5222	6167	11389	5259	8647	13906	YES	YES	YES	YES	YES	YES	YES	YES	YES
ND9	202	YES	Yes	1	1	1	1	1	1	1	1	1	1	12383	26927	39310	5231	6174	11405	5255	8630	13885	YES	YES	YES	YES	YES	YES	YES	YES	YES
ND9	210	YES	Yes	1	1	1	1	1	1	1	1	1	1	11473	19977	31450	5100	5957	11057	5127	8346	13473	YES	YES	YES	YES	YES	YES	YES	YES	YES
ND9	211	YES	Yes	2	2	2	2	2	2	2	2	2	2	11380	19889	31269	5089	5945	11034	5118	8328	13446	YES	YES	YES	YES	YES	YES	YES	YES	YES
ND9	212	YES	Yes	5	5	5	5	1	1	1	1	1	1	11328	19770	31098	5074	5922	10996	5095	8283	13378	YES	YES	YES	YES	YES	YES	YES	YES	YES
ND9	213	YES	Yes	2	2	2	2	2	2	2	5	5	5	11243	19624	30867	5059	5900	10959	5074	8224	13298	YES	YES	YES	YES	YES	YES	YES	YES	YES
ND9	222	YES	Yes	2	2	2	2	-3	-3	-3	-3	-3	-3	10549	16660	27209	4808	5586	10394	4867	7711	12578	YES	YES	YES	YES	YES	YES	YES	YES	YES
ND9	223	YES	Yes	3	3	3	3	5	5	5	2	2	2	10432	16455	26887	4786	5568	10354	4855	7689	12544	YES	YES	YES	YES	YES	YES	YES	YES	YES
ND9	226	YES	Yes	2	-1	-1	2	1	1	1	1	1	1	8461	9842	18303	4639	5429	10068	4792	7579	12371	YES	YES	YES	YES	YES	YES	YES	YES	YES
ND9	227	YES	Yes	4	4	4	4	5	5	5	5	5	5	8426	9826	18252	4613	5405	10018	4770	7547	12317	YES	YES	YES	YES	YES	YES	YES	YES	YES
ND9	228	YES	Yes	1	3	3	3	2	2	2	2	2	2	8392	9771	18163	4578	5360	9938	4736	7478	12214	YES	YES	YES	YES	YES	YES	YES	YES	YES
ND9	236		Yes	1	-3	-3	1	-1	-1	-1	-1	-1	-1	2309	1493	3802	1305	1452	2757	1651	2291	3942	YES	YES	YES	YES	YES	YES	YES	YES	YES
uS12m	23		Yes	1	1	1	1	2	2	2	1	1	1	52718	26046	78764	75525	28901	104426	8969	5944	14913	YES	YES	YES	YES	YES	YES	YES	YES	YES
uS12m	24		Yes	1	1	1	1	4	4	4	1	1	1	55378	28676	84054	77128	31640	108768	9324	6862	16186	YES	YES	YES	YES	YES	YES	YES	YES	YES
uS12m	25		Yes	4	2	2	2	2	2	2	4	4	4	64941	33544	98485	79502	41136	120638	10063	11669	21732	YES	YES	YES	YES	YES	YES	YES	YES	YES
uS12m	26		Yes	8	8	8	8	5	5	5	8	8	8	67115	34864	101979	82234	43911	126145	11165	13003	24168	YES	YES	YES	YES	YES	YES	YES	YES	YES
uS12m	29		Yes	1	1	1	1	1	1	1	1	1	1	73337	39815	113152	89243	49739	138982	12870	14763	27633	YES	YES	YES	YES	YES	YES	YES	YES	YES
uS12m	30	YES	Yes	1	1	1	1	1	1	1	1	1	1	75308	40930	116238	91203	51445	142648	13508	15289	28797	YES	YES	YES	YES	YES	YES	YES	YES	YES
uS12m	31	YES	Yes	1	1	1	1	1	1	1	1	1	1	76247	41791	118038	92165	52693	144858	13815	15672	29487	YES	YES	YES	YES	YES	YES	YES	YES	YES
uS12m	33	YES	Yes	-1	-1	-1	-1	-1	-1	-1	-1	-1	-1	77355	43517	120872	94112	55121	149233	14288	16118	30406	YES	YES	YES	YES	YES	YES	YES	YES	YES
uS12m	36	YES	Yes	-1	-1	-1	-1	-1	-1	-1	-1	-1	-1	82490	51000	133490	104312	65656	169968	17059	18517	35576	YES	YES	YES	YES	YES	YES	YES	YES	YES
uS12m	37	YES	Yes	2	2	2	2	2	2	2	2	2	2	84291	53237	137528	110346	71229	181575	19452	20504	39956	YES	YES	YES	YES	YES	YES	YES	YES	YES
uS12m	38	YES	Yes	2	2	2	2	2	2	2	2	2	2	85049	54744	139793	113286	74527	187813	20677	21726	42403	YES	YES	YES	YES	YES	YES	YES	YES	YES
uS12m	39	YES	Yes	3	3	3	3	3	3	3	3	3	3	86053	56221	142274	115464	76836	192300	21385	22550	43935	YES	YES	YES	YES	YES	YES	YES	YES	YES
uS12m	41	YES	Yes	-1	-1	-1	-1	-1	-1	-1	-1	-1	-1	88715	59727	148442	117659	79489	197148	21995	23261	45256	YES	YES	YES	YES	YES	YES	YES	YES	YES
uS12m	42	YES	Yes	4	4	4	4	4	4	4	4	4	4	91772	62992	154764	119087	82168	201255	22592	23999	46591	YES	YES	YES	YES	YES	YES	YES	YES	YES
uS12m	43	YES	Yes	4	4	4	4	4	4	4	4	4	4	96810	66066	162876	121544	85652	207196	23265	25089	48354	YES	YES	YES	YES	YES	YES	YES	YES	YES
uS12m	44	YES	Yes	3	3	3	3	3	3	3	3	3	3	99666	68498	168164	123763	88663	212426	23978	26085	50063	YES	YES	YES	YES	YES	YES	YES	YES	YES
uS12m	45	YES	Yes	4	4	4	4	4	4	4	4	3	4	103624	71278	174902	127855	93128	220983	25026	27521	52547	YES	YES	YES	YES	YES	YES	YES	YES	YES
uS12m	46	YES	Yes	1	1	1	1	1	1	1	1	4	1	103390	78797	182187	134372	97964	232336	26078	28727	54805	YES	YES	YES	YES	YES	YES	YES	YES	YES
uS12m	47	YES	Yes	2	2	2	2	2	2	2	2	4	2	103411	82452	185863	140464	101253	241717	27218	29327	56545	YES	YES	YES	YES	YES	YES	YES	YES	YES
uS12m	48	YES	Yes	2	2	2	2	2	2	2	2	2	2	103906	84688	188594	145982	103752	249734	27980	29746	57726	YES	YES	YES	YES	YES	YES	YES	YES	YES
uS12m	49	YES	Yes	1	1	1	1	1	1	1	1	1	1	105114	85587	190701	150869	105557	256426	28663	30100	58763	YES	YES	YES	YES	YES	YES	YES	YES	YES
uS12m	50	YES	Yes	1	1	1	1	1	1	1	1	1	1	105231	86128	191359	152520	106236	258756	29039	30279	59318	YES	YES	YES	YES	YES	YES	YES	YES	YES
uS12m	53	YES	Yes	1	1	1	1	1	1	1	1	1	1	106393	87732	194125	164031	110003	274034	31317	31210	62527	YES	YES	YES	YES	YES	YES	YES	YES	YES
uS12m	56	YES	Yes	-2	-2	-2	-2	-2	-2	-2	-2	-2	-2	102968	90165	193133	169839	112143	281982	32298	31390	63688	YES	YES	YES	YES	YES	YES	YES	YES	YES
uS12m	59	YES	Yes	2	2	2	2	2	2	2	2	2	2	102264	91136	193400	167265	111998	279263	32633	31469	64102	YES	YES	YES	YES	YES	YES	YES	YES	YES
uS12m	65	YES	Yes	2	2	2	2	2	2	2	2	2	2	102665	95141	197806	180089	118498	298587	35308	32939	68247	YES	YES	YES	YES	YES	YES	YES	YES	YES
uS12m	69	YES	Yes	1	1	1	1	1	1	1	1	1	1	100296	96916	197212	190340	123643	313983	36929	33968	70897	YES	YES	YES	YES	YES	YES	YES	YES	YES
uS12m	77	YES	Yes	1	1	1	1	1	1	1	1	1	1	101922	102399	204321	216443	134237	350680	39288	35465	74753	YES	YES	YES	YES	YES	YES	YES	YES	YES
uS12m	78	YES	Yes	1	1	1	1	1	1	1	1	1	1	101767	102193	203960	218311	134786	353097	39404	35535	74939	YES	YES	YES	YES	YES	YES	YES	YES	YES
uS12m	79	YES	Yes	2	2	2	2	2	2	2	2	2	2	98638	101759	200397	218681	134481	353162	39279	35317	74596	YES	YES	YES	YES	YES	YES	YES	YES	YES
uS12m	80	YES	Yes	1	1	1	1	1	1	1	1	1	1	95753	101347	197100	219373	134356	353729	39117	35057	74174	YES	YES	YES	YES	YES	YES	YES	YES	YES
uS12m	81	YES	Yes	1	1	1	1	1	1	1	1	1	1	92514	100986	193500	219495	134126	353621	38964	34825	73789	YES	YES	YES	YES	YES	YES	YES	YES	YES
uS12m	83	YES	Yes	-2	-2	-2	-2	-2	-2	-2	-2	-2	-2	90745	99928	190673	217559	132779	350338	38585	34529	73114	YES	YES	YES	YES	YES	YES	YES	YES	YES
uS12m	84	YES	Yes	-4	-4	-4	-4	-4	-4	-4	-4	-4	-4	88159	96122	184281	209323	129194	338517	37803	34034	71837	YES	YES	YES	YES	YES	YES	YES	YES	YES
uS12m	85	YES	Yes	1	1	1	1	1	1	1	1	1	1	84911	91311	176222	202832	126353	329185	37103	33562	70665	YES	YES	YES	YES	YES	YES	YES	YES	YES
uS12m	86	YES	Yes	4	4	4	4	4	4	4	4	4	4	84419	90802	175221	202684	126146	328830	36922	33404	70326	YES	YES	YES	YES	YES	YES	YES	YES	YES
uS12m	87	YES	Yes	2	2	2	2	2	2	2	2	2	2	84327	90939	175266	202655	126028	328683	36893	33351	70244	YES	YES	YES	YES	YES	YES	YES	YES	YES
uS12m	88	YES	Yes	1	1	1	1	1	1	1	1	1	1	84293	91333	175626	202731	125942	328673	36839	33261	70100	YES	YES	YES	YES	YES	YES	YES	YES	YES
uS12m	89	YES	Yes	1	1	1	1	1	1	1	1	1	1	84290	91428	175718	202515	125604	328119	36812	33177	69989	YES	YES	YES	YES	YES	YES	YES	YES	YES
uS12m	91	YES	Yes	4	4	4	4	4	4	4	4	4	4	83411	91576	174987	200796	123847	324643	35855	32346	68201	YES	YES	YES	YES	YES	YES	YES	YES	YES
uS12m	92	YES	Yes	3	3	3	3	3	3	3	3	3	3	83426	91965	175391	200680	123323	324003	35832	32249	68081	YES	YES	YES	YES	YES	YES	YES	YES	YES
uS12m	95	YES	Yes	1	1	1	1	1	1	1	1	1	1	80464	89509	169973	192899	115667	308566	34693	31186	65879	YES	YES	YES	YES	YES	YES	YES	YES	YES
uS12m	96	YES	Yes	2	2	2	2	2	2	2	2	2	2	80063	89118	169181	191863	114766	306629	34490	30967	65457	YES	YES	YES	YES	YES	YES	YES	YES	YES
uS12m	99	YES	Yes	2	2	2	2	2	2	2	2	2	2	74752	85538	160290	180815	107299	288114	32822	29812	62634	YES	YES	YES	YES	YES	YES	YES	YES	YES
uS12m	100	YES	Yes	8	8	8	8	8	8	8	8	8	8	73408	85083	158491	179769	106233	286002	32696	29652	62348	YES	YES	YES	YES	YES	YES	YES	YES	YES
uS12m	101	YES	Yes	2	2	2	2	2	2	2	2	2	2	69059	83860	152919	178697	104950	283647	32335	29288	61623	YES	YES	YES	YES	YES	YES	YES	YES	YES
uS12m	102	YES	Yes	4	4	4	4	4	4	4	4	4	4	66098	82870	148968	177816	104049	281865	32164	28973	61137	YES	YES	YES	YES	YES	YES	YES	YES	YES
uS12m	103	YES	Yes	2	2	2	2	2	2	2	2	2	2	58488	80652	139140	175520	100596	276116	31704	28098	59802	YES	YES	YES	YES	YES	YES	YES	YES	YES
uS12m	105	YES	Yes	3	3	3	3	3	3	3	3	3	3	49264	78568	127832	173339	98136	271475	31039	26915	57954	YES	YES	YES	YES	YES	YES	YES	YES	YES
uS12m	107	YES	Yes	2	2	2	2	2	2	2	2	2	2	43930	77533	121463	171626	96221	267847	30551	26299	56850	YES	YES	YES	YES	YES	YES	YES	YES	YES
uS12m	108	YES	Yes	1	1	1	1	1	1	1	1	1	1	41411	77028	118439	170698	95354	266052	30351	25978	56329	YES	YES	YES	YES	YES	YES	YES	YES	YES
uS12m	109	YES	Yes	-2	-2	-2	-2	-2	-2	-2	-2	-2	-2	40778	76682	117460	169723	94612	264335	30173	25801	55974	YES	YES	YES	YES	YES	YES	YES	YES	YES
uS12m	111	YES	Yes	2	2	2	2	2	2	2	2	2	2	40221	76265	116486	167944	93383	261327	29764	25444	55208	YES	YES	YES	YES	YES	YES	YES	YES	YES
uS12m	112	YES	Yes	3	3	3	3	3	3	3	3	3	3	40134	76157	116291	167343	93004	260347	29593	25313	54906	YES	YES	YES	YES	YES	YES	YES	YES	YES
uS12m	113	YES	Yes	2	2	2	2	2	2	2	2	2	2	40043	75954	115997	166643	92612	259255	29495	25221	54716	YES	YES	YES	YES	YES	YES	YES	YES	YES
uS12m	114	YES	Yes	1	1	1	1	1	1	1	1	1	1	39971	75874	115845	166362	92430	258792	29422	25155	54577	YES	YES	YES	YES	YES	YES	YES	YES	YES
uS12m	117	YES	Yes	-3	-3	-3	-3	-3	-3	-3	-3	-3	-3	39242	74869	114111	163345	90790	254135	28897	24672	53569	YES	YES	YES	YES	YES	YES	YES	YES	YES
uS12m	122	YES	Yes	1	1	1	1	1	1	1	1	1	1	22008	25810	47818	44352	27943	72295	10435	9765	20200	YES	YES	YES	YES	YES	YES	YES	YES	YES
uS12m	124	YES	Yes	4	4	4	4	4	4	4	4	4	4	16965	17008	33973	26002	18523	44525	7253	7029	14282	YES	YES	YES	YES	YES	YES	YES	YES	YES
uS12m	125	YES	Yes	2	2	2	2	2	2	2	2	2	2	13707	13827	27534	24137	16602	40739	6634	5837	12471	YES	YES	YES	YES	YES	YES	YES	YES	YES
uS12m	127	YES	Yes	3	3	3	3	3	3	3	3	3	3	8430	11586	20016	22479	14563	37042	5864	4422	10286	YES	YES	YES	YES	YES	YES	YES	YES	YES
uS12m	131	YES	Yes	-3	-3	-3	-3	-3	-3	-3	-3	-3	-3	7788	11142	18930	21810	14019	35829	4803	3380	8183	YES	YES	YES	YES	YES	YES	YES	YES	YES
uS12m	132	YES	Yes	-4	-4	-4	-4	-4	-4	-4	-4	-4	-4	6783	9979	16762	18135	12102	30237	4240	3000	7240	YES	YES	YES	YES	YES	YES	YES	YES	YES
uS12m	133	YES	Yes	1	1	1	1	1	1	1	1	1	1	6225	8363	14588	15247	10305	25552	3201	2219	5420	YES	YES	YES	YES	YES	YES	YES	YES	YES
uS12m	134	YES	Yes	-1	-1	-1	-1	-1	-1	-1	-1	-1	-1	6051	7912	13963	14965	10075	25040	2751	1948	4699	YES	YES	YES	YES	YES	YES	YES	YES	YES
uS12m	138	YES	Yes	1	1	1	1	1	1	1	1	1	1	6126	7818	13944	16367	10405	26772	2940	2016	4956	YES	YES	YES	YES	YES	YES	YES	YES	YES
uS12m	139	YES	Yes	2	2	2	2	2	2	2	2	2	2	6107	7804	13911	16329	10381	26710	2931	2005	4936	YES	YES	YES	YES	YES	YES	YES	YES	YES
uS12m	140	YES	Yes	1	1	1	1	1	1	1	1	1	1	6084	7789	13873	16316	10369	26685	2924	1995	4919	YES	YES	YES	YES	YES	YES	YES	YES	YES
uS12m	143	YES	Yes	-1	-1	-1	-1	-1	-1	-1	-1	-1	-1	6004	7715	13719	16154	10255	26409	2888	1954	4842	YES	YES	YES	YES	YES	YES	YES	YES	YES
uS12m	145	YES	Yes	-2	-2	-2	-2	-2	-2	-2	-2	-2	-2	5523	7444	12967	15019	9578	24597	2519	1692	4211	YES	YES	YES	YES	YES	YES	YES	YES	YES
uS12m	146	YES	Yes	2	2	2	2	2	2	2	2	2	2	5393	7305	12698	14898	9493	24391	2443	1636	4079	YES	YES	YES	YES	YES	YES	YES	YES	YES
uS12m	147	YES	Yes	1	1	1	1	1	1	1	1	1	1	5346	7262	12608	14859	9447	24306	2421	1625	4046	YES	YES	YES	YES	YES	YES	YES	YES	YES
uS12m	150	YES	Yes	2	2	2	2	2	2	2	2	2	2	4891	6844	11735	14167	9071	23238	2319	1550	3869	YES	YES	YES	YES	YES	YES	YES	YES	YES
uS12m	153		Yes	-1	-1	-1	-1	-1	-1	-1	-1	-1	-1	3298	5828	9126	12934	7970	20904	2065	1234	3299	YES	YES	YES	YES	YES	YES	YES	YES	YES
uS12m	156		Yes	1	1	1	1	1	1	1	1	1	1	2848	5325	8173	12550	7752	20302	1989	1193	3182	YES	YES	YES	YES	YES	YES	YES	YES	YES
