# Supplementary material for: Comparative mitochondrial genome and transcriptome analyses reveal strain-specific features of RNA editing in Trypanosoma brucei
Source: Nucleic Acids Res. 2025 Jul 16;53(13):gkaf661. doi: 10.1093/nar/gkaf661 (PMC12266143; doi:10.1093/nar/gkaf661)
Supplement: gkaf661_Supplemental_Files [file gkaf661_supplemental_files.zip › TableS7_R.xlsx]

## Sheet: Sheet1
	AnTat1.1								BF
mRNA	Total_gRNA_peaks	Initiator gRNAs	Insertions	Insertions_covered	Insertions_covered(%)	Deletions	Deletions_covered	Deletions_covered(%)	Total_gRNA_peaks	Initiator gRNAs	Insertions	Insertions_covered	Insertions_covered(%)	Deletions	Deletions_covered	Deletions_covered(%)
uS12m	81	4	132	132	100	28	28	100	46	1	132	132	100	28	28	100
ND9	133	4	342	342	100	17	17	100	82	1	342	330	96.4912	17	17	100
ND8	145	1	259	254	98.0695	46	46	100	108	1	259	251	96.9112	46	46	100
ND7	279	5	552	551	99.8188	89	89	100	165	2	552	535	96.9203	89	89	100
ND3	65	1	200	192	96	11	11	100	55	1	205	203	99.0244	11	11	100
A6	209	2	447	447	100	28	28	100	194	2	447	447	100	28	28	100
MURF2	3	1	26	21	80.7692	4	0	0	3	1	26	17	65.3846	4	4	100
CYB	10	2	34	34	100	0	0	NULL	7	0	34	31	91.1765	0	0	NULL
CR4	133	3	325	325	100	40	40	100	158	3	325	322	99.0769	40	36	90
CR3	62	1	149	146	97.9866	13	13	100	69	1	149	146	97.9866	13	13	100
CO3	310	2	548	548	100	41	41	100	197	3	548	540	98.5401	41	41	100
